# Supplementary material for: Horizontal Gene Transfer of an IncP1 Plasmid to Soil Bacterial Community Introduced by Escherichia coli through Manure Amendment in Soil Microcosms
Source: Environ Sci Technol. 2022 Jul 27;56(16):11398–408. doi: 10.1021/acs.est.2c02686 (PMC9387108; doi:10.1021/acs.est.2c02686)
Supplement: Supplementary file 2 — es2c02686_si_002.xlsx [file es2c02686_si_002.xlsx]

## Sheet: rrs_MS_sample
Sample_Code	Sample_Name	Replicate	Role	Sample_Type	Timepoint	Days_After	Sample_ID
KU_01	TR00_BL_A	A	Control_Kit	NTC	BL		Run20200716Order332Sample001
KU_02	TR00_BL_B	B	Control_Kit	NTC	BL		Run20200716Order332Sample002
KU_03	TR00_MC_A	A	Control_Background	Manure	M		Run20200716Order332Sample003
KU_04	TR00_MC_B	B	Control_Background	Manure	M		Run20200716Order332Sample004
KU_05	TR00_MC_C	C	Control_Background	Manure	M		Run20200716Order332Sample005
KU_06	TR00_SC_A	A	Control_Background	Soil	S		Run20200716Order332Sample006
KU_07	TR00_SC_B	B	Control_Background	Soil	S		Run20200716Order332Sample007
KU_08	TR00_SC_C	C	Control_Background	Soil	S		Run20200716Order332Sample008
KU_09	CM02_T1_A	A	Control_Microcosm	Soil	MS1	1	Run20200716Order332Sample009
KU_10	CM02_T2_A	A	Control_Microcosm	Soil	MS4	4	Run20200716Order332Sample010
KU_11	CM02_T3_A	A	Control_Microcosm	Soil	MS7	7	Run20200716Order332Sample011
KU_12	CM02_T4_A	A	Control_Microcosm	Soil	MS14	14	Run20200716Order332Sample012
KU_13	CM02_T5_A	A	Control_Microcosm	Soil	MS21	21	Run20200716Order332Sample013
KU_14	TR04_T1_A	A	Microcosm	Soil	MS1	1	Run20200716Order332Sample014
KU_15	TR04_T1_B	B	Microcosm	Soil	MS1	1	Run20200716Order332Sample015
KU_16	TR04_T1_C	C	Microcosm	Soil	MS1	1	Run20200716Order332Sample016
KU_17	TR04_T1_D	D	Microcosm	Soil	MS1	1	Run20200716Order332Sample017
KU_18	TR04_T2_A	A	Microcosm	Soil	MS4	4	Run20200716Order332Sample018
KU_19	TR04_T2_B	B	Microcosm	Soil	MS4	4	Run20200716Order332Sample019
KU_20	TR04_T2_C	C	Microcosm	Soil	MS4	4	Run20200716Order332Sample020
KU_21	TR04_T2_D	D	Microcosm	Soil	MS4	4	Run20200716Order332Sample021
KU_22	TR04_T3_A	A	Microcosm	Soil	MS7	7	Run20200716Order332Sample022
KU_23	TR04_T3_B	B	Microcosm	Soil	MS7	7	Run20200716Order332Sample023
KU_24	TR04_T3_C	C	Microcosm	Soil	MS7	7	Run20200716Order332Sample024
KU_25	TR04_T3_D	D	Microcosm	Soil	MS7	7	Run20200716Order332Sample025
KU_26	TR04_T4_A	A	Microcosm	Soil	MS14	14	Run20200716Order332Sample026
KU_27	TR04_T4_B	B	Microcosm	Soil	MS14	14	Run20200716Order332Sample027
KU_28	TR04_T4_C	C	Microcosm	Soil	MS14	14	Run20200716Order332Sample028
KU_29	TR04_T4_D	D	Microcosm	Soil	MS14	14	Run20200716Order332Sample029
KU_30	TR04_T5_A	A	Microcosm	Soil	MS21	21	Run20200716Order332Sample030
KU_31	TR04_T5_B	B	Microcosm	Soil	MS21	21	Run20200716Order332Sample031
KU_32	TR04_T5_C	C	Microcosm	Soil	MS21	21	Run20200716Order332Sample032
KU_33	TR04_T5_D	D	Microcosm	Soil	MS21	21	Run20200716Order332Sample033
KU_34	TR00_BL_C	C	Control_MiSeq	NTC	BL		Run20200716Order332Neg1
KU_35	TR00_BL_D	D	Control_MiSeq	NTC	BL		Run20200716order332Neg2
KU_36	TR00_BL_E	E	Control_MiSeq_Mock	NTC	BL		Run20200716Order332Mock

## Sheet: rrs_MS_otu
	Run20200716Order332Mock	Run20200716Order332Neg1	Run20200716order332Neg2	Run20200716Order332Sample001	Run20200716Order332Sample002	Run20200716Order332Sample003	Run20200716Order332Sample004	Run20200716Order332Sample005	Run20200716Order332Sample006	Run20200716Order332Sample007	Run20200716Order332Sample008	Run20200716Order332Sample009	Run20200716Order332Sample010	Run20200716Order332Sample011	Run20200716Order332Sample012	Run20200716Order332Sample013	Run20200716Order332Sample014	Run20200716Order332Sample015	Run20200716Order332Sample016	Run20200716Order332Sample017	Run20200716Order332Sample018	Run20200716Order332Sample019	Run20200716Order332Sample020	Run20200716Order332Sample021	Run20200716Order332Sample022	Run20200716Order332Sample023	Run20200716Order332Sample024	Run20200716Order332Sample025	Run20200716Order332Sample026	Run20200716Order332Sample027	Run20200716Order332Sample028	Run20200716Order332Sample029	Run20200716Order332Sample030	Run20200716Order332Sample031	Run20200716Order332Sample032	Run20200716Order332Sample033
b84058c9ded0a30c2fcc45e5d92081ac	6813	117379	51	71139	42832	23	55	42	29	28	38	17	26	17	25	16	22809	16603	18072	22210	1441	946	506	1635	154	282	167	199	90	23	34	35	23	32	27	86
2a16c3db3e73f57de44db0d737c40d51	14	13479	0	3524	13212	0	0	0	0	0	0	0	0	0	0	0	0	0	0	0	0	0	0	0	0	0	0	0	0	0	0	0	0	0	0	0
ce198641543108208fc7802d8678b7d3	0	0	0	0	29	4144	9134	9127	17	0	16	392	153	69	24	9	792	799	741	1071	377	215	122	311	130	227	136	109	141	79	46	73	44	60	51	29
9fcf9ba298308b9c013daf4370d373d7	0	0	0	0	0	0	0	0	732	1081	1847	666	1100	1058	1746	2441	384	347	233	547	236	161	346	633	636	704	835	797	544	700	854	1227	1051	1761	991	437
7cf8ebf2cec4cdd5b9fc819833cb2496	22654	0	0	0	0	0	0	0	0	0	0	0	0	0	0	0	0	0	0	0	0	0	0	0	0	0	0	0	0	0	0	0	0	0	0	0
93c4af0acaa1295881ba945a3d4b0954	0	0	0	0	8442	8	11	0	311	528	601	239	352	521	504	559	365	211	230	215	536	346	318	412	455	450	464	494	475	447	507	542	473	507	566	243
689e74e2b51c9cc475969aa39cebbff1	0	0	0	0	0	2012	4516	4980	0	0	0	261	91	67	22	0	510	491	506	644	203	128	118	232	113	164	118	111	96	43	28	41	21	45	47	0
d1741fcffceb80a176308f6952456003	14776	0	0	0	0	0	0	0	0	0	0	0	0	0	0	0	0	0	0	0	0	0	0	0	0	0	0	0	0	0	0	0	0	0	0	0
4354d8de7ad1d69c1c0cbcf5ca6065fa	0	0	0	0	0	0	0	0	186	338	335	150	329	496	997	806	213	116	111	114	375	200	315	326	448	419	456	472	618	901	1110	1120	1011	1220	913	436
2c57814a4bee6ba42d84fe123fd2df9f	5	7623	0	6073	0	0	0	0	0	0	0	0	0	0	0	0	0	0	0	0	0	0	0	0	0	0	0	0	0	0	0	0	0	0	0	7
08ccd42aea9e49daae6c32297e18cbb1	0	0	0	7461	5634	0	0	0	0	0	6	0	0	0	0	0	0	0	0	0	0	0	0	0	0	0	0	0	0	0	0	0	0	0	0	0
1058f34e8802877de6b4d1dc2771828c	0	0	0	0	0	0	0	0	287	515	818	197	383	692	577	535	362	199	260	253	389	289	312	421	560	482	648	605	449	540	614	535	515	653	661	204
e7208cd1eab8e0bdd5eabbb5beb554fa	11670	0	0	0	0	0	0	0	38	29	65	19	44	68	59	59	25	29	20	34	47	17	30	41	67	50	65	50	62	54	63	40	56	70	55	22
864b7f69200aac904d28d7de39f1408b	12910	0	0	0	0	0	0	0	0	0	0	0	0	0	0	0	0	0	0	0	0	0	0	0	0	0	0	0	0	0	0	0	0	0	0	0
9333b5c6007bb38964d299237489be03	12642	0	0	0	0	0	0	0	0	0	0	0	0	0	0	0	0	0	0	0	0	0	0	0	0	0	0	0	0	0	0	0	0	0	0	0
bf23cdff8d454dd22fbe84e4bee9ced6	0	0	0	0	0	744	2531	6033	0	0	0	73	93	84	51	0	216	199	146	247	272	166	137	247	170	147	162	136	142	78	90	86	77	102	69	28
adb18010e1e9c3f2fb75fc955245f842	8	12083	0	0	0	0	0	0	0	0	0	0	0	0	0	0	0	0	0	0	0	0	0	0	0	0	0	0	0	0	0	0	0	0	0	11
774bb6b4b1d7710058feac6ce4ce89ae	0	0	0	9813	2188	0	0	3	0	0	0	0	0	0	0	0	0	0	0	0	0	0	0	0	0	0	0	0	0	0	0	0	0	0	0	0
c3438f8860174dd53fe91761eeab6bcf	0	0	0	0	0	0	0	0	0	16	24	19	198	1077	232	97	38	26	20	21	732	518	769	685	1282	802	1391	1804	196	215	229	348	242	223	160	51
738539e44273a20cce3d6016c4a5c72f	0	0	0	0	0	1202	3888	3859	0	0	0	152	39	0	0	0	216	182	226	347	75	49	38	111	26	63	53	36	37	0	0	0	0	0	0	0
b2a03050322d9244d63495b178332b2e	0	0	0	0	0	0	0	0	171	418	552	166	301	505	411	452	293	199	221	189	409	333	350	414	509	245	404	502	367	540	538	433	534	369	530	152
490b0ecc3effdce5f71a40ce29808de7	0	0	0	6724	3714	0	0	0	6	0	0	0	0	0	0	0	0	0	0	0	0	0	0	0	0	0	0	0	0	0	0	0	0	0	0	0
79e0ada45ec39ac4637af2d979bd47c4	0	0	0	0	0	0	0	0	108	383	280	107	207	574	458	539	225	122	101	87	359	255	306	454	469	329	351	389	486	605	716	635	714	485	449	199
436fa80bbd6e268cc7b6617020bb649b	0	0	0	0	0	30	220	275	0	0	0	75	126	468	219	93	283	286	197	264	857	545	358	765	736	506	656	441	482	363	474	293	297	275	440	142
461da2b73e445653d132956d14454327	0	0	0	10026	0	0	0	9	0	0	0	0	0	0	0	0	0	0	0	0	0	0	0	0	0	0	0	0	0	0	0	0	0	0	0	0
876f436c70ea47b6893ddc317bfe64c0	0	0	0	0	0	0	0	0	0	0	0	0	0	188	277	386	0	0	5	0	57	44	58	34	438	223	350	441	747	419	868	781	1541	1854	632	637
bc9cec322412aea2a19099ef2d499cc3	9903	0	0	0	0	0	0	0	0	0	0	0	0	0	0	0	0	0	0	0	0	0	0	0	0	0	0	0	0	0	0	0	0	0	0	0
58f9f7eed7baeef2b921459cb5d35008	0	8061	5	1753	0	0	0	0	0	0	0	0	0	0	0	0	0	0	0	0	0	0	0	0	0	0	0	0	0	0	0	0	0	0	0	0
3b5053f8e258381c067ba3d59b7dd740	0	0	0	5	9799	0	3	0	0	5	0	0	0	0	0	0	0	0	0	0	0	0	0	0	0	0	0	0	0	0	0	0	0	0	0	0
15e9b4a7eeb1d51799ef87e46367c86f	5	9710	3	0	0	0	0	0	0	0	0	0	0	0	0	0	0	0	0	0	0	0	0	0	0	0	0	0	0	0	0	0	0	0	0	6
0c105f0159061568ccc0c3a617487251	2717	0	0	6967	0	0	2	0	0	0	0	0	0	0	0	0	0	0	0	0	0	0	0	0	0	0	0	0	0	0	0	0	0	0	0	0
0cf5a986504190fdcb9f22113fcbe33b	0	0	0	0	0	0	0	6	0	0	0	0	0	14	110	378	4	39	47	12	94	90	50	83	548	352	429	346	977	290	890	609	1190	1604	540	316
f15b995eb56d43810cd6a2a24bb76ed8	8505	0	0	0	0	0	0	0	0	0	0	0	0	0	0	0	0	0	0	0	0	0	0	0	0	0	0	0	0	0	0	0	0	0	0	0
65d87e4ce535c4b803e6e7192a0cb280	0	0	0	0	0	41	462	239	0	0	0	33	29	9	0	0	120	399	1059	738	866	996	110	700	289	586	401	178	509	246	30	99	40	231	82	0
7b33842ce9a0d0abc46f0bdf801f7315	8441	0	0	0	0	0	0	0	0	0	0	0	0	0	0	0	0	0	0	0	0	0	0	0	0	0	0	0	0	0	0	0	0	0	0	0
203558ed0788aa0a69574f652ed143fe	0	0	0	0	0	0	0	0	182	395	468	121	201	445	299	354	259	159	166	122	244	179	225	246	334	192	348	421	322	373	490	324	503	378	402	136
75162512d57d7f16b33cddcb6ee355ef	0	0	0	0	0	519	468	1238	0	0	0	352	110	33	4	3	339	831	849	1727	409	263	83	424	46	189	86	61	92	33	8	29	4	34	15	0
6afd4106eefb3a4bdad5c79621238d7d	0	0	0	0	0	0	0	0	53	285	351	85	174	297	534	561	96	89	79	120	232	87	164	273	340	263	366	367	387	241	416	444	468	573	485	392
7579537b6ab2b20232eb99e1c65d9509	0	0	0	0	0	655	1754	1836	0	0	0	374	81	46	0	0	521	525	670	725	162	93	88	181	55	78	102	78	21	9	0	0	0	9	0	0
065e88617065002fcd619d9d2c91fd86	0	0	0	0	0	0	0	0	126	402	348	127	202	346	361	376	213	113	93	101	296	233	238	317	341	263	281	318	373	466	409	393	401	344	400	141
7df4d830da9160818c8eb03124719e9a	0	6840	6	0	0	0	0	0	0	0	0	13	28	119	16	18	27	51	28	35	115	85	35	88	43	58	60	44	48	31	49	30	20	35	33	27
97c979ab2030f93bd77a3c96897bf845	7941	0	0	0	0	0	0	0	0	0	0	0	0	0	0	0	0	0	0	0	0	0	0	0	0	0	0	0	0	0	0	0	0	0	0	0
795231c61f2366c5febde11e4ae2f299	0	0	0	0	0	0	0	0	77	188	190	91	133	364	367	400	146	84	75	84	219	194	182	286	322	270	318	345	379	451	517	496	514	542	454	194
d5f8f188bd4e5414732fd85fe20b0c30	0	7795	3	0	0	0	0	0	0	0	0	0	0	0	0	0	0	0	0	0	0	0	0	0	0	0	0	0	0	0	0	0	0	0	0	4
84f799b4378259c3f525c50c75248f6c	7687	0	0	0	0	0	0	0	0	0	0	0	0	0	0	0	0	0	0	0	0	0	0	0	0	0	0	0	0	0	0	0	0	0	0	0
c8f36c8c2e65ceb3bb7cf081eae48f20	0	0	0	0	0	0	0	0	84	236	289	183	268	531	460	390	155	144	122	186	250	148	233	387	300	375	285	424	261	211	250	364	287	412	244	174
f7afca38cf98a6156bea69abba24395f	7618	0	0	0	0	0	0	0	0	0	0	0	0	0	0	0	0	0	0	0	0	0	0	0	0	0	0	0	0	0	0	0	0	0	0	0
91454fd64ee5a0d91e86776cd534d5c4	0	0	0	0	0	223	691	649	0	0	0	185	223	284	330	150	206	223	274	240	252	216	140	227	353	268	306	240	340	222	213	184	259	313	281	110
d86fbdedbb29c9f1a1b90b0308a6b1b2	0	0	0	0	0	4	19	23	0	0	0	0	13	0	0	0	113	103	142	156	680	1040	148	933	513	772	460	194	945	321	56	159	53	210	392	7
bbb6f351488528225ab3d6392a1505e3	0	0	0	0	0	29	16	30	0	0	0	8	8	81	0	0	70	120	133	144	486	788	96	392	443	924	486	314	899	582	187	251	28	335	414	19
8dbea1cb529fdee7ba816d3114a035ed	0	0	0	0	0	0	0	0	79	313	322	133	162	372	280	272	186	137	108	185	275	129	180	324	319	250	351	342	283	293	320	303	314	425	418	142
88f3367ceb6c6a9c7d8f73348d3a7be1	0	0	0	6952	0	0	9	0	0	0	0	0	0	0	0	0	0	0	0	0	11	0	0	0	0	10	0	0	0	0	0	0	0	0	13	0
71f88d6edb93496dd2ec3683e31e87ff	6715	0	0	0	0	0	0	0	0	0	0	0	0	0	0	0	0	0	0	0	0	0	0	0	0	0	0	0	0	0	0	0	0	0	0	0
46169559c58f92a464dd26d5993f7b7c	0	0	0	0	0	0	12	24	0	0	0	16	67	29	0	0	141	174	248	343	965	548	170	664	480	726	372	241	354	168	180	110	214	310	100	51
fd7c5475386f36a5af6ba4eda08c8480	0	0	0	6603	0	0	2	0	0	0	0	0	0	0	0	0	0	0	0	0	0	0	0	0	0	0	0	0	0	0	0	0	0	0	0	0
c02ada61f0dd8f3136fa38211cb15858	0	0	0	0	0	254	1509	930	0	0	0	298	87	35	27	0	398	426	472	535	224	146	70	198	42	128	64	90	109	50	15	47	30	49	40	0
a8ec11141c405015e9c76a7d07317c7f	0	0	0	0	0	0	0	0	0	0	0	0	21	3249	718	278	0	0	0	15	0	0	28	22	148	30	256	100	315	92	309	134	165	188	127	55
2d54c174f901ae0c378526226445ac5f	0	0	0	10	6074	0	0	0	0	0	0	0	0	0	0	0	0	0	0	0	0	0	0	0	0	0	0	0	0	0	0	0	0	0	0	0
a31e927c29b211c2217ceab4811ccd93	0	0	0	0	0	0	0	0	71	155	172	50	123	224	325	414	86	70	75	44	83	75	82	105	156	135	225	203	264	279	458	425	492	575	447	225
69577d5dc5f65eccdb6792d1545e39b8	0	0	0	0	0	173	540	562	0	0	0	123	183	226	260	128	172	161	193	166	219	186	130	226	222	198	276	145	237	216	172	215	160	212	230	66
cf9b437a08ed9c40e5f5d45e54ff0687	0	0	0	0	0	0	0	0	101	290	341	99	157	276	226	253	114	106	100	97	150	98	158	213	272	178	332	324	240	259	251	223	307	298	339	139
7a6c8d20f68bcde73167c569d54df2aa	0	0	0	0	0	0	0	0	145	383	380	146	224	309	260	234	138	115	107	128	254	117	150	187	243	243	209	245	228	216	215	245	188	251	225	117
99f2283a9672b37e797e07186dde3205	0	0	0	0	0	0	0	0	79	260	311	109	116	295	248	241	179	119	118	132	230	146	138	238	232	148	270	310	241	208	273	262	267	291	238	112
e49539ff0579ead11d1850ef3104fdcb	0	0	0	0	0	0	0	0	20	55	98	101	162	332	266	282	127	115	70	103	182	134	141	214	381	220	224	330	185	221	379	281	334	408	279	138
4bc201ea5da38f0753ef144f27ad948c	0	0	0	0	0	0	0	0	0	0	0	0	0	1012	517	306	0	0	0	0	43	31	81	0	99	102	66	266	235	504	409	571	359	368	486	276
80f09e8b4055d42110bb0670487535ad	0	0	0	0	0	0	0	0	98	254	323	120	176	223	260	169	155	96	95	149	211	131	142	217	281	247	294	282	275	241	244	271	160	266	257	82
38b7745df50aac73a87e81b851965db5	0	0	0	0	0	0	0	0	78	183	162	119	234	270	197	162	141	121	89	155	431	160	174	271	280	274	343	333	214	188	202	260	121	292	185	73
37c8eb51f31e1fdc2c1899b03235b570	0	0	0	0	0	0	0	0	115	305	312	122	213	290	268	244	131	81	105	71	181	89	112	182	215	167	169	220	284	275	212	199	251	314	232	177
64ff87435cf6ba5c5889a2437ce85a7a	0	0	0	0	0	0	0	0	92	280	329	120	107	316	206	249	142	95	83	109	174	123	135	163	262	179	328	258	212	223	225	208	218	244	302	105
e5578a44c2099cd81b4fcc0a984fcd5c	0	0	0	5316	0	0	0	0	0	0	0	0	0	0	0	0	0	0	0	0	0	0	0	0	0	0	0	0	0	0	0	0	0	0	0	0
077487b7e035615ca825301247c8db53	0	5226	0	0	0	0	0	0	0	0	0	0	0	0	0	0	0	0	0	0	0	0	0	0	0	0	0	0	0	0	0	0	0	0	0	0
2d24282dbc193b5c08976db2977de580	0	0	0	0	0	0	0	0	107	241	349	54	120	218	172	204	123	63	79	43	124	129	140	165	218	116	185	188	192	257	315	242	320	233	261	101
7145436994f155302921fb749f2d02de	0	0	0	0	0	264	373	1423	0	0	0	136	60	33	13	0	375	260	307	408	214	145	230	180	79	136	103	70	27	32	23	23	18	23	0	0
722ff820e0faed80296cfcdc2ad62052	0	0	0	0	0	0	0	0	97	245	211	88	124	321	177	186	134	63	86	94	151	108	166	240	200	156	291	205	163	226	229	228	217	201	206	75
19fc1ca3193d3420c0071ca6a415657c	0	0	0	4867	0	0	0	0	0	0	0	0	0	0	0	0	7	0	0	0	0	0	0	0	0	0	0	0	0	0	0	0	0	0	0	0
1791dc73f39315403d29e94510d26f7c	0	0	0	0	0	0	0	0	0	0	0	14	31	132	0	0	34	65	33	55	553	235	59	162	165	351	391	201	626	371	119	318	148	385	368	56
2887f952d7149fb1388c363dfdadf7ee	0	0	0	1689	3146	0	5	0	0	0	0	0	0	0	0	0	0	0	0	0	0	0	0	0	0	0	0	0	0	0	0	0	0	0	0	0
69d11bd0cd1dd3e649e70410f8aa9298	0	0	0	0	0	0	0	0	152	310	374	105	172	238	147	141	108	149	131	165	160	120	180	262	220	201	233	288	101	151	151	159	127	115	117	59
40678a434b0b2832809abe33615383e4	0	0	0	0	0	0	0	0	149	280	354	113	169	311	174	147	133	96	84	129	150	91	90	158	182	137	216	196	134	184	186	143	204	222	184	87
ed0f0b0e24d2a4ed05a628461a6b02c9	0	0	0	0	0	0	0	0	0	0	0	0	0	3	151	285	0	0	0	0	0	0	0	0	16	8	0	5	143	278	335	433	1285	829	509	422
0e20e7037690b8487e827e4d6106ba37	0	0	0	0	0	479	125	283	0	0	0	94	45	20	4	0	109	121	251	261	346	166	86	300	111	356	144	146	498	165	35	135	65	143	145	9
f170f8d8979ef3d5fcb6ab5f5c6c6a69	0	0	0	0	0	231	648	614	0	0	0	84	113	176	171	75	112	130	158	100	136	135	72	133	139	135	158	111	129	139	109	123	107	190	156	45
d44f9d715cd6a93639e3364fb82534a4	0	0	0	0	0	0	0	0	24	61	81	40	83	170	231	247	51	39	37	25	108	81	93	117	205	113	158	168	207	302	354	276	421	391	364	172
6946d373a8b601ded0b520e079a92d4d	4491	0	0	0	0	0	0	0	0	0	0	0	0	0	0	0	0	0	0	0	0	0	0	0	0	0	0	0	0	0	0	0	0	0	0	0
d471e7549b9508b8b8f1f02c3fda9720	0	0	0	4435	0	0	0	0	0	0	0	0	0	0	0	0	0	0	0	0	0	0	0	0	0	0	0	0	0	0	0	0	0	0	0	0
805e6baf08f1b685bce3c400eae01c3d	0	0	0	0	0	0	0	0	230	335	323	102	156	212	140	144	132	87	80	93	183	108	106	142	170	126	188	182	137	170	188	154	212	107	149	61
50c0220b9e304bfb31e4ca2d59fc259d	0	0	0	0	0	0	0	0	115	355	305	75	112	203	185	211	82	88	70	56	162	73	94	158	159	160	170	223	182	199	181	169	156	190	166	95
d5bce363bbbe1356e3c7f8241988734b	0	0	0	0	0	0	0	7	0	265	208	81	119	274	168	121	127	116	75	84	135	129	103	164	178	145	199	220	117	200	203	193	230	190	205	69
915a5a73052ddc832598c8e3aac8b658	0	0	0	0	0	0	0	0	52	64	82	53	104	166	145	139	70	55	43	44	143	151	122	190	251	167	203	251	243	180	254	260	231	222	332	95
1780f7a048044ae8aad9960e43fe1b1d	0	0	0	0	0	0	0	0	104	162	194	88	102	142	195	191	134	115	72	95	99	100	117	154	234	123	253	215	136	182	153	221	230	192	183	97
a9baa65107b21d319da48de93bc7cc73	0	0	0	0	0	792	607	1062	0	0	0	29	0	0	0	0	71	94	132	284	154	168	31	233	51	229	61	25	106	46	6	21	4	22	44	0
a98804703488e0e31299e3d23b6d1e92	0	0	0	0	0	0	0	0	66	183	203	60	74	229	249	222	102	83	54	70	107	94	117	175	182	146	172	190	159	195	215	224	150	253	179	98
d74b87aa1e8afe67acd68e7e4356ae2c	0	0	0	0	0	0	5	16	0	0	0	0	4	2	0	0	6	11	15	16	100	75	15	110	132	182	84	69	1124	391	60	245	124	239	1163	14
991f07535af708de14bff8b271e86944	0	0	0	0	0	0	0	0	90	285	315	81	102	217	157	152	134	80	48	71	145	79	109	181	136	153	197	188	157	154	180	203	152	165	159	58
382f56d20a6604f6142ec85604475ed9	0	0	0	0	0	0	0	0	58	214	228	80	91	250	157	136	101	48	52	70	144	114	99	108	161	127	159	192	182	186	206	206	230	237	197	111
626d7c20d2a69ce10d21f68346553818	0	0	0	0	0	0	0	0	0	0	0	0	0	35	28	28	0	0	0	0	85	54	42	46	244	268	301	344	424	240	362	307	297	512	278	223
ed885666b30946c75fed4a6df98e9dc8	0	0	0	0	0	0	0	0	79	138	222	66	91	158	227	212	109	48	46	53	105	65	88	112	154	94	155	156	122	158	281	172	290	263	346	98
07970a272a546cfbac030bd6dd3356a9	0	0	0	0	0	31	153	291	0	0	0	55	30	30	0	4	93	129	148	251	279	258	57	265	136	459	145	120	341	232	53	130	23	176	207	0
0ba907aa4dc3cdf5a19e08e339fe0de7	0	0	0	0	0	0	0	0	53	160	140	66	100	210	194	194	119	81	82	115	150	90	89	144	158	116	196	199	189	181	181	179	157	229	195	97
fc5644deb61cf3bf05436316cecfb5e6	0	0	0	0	0	37	156	211	0	0	0	286	92	70	12	0	363	411	631	720	141	91	54	153	98	87	69	62	80	69	26	24	23	20	31	0
f2f1d769ca62216f2e97e5d0a34fe83e	0	0	0	0	0	0	0	0	150	190	165	99	144	146	156	147	87	79	112	60	160	85	125	129	151	81	187	173	150	185	192	197	205	128	181	73
e63c1b3abf9a68ad9d4925737b7a0643	0	0	0	0	0	0	0	0	57	71	60	52	97	212	164	177	60	73	76	83	144	61	96	145	149	138	155	240	151	149	290	173	225	269	244	119
4141cd4b830e2c4056483faff9445d64	0	0	0	0	0	0	0	0	86	168	225	0	70	172	156	167	110	56	75	53	133	121	120	113	149	94	111	150	171	222	220	188	276	202	178	52
8cf3bb3a1f4fd7f60615f7b1c89fda7a	0	0	0	0	0	0	0	0	0	0	0	0	0	0	99	85	0	0	0	0	22	21	12	14	149	86	141	172	364	357	446	399	440	452	368	190
26bde1f31d1626752a181aeb2c6f2b2c	0	0	0	0	0	0	0	0	65	169	179	67	114	140	253	219	58	50	35	70	124	57	73	175	180	152	180	198	137	118	173	181	154	225	186	83
33bf111db4f3da94971001173098a401	0	0	0	0	0	0	0	0	78	206	211	92	109	162	110	100	133	62	76	91	153	96	84	125	185	128	172	239	155	186	180	165	151	168	125	71
d0db6314ff0ab3f0d67df6df9f426272	0	0	0	0	0	0	0	0	0	0	0	0	0	160	183	77	0	0	0	0	220	129	131	84	251	206	196	393	209	98	307	519	171	208	142	113
73979c2fb60aceeb79096bf9ff3fd588	0	0	0	0	0	0	0	0	61	255	271	68	103	219	166	152	85	54	62	62	145	89	66	121	137	158	134	175	160	139	179	133	135	203	157	65
31b9b548ca23d1e0fc351cd451a28fe6	0	0	0	0	0	70	237	241	0	0	0	88	96	155	150	93	95	91	111	105	139	112	53	154	149	153	191	165	152	100	118	143	132	235	141	58
e1f9422c4c6975328af802cf7b123c1a	0	0	0	0	0	83	212	240	46	49	75	138	72	94	82	69	191	188	287	260	165	127	73	205	115	160	154	83	67	80	53	56	53	92	88	35
ef03110a88df56632bb507295d3ffbdc	0	0	0	3478	162	0	0	0	0	0	0	0	0	0	0	0	0	0	0	0	0	0	0	0	0	0	0	0	0	0	0	0	0	0	0	0
710c4c2f84106411febce5020a3a6698	0	0	0	0	3624	0	0	0	0	0	0	0	0	0	0	0	0	0	0	0	0	0	0	0	0	0	0	0	0	0	0	0	0	0	0	0
8808a9d651113df1a362dcc95b215928	0	0	0	3621	0	0	0	0	0	0	0	0	0	0	0	0	0	0	0	0	0	0	0	0	0	0	0	0	0	0	0	0	0	0	0	0
5782d6919aaa67c1b992ff245a0cf9bb	0	0	0	0	0	0	0	0	36	91	137	59	144	178	146	99	100	71	60	80	178	62	124	155	205	170	231	213	148	122	130	186	97	182	139	47
8fd49ea0b37b87fca980fa278e257029	0	0	0	0	0	0	0	0	0	0	0	0	0	0	0	0	0	62	232	133	422	329	41	284	141	414	153	95	605	170	42	81	50	158	148	12
0683618b9c37030c7076d71bd420c59b	0	0	0	0	0	120	643	936	0	0	0	188	103	39	10	4	162	125	125	220	126	60	49	121	66	129	64	52	63	33	17	32	7	25	35	0
babe069b47fa327e6ddde8324c52d843	0	0	0	0	0	0	0	0	38	131	147	108	114	256	225	193	57	75	50	112	110	58	77	187	166	187	143	242	82	71	99	156	111	183	111	45
b970152ad396b9216d5105276b3ef877	0	0	0	0	0	0	0	0	47	73	88	31	120	145	132	96	74	45	38	51	97	78	119	114	181	116	180	184	126	150	276	184	289	178	222	75
2ee8768ce0721654cba6f6f435352e1e	0	0	0	0	0	0	0	0	80	137	143	56	108	176	108	148	87	68	74	73	144	131	105	156	154	93	125	150	143	181	190	134	155	112	196	77
d4ea8d70d067799509fa213602727d1a	0	0	0	0	0	0	0	0	109	194	212	52	90	205	140	132	121	62	60	89	97	71	115	154	131	106	147	157	126	156	136	130	135	146	157	67
7561a25c2f1c6bee2edc543002e0ffcc	0	0	0	0	3495	0	0	0	0	0	0	0	0	0	0	0	0	0	0	0	0	0	0	0	0	0	0	0	0	0	0	0	0	0	0	0
b9c78e9322224ba573259acffd3933e8	0	0	0	0	0	0	0	0	71	125	208	39	92	174	129	246	132	51	69	25	115	58	170	109	175	119	138	156	57	117	208	119	164	172	154	78
8f07008649ffbf1ded400d44d875a33d	0	0	0	0	0	0	0	0	0	0	0	0	75	210	193	198	0	0	0	0	117	37	43	96	172	105	155	157	191	186	275	245	268	289	295	140
16ccccc34916d6fd823238bc060c331c	0	0	0	0	0	0	0	0	66	133	183	39	75	174	115	155	119	62	45	34	96	80	105	94	152	104	132	149	153	158	258	143	203	146	207	60
408496eee4bfc6583289826b5e1503cf	0	0	0	3426	0	0	0	0	0	0	0	0	0	0	0	0	0	0	0	0	0	0	0	0	0	0	0	0	0	0	0	0	0	0	0	0
525648b97ae9361b545583e3ff3abe17	0	0	0	0	0	0	0	0	72	171	229	67	103	171	147	145	90	67	60	81	110	65	94	144	119	114	148	168	150	97	135	148	121	166	201	35
bbf2c34cf9c899d0329b25d51b54498a	0	0	0	0	0	312	671	877	0	0	0	206	46	24	0	0	225	207	159	295	71	77	29	86	38	30	38	0	9	0	0	4	5	0	4	0
7ab010697b69317fb16998484d20051b	0	0	0	0	0	0	0	0	0	0	0	0	0	0	0	0	0	4	0	0	18	32	0	12	47	21	0	26	1742	76	79	89	68	208	983	6
6b93180b598925e0babd4d508e7a4c15	0	0	0	0	0	0	0	11	0	0	0	0	0	0	0	0	15	91	314	196	387	352	48	285	119	374	162	100	372	146	34	118	47	124	114	0
f38cd97dcdb05d3b209535b4d15736b5	0	0	0	0	0	271	348	511	0	0	0	162	96	66	27	0	207	171	147	237	192	166	95	168	80	93	117	57	78	49	0	0	34	36	0	0
32ac88e5cf3fa4b2b41dcfae22e74d4a	0	0	0	0	0	0	0	0	61	182	232	40	64	140	121	159	101	62	60	33	94	94	87	125	135	92	136	154	135	136	219	129	208	155	169	54
db8d6d3a479ed6be44f5cdb973bed9e7	0	0	0	0	0	0	0	0	41	196	153	63	95	162	122	122	89	75	66	57	133	93	96	126	139	65	142	159	132	105	245	156	154	152	178	44
104296d458d9fb3d4f25dc710fcb818f	3332	0	0	0	0	0	0	0	0	0	0	0	0	0	0	0	0	0	0	0	0	0	0	0	0	0	0	0	0	0	0	0	0	0	0	0
574c42816b79f03912b7730d9eb0f71e	0	0	0	0	0	0	0	0	0	0	0	0	39	53	0	0	11	0	0	0	817	592	370	596	152	106	134	173	42	29	54	24	49	26	32	20
dfe52cfbfc4185be4b940f218ecb4b35	0	0	0	0	0	122	359	197	0	0	0	370	96	73	0	0	319	450	289	346	104	72	31	114	42	37	42	43	52	35	20	35	0	24	32	13
9c0054627d427ea9036c50de13430e91	0	0	0	0	0	8	40	22	0	0	0	0	5	26	14	155	0	0	0	0	13	5	16	158	48	91	96	62	60	192	524	58	769	135	788	17
820a50ea0d01a379627d690e3348ebf2	0	0	0	0	0	0	0	0	22	74	86	62	107	113	104	127	108	83	30	120	185	84	102	231	170	128	114	168	143	90	174	192	122	134	109	34
ea1920a93a3b8969164e8f96cd40bc20	3164	0	0	0	0	0	0	0	0	0	0	0	0	0	0	0	0	0	0	0	0	0	0	0	0	0	0	0	0	0	0	0	0	0	0	0
01449d72fef8bf08a6e3947b5b67d161	0	0	0	0	0	0	0	0	0	162	100	115	122	94	121	126	118	111	114	111	81	89	156	166	131	123	134	125	99	167	74	127	92	112	162	0
cf9a4b2a79acf94cf2008aaeb328bfe1	0	0	0	0	0	0	0	0	38	212	204	113	88	182	132	118	139	101	67	103	123	85	65	154	110	114	124	157	94	106	91	113	64	91	98	44
516a127ddd5aa39d713b4f41c28427bc	0	0	0	0	0	0	30	57	0	0	0	11	12	0	0	0	101	187	269	255	284	252	95	163	55	362	232	104	269	123	31	78	12	69	65	0
fa6b412a0e9f76f2d79889c3ce6f2112	0	0	0	0	0	0	0	0	65	192	158	66	65	132	86	94	94	44	107	93	118	55	53	149	97	247	121	154	102	113	111	146	83	120	158	84
16548ed4c6f77cd8276e60b623a6c549	0	0	0	3073	3	0	0	0	0	0	0	0	0	0	0	0	0	0	0	0	0	0	0	0	0	0	0	0	0	0	0	0	0	0	0	0
a873513775fb7dc21e43c708903907b5	0	0	0	0	0	0	0	0	0	0	0	0	0	0	56	28	0	0	9	0	105	43	26	35	254	124	254	202	260	126	376	218	395	283	166	84
196c5cec74dec4ce25eeb0afb93d3611	0	0	0	0	0	0	0	0	85	112	123	32	88	152	146	123	73	46	41	52	107	51	70	80	115	71	116	128	129	148	204	155	196	144	171	79
0adf75ce8db4bc6a0b33b7c686184b21	0	0	0	0	0	0	0	0	36	52	54	94	124	196	70	72	123	70	52	72	179	84	123	127	183	116	122	194	66	135	167	104	146	134	82	48
5119fadd386a747a41a6d7c6fa0c960b	0	0	0	0	0	41	169	248	0	0	0	79	22	0	0	0	64	311	564	813	203	45	24	197	15	89	27	24	33	8	9	13	4	15	0	0
dcfd5c99a5fcd71c45f308cf3302c709	0	0	0	0	0	163	141	181	0	0	0	20	0	0	0	0	444	285	278	332	177	126	140	161	75	89	104	68	81	41	13	33	12	0	40	0
907fbf0898523b7483820a80791062c8	0	0	0	0	0	17	159	89	0	0	0	0	0	9	0	0	20	91	103	96	429	219	28	103	29	169	105	120	415	151	134	105	86	74	221	20
b57f8e6326d2877ab3fd876fb68ab145	0	2991	0	0	0	0	0	0	0	0	0	0	0	0	0	0	0	0	0	0	0	0	0	0	0	0	0	0	0	0	0	0	0	0	0	0
9e784f79a146047b003c567c71f29a15	0	0	0	0	0	329	606	756	0	0	0	111	0	0	0	0	121	111	158	221	116	106	53	89	54	35	31	47	0	0	0	0	0	20	0	0
c08b5d7ab21713e7e6b155318cebf4e1	0	0	0	0	0	0	0	0	0	148	198	0	0	134	121	122	107	0	0	0	118	113	113	131	180	82	138	180	121	161	150	186	167	130	151	0
6a04063e86461b30c4347380dc83f55d	0	0	0	0	0	0	0	0	141	72	92	80	95	168	125	107	82	76	62	60	208	84	108	89	146	130	125	131	120	83	79	102	123	72	104	82
67ab1c7359acf3a08e08fa722fd27f50	0	0	0	0	0	0	0	0	51	130	182	61	113	157	132	122	60	41	37	47	130	69	67	79	129	111	133	116	89	173	124	149	115	101	110	118
d0360daa2bbc6abe22c5d659cf11a109	0	0	0	0	0	0	0	0	63	95	109	0	55	119	222	178	50	0	0	51	76	33	54	107	113	90	109	126	161	174	157	202	172	211	124	84
bd993fbc204efbd39d01e2dcdaa1702a	0	0	0	0	0	0	0	0	74	116	143	76	91	109	150	166	56	56	51	87	94	57	59	104	119	137	121	157	98	79	146	119	110	135	137	43
b20e7b3e565c8a364ddaef7496cfd189	0	0	0	0	0	0	0	0	0	0	0	0	0	0	0	0	24	117	549	247	266	177	21	231	91	276	185	62	181	121	27	84	46	98	87	0
03488ba0e533f5a3bdfaacf062cebbc8	0	0	0	0	0	0	0	0	68	137	187	53	81	148	102	100	93	45	52	58	94	79	92	112	159	85	125	166	77	111	157	114	113	124	119	35
ffada9246eb4239e7f98c56897fee0fd	0	0	0	0	0	0	0	0	0	131	156	50	104	124	134	150	81	54	58	53	73	85	64	112	116	133	160	123	102	100	133	128	83	141	165	58
75c9dce0963dc825c51050d1bc0a09b0	0	0	0	0	0	0	0	0	17	117	119	29	87	136	102	99	69	38	36	30	98	71	86	118	133	111	144	143	154	180	160	164	135	137	122	25
9be938bdf31e74487f9b7812fbbdbb9d	0	0	0	0	0	158	566	1236	0	0	0	94	40	0	0	0	101	123	128	132	68	81	0	70	0	56	0	0	0	0	0	0	0	0	0	0
146a087b539d5d689c9e235c9f7f8938	0	0	0	0	0	133	327	299	0	0	0	60	96	102	120	63	58	74	84	80	86	87	48	98	121	93	114	85	93	71	70	75	83	106	77	49
10af5f5c74816e9763eaad9492e40504	0	0	0	0	0	0	0	0	0	0	0	0	36	140	82	332	21	0	0	0	78	35	41	0	101	129	252	408	97	125	409	152	238	78	61	36
67dbbf4ff1f3a28377e0c861f18d5cad	0	0	0	0	0	0	18	41	0	0	0	11	88	242	89	63	18	65	13	48	404	303	93	160	301	136	118	132	71	49	107	60	67	75	22	53
57531962bb41737d81e180a06b410718	0	0	0	0	0	0	2	0	0	0	0	218	77	87	9	4	411	513	186	532	219	117	34	116	46	82	78	39	22	6	0	11	6	15	9	7
5833754a8e4f1ae65539d8d9cb5f157a	0	0	0	0	0	0	36	55	0	0	0	70	43	35	0	0	265	471	157	509	292	145	205	180	84	67	63	70	0	18	15	19	0	13	0	13
8742328507d2a35a3e0c6769515d9187	0	0	0	0	0	0	0	0	39	209	218	76	59	143	69	89	99	65	72	119	91	84	90	111	119	95	119	128	68	91	117	120	66	107	88	49
06408d61b6750f51d8c73b3e47e15fa8	0	0	0	0	0	0	0	0	94	132	121	84	89	90	82	186	106	0	42	0	81	83	98	92	147	59	150	134	117	97	204	118	135	140	116	0
df19bf66a2a752b3c25bd2dacc824375	0	0	0	0	0	0	0	0	37	48	55	63	123	110	78	115	92	81	46	108	136	89	121	192	112	121	95	117	96	98	143	106	131	136	95	49
64260abf849c1d691d9528804494a161	0	0	0	0	0	0	0	0	131	131	138	63	90	189	147	101	101	47	55	43	78	98	76	132	96	81	94	103	78	136	104	172	125	85	95	0
ca50d30a68b178edcc73519b82864675	0	0	0	0	0	277	608	740	0	0	0	156	27	0	0	0	130	148	98	227	59	53	32	86	0	31	29	45	0	14	2	0	0	0	0	0
1ecab1e95e26275c41409d2e36b5bc1d	0	0	0	0	0	0	0	0	27	89	123	93	101	98	96	94	114	99	74	110	132	71	99	132	124	122	103	141	84	71	114	122	109	108	70	28
d068b297c2b89b7e0d2a3c025c5c1d1c	0	0	0	0	0	0	0	0	48	152	172	40	89	147	122	116	69	54	54	64	66	40	65	134	104	97	136	145	74	93	100	102	87	137	125	51
ae60b8a01a8429bca20faaf2fc165c1d	0	0	0	0	0	123	305	372	0	0	0	123	80	27	0	0	243	245	203	347	103	71	42	109	0	67	54	55	31	26	0	32	0	0	0	13
bc9df0463090e8df9c7599e375997ba6	0	0	0	0	2668	0	0	0	0	0	0	0	0	0	0	0	0	0	0	0	0	0	0	0	0	0	0	0	0	0	0	0	0	0	0	0
2406c9161a9fb12d22eaa6eb093e76e7	0	0	0	0	0	0	0	0	0	91	75	0	0	144	99	179	93	0	0	100	92	86	130	117	129	98	65	104	126	146	156	158	209	132	139	0
0ec29678d9597f67dc3113414ff50479	0	0	0	0	0	0	0	96	0	0	0	0	0	0	0	0	55	96	222	167	202	136	64	246	114	257	115	83	238	183	25	86	34	102	145	0
068cc404d5cc3cddddb17e018961a43c	0	0	0	0	0	0	0	0	69	106	120	28	55	121	118	121	81	52	44	44	93	61	61	103	139	73	106	102	102	148	139	112	153	125	133	56
da1739b4950320dd0403ecddfc621e28	0	0	0	0	0	47	16	32	0	0	0	0	17	32	0	0	19	22	30	51	134	117	47	172	145	233	101	100	477	176	48	153	81	156	229	5
a9bf88481570e94aeea877ca2cf3be56	0	0	0	0	0	0	0	0	48	128	155	35	83	122	120	127	66	50	62	41	90	28	73	65	94	94	99	102	87	127	84	138	131	137	151	53
ed359537a821a568c4a27a668aadef6c	0	0	0	0	0	0	0	0	0	89	116	82	103	124	92	141	99	88	62	74	120	56	124	112	77	151	79	102	92	78	72	105	126	71	86	68
60d81335982183faaff5beb0ac374d09	0	0	0	0	0	0	0	0	79	130	98	0	56	48	64	60	43	60	93	67	116	94	63	163	118	177	106	127	193	117	86	124	78	88	91	37
356eb535b953d6fe5739b4a0475689bd	0	0	0	0	0	0	0	0	82	110	118	50	75	107	132	108	51	51	36	62	106	62	94	107	88	120	102	161	77	90	97	123	94	109	104	40
9844bf07c28413d082a1e8693fc4ab22	0	0	0	0	0	0	0	0	41	56	94	66	53	94	128	213	43	41	53	47	101	38	61	57	90	113	168	165	115	72	100	164	121	100	112	46
e2d783eea5970372a319ee3c2f3eb18d	0	0	0	0	0	0	0	0	57	108	131	48	63	127	94	109	49	61	48	61	114	57	100	88	127	71	103	92	86	117	138	116	117	94	119	44
e8e5e2bd2c58e690d24082f1c51bd20b	0	0	0	0	0	0	0	0	82	112	108	40	63	134	87	126	81	42	73	49	73	54	57	76	106	98	105	120	87	124	116	116	101	124	115	65
30ab872cc8fcc2557d627ac21292f022	0	0	0	0	0	0	0	0	70	77	140	57	55	97	87	77	82	42	53	51	84	61	54	88	137	66	120	109	85	143	155	113	147	87	137	55
c4050e547ba992408bd183c37a05f26b	0	0	0	0	0	0	0	0	34	163	148	56	65	123	93	116	75	75	46	71	90	33	65	88	119	125	134	150	89	82	51	113	79	119	83	20
87503f00efd258274f442a846d27199e	0	0	0	0	0	0	0	0	50	89	107	29	56	123	121	134	62	49	29	0	89	51	65	96	111	90	74	105	130	126	136	124	129	159	124	35
2ecb76aeb2806fd6b6b27308b4ba8619	0	0	0	0	0	597	162	665	0	0	0	51	25	0	0	0	140	149	138	159	56	52	20	63	0	42	26	16	38	23	0	13	0	20	36	0
c87bcb921499288fd55197a55414d747	0	0	0	0	0	0	0	0	84	92	86	52	91	67	120	172	49	57	54	76	87	58	88	50	107	81	98	98	79	88	124	127	132	104	105	63
b4e57d3508e7e49ef40b33584928ec08	0	0	0	0	0	0	0	0	0	121	163	0	0	125	139	131	121	59	0	0	152	78	83	102	108	100	119	128	98	119	115	124	109	87	102	0
72f7fd754fb4e931adaae1cb0efc7471	0	0	0	2471	0	0	0	0	0	0	0	0	0	0	0	0	0	0	0	0	0	0	0	0	0	0	0	0	0	0	0	0	0	0	0	0
b36c03342cf5c1e1a6bc42bb515a1dfc	0	0	0	0	0	0	0	0	35	115	118	30	31	120	133	114	73	61	53	42	81	48	70	70	77	70	93	108	94	112	125	113	120	149	152	62
731e2e34e31b6d7a81f56200e743ff44	0	0	0	0	0	0	0	0	37	101	105	25	61	123	96	107	64	62	43	35	66	55	63	73	103	74	92	115	131	116	120	120	107	172	145	50
0ec0dd691d08a7d699ab03a77f9b2b45	0	0	0	0	0	0	0	0	45	118	118	31	81	133	71	76	83	43	58	38	101	56	62	72	104	61	99	129	116	140	117	108	81	121	142	45
10e30bd1a7e376faaa0f3896d517dd17	0	0	0	0	0	0	0	0	0	25	23	0	39	81	168	136	20	0	0	6	41	36	30	31	104	70	102	67	91	135	233	198	230	226	235	110
a3aab1618475aa76e82f81da365ee45c	0	0	0	0	0	0	0	0	54	168	182	43	71	88	80	86	103	42	35	48	179	59	113	103	110	85	92	85	80	107	104	97	65	62	68	25
6a9a42b630b94061b7a78e8e903a2158	0	0	0	0	2428	0	0	0	0	0	0	0	0	0	0	0	0	0	0	0	0	0	0	0	0	0	0	0	0	0	0	0	0	0	0	0
e0155812f6cd35834d9116a1b501e330	0	0	0	2426	0	0	0	0	0	0	0	0	0	0	0	0	0	0	0	0	0	0	0	0	0	0	0	0	0	0	0	0	0	0	0	0
d88a252c03ed8587564223381618b2d3	0	0	0	0	0	0	0	0	0	0	0	14	290	202	91	26	19	0	10	16	110	73	222	159	182	131	164	220	48	57	67	88	53	59	66	8
6471dbbbeb20b87a74a2a590338604d8	0	0	0	0	0	0	0	0	21	101	185	34	48	131	82	82	66	39	58	43	63	43	57	90	112	80	129	89	88	130	116	70	99	124	151	39
9e4397ecb0299f7fcb5f41fb8dfa4fd6	0	0	0	0	0	0	42	21	0	0	0	66	40	45	0	0	252	300	213	470	221	127	58	120	56	80	57	93	22	13	13	17	8	14	14	3
63d2cc53a82f66898cecd949f9b04934	0	0	0	0	0	0	0	0	39	149	178	35	64	111	64	56	66	43	29	36	71	48	35	52	95	68	84	108	110	112	133	137	133	124	113	54
423a4dc858a053db3ee2769a0d2032db	0	0	0	0	0	0	0	0	0	0	0	0	0	0	0	0	0	0	0	0	71	60	8	30	56	142	59	124	974	120	101	101	161	116	196	22
1ab7dffece22f587a8ba2675adb38157	0	0	0	0	0	0	0	0	19	0	58	51	62	137	172	33	0	17	0	23	226	90	23	44	107	36	93	96	139	104	173	82	138	178	122	117
57be7e81d94158ca6049e2ba23c0bdd9	0	0	0	2338	0	0	0	0	0	0	0	0	0	0	0	0	0	0	0	0	0	0	0	0	0	0	0	0	0	0	0	0	0	0	0	0
64f1d2ea0434c3990612dd05a23fca13	0	0	0	0	0	0	0	0	23	52	53	30	53	78	156	140	40	23	22	34	72	45	54	79	102	49	52	115	116	120	144	137	161	181	115	80
5ab3b03eecf1a8a4f532ff9d3ba14277	0	0	0	0	0	0	0	0	97	81	88	58	0	128	79	86	84	52	59	56	67	97	92	48	88	86	117	102	83	87	120	81	98	95	108	69
d9eab9532e51066c6839d0a9a019aa78	0	0	0	0	0	0	0	0	114	172	189	49	77	93	117	54	75	66	66	35	79	75	52	77	90	69	86	85	68	64	96	73	62	98	80	28
55349f5cfaf743c09bcc3a8b05eac1e9	0	0	0	0	0	0	7	0	0	0	0	0	0	0	0	0	0	0	36	20	144	84	23	116	54	133	34	42	690	329	50	101	62	118	232	0
daf9fe0682221f3820b2da6870434c5c	0	0	0	0	0	0	0	0	0	0	0	36	52	109	121	151	0	38	0	38	87	35	43	73	124	80	95	139	103	101	157	124	157	161	186	65
168f292e598056c031fb3be5576e64f9	0	0	0	0	0	0	0	0	0	51	50	58	87	126	86	80	90	50	32	50	116	61	78	93	112	85	130	142	61	101	128	98	84	86	76	62
42980282b9fa04426259459d9bd38cdf	0	0	0	0	0	186	454	592	0	0	0	145	27	0	0	0	183	149	142	174	40	24	14	33	18	26	20	21	6	15	0	0	0	0	0	0
42a3abeaf1b11439f8357974a1e29913	0	0	0	0	0	0	0	0	0	0	0	0	0	0	149	200	0	0	0	0	0	0	0	0	0	0	0	0	123	142	280	148	352	317	343	206
34c1a2c8d3efd297c489832db838ae33	0	0	0	0	0	0	0	0	71	150	141	46	67	109	97	108	60	39	46	41	65	42	52	81	99	70	87	89	74	82	109	84	107	97	87	46
4ad56606ea497d0ec1086f8c2b9f704d	0	0	0	0	0	0	0	0	60	96	101	54	43	96	91	100	64	37	36	41	67	33	64	60	112	75	84	121	74	96	148	118	106	118	106	45
609cb8dbfc7a6716ff5e0d72ca004456	0	0	0	0	0	0	0	0	39	63	35	51	59	113	101	97	44	30	17	62	63	36	49	73	101	74	84	114	103	115	144	121	118	142	135	54
634510b64c2a5e67e50b60cabefbf1ee	0	0	0	0	0	0	0	0	73	107	91	37	71	96	72	86	102	55	48	0	84	79	78	92	98	70	83	95	75	71	98	110	93	112	99	58
913f916c3366c6da09ffb699ce48c061	0	0	0	0	0	0	0	0	15	53	35	30	35	76	90	141	25	30	14	32	27	22	21	58	56	55	71	80	133	82	149	116	248	252	167	120
1b8e2325e7eb0c9465d567374d87edeb	0	0	0	0	0	0	0	0	68	127	153	43	60	87	96	59	69	41	46	47	84	63	67	61	108	82	95	120	81	99	119	103	56	77	76	44
401d67b84fd9f50ffb9823183dc64532	0	0	0	0	0	0	0	0	75	60	129	50	74	110	85	98	86	44	55	46	70	60	101	103	135	64	132	123	0	92	62	69	78	85	113	28
e9b5a73fcc14ae8759f02963c3ae6f22	0	0	0	0	0	0	0	0	48	151	220	20	47	109	81	94	74	35	30	23	55	53	70	78	99	71	87	64	84	84	150	95	91	88	73	45
711195f07506d19325c996f39c87875b	0	0	0	0	0	0	0	0	48	75	81	28	37	92	91	158	41	36	29	17	68	25	46	58	103	43	84	78	97	83	152	138	172	158	94	66
a09c7ac5d680ed8456bee80d6c7c83b2	0	0	0	0	0	0	0	0	281	255	280	75	72	69	63	40	80	63	47	60	87	49	52	86	66	44	73	94	18	28	56	43	34	41	26	14
162b16f0cc5aa38f4d58e5c8524655c6	0	0	0	0	0	0	0	0	0	57	173	72	81	98	142	51	71	53	46	53	82	43	0	96	115	95	60	84	77	99	68	63	92	116	147	61
9e68297447d7e82e38997c506d243e03	0	0	0	0	2188	0	0	0	0	0	0	0	0	0	0	0	0	0	0	0	0	0	0	0	0	0	0	0	0	0	0	0	0	0	0	0
324d98a3e0aa91915ef195551c40621f	0	0	0	0	0	0	0	0	78	93	82	68	61	75	129	89	45	27	41	52	90	33	73	88	88	81	103	111	64	55	113	101	77	118	99	50
6cf471ce57be9a169b23fa5f2c6016c9	0	0	0	0	0	0	0	0	59	81	111	42	79	123	141	117	103	46	50	42	102	77	0	107	112	77	82	82	0	81	94	68	126	130	0	35
5b8d6ec68c0025b4fb43986abcbca3c4	0	0	0	0	0	168	384	420	0	0	0	61	0	0	0	0	25	41	99	94	121	53	0	98	0	139	46	0	198	75	0	0	0	45	70	0
2fd1a9a03e3a973c8d54fe1c195a88af	0	0	0	0	0	194	597	454	0	0	0	59	19	0	0	0	82	118	108	167	46	44	45	49	26	33	24	21	32	0	0	0	0	0	0	0
e081e92089ae41e17c243ff5d4477f9e	0	0	0	0	0	0	0	0	52	120	154	46	68	129	66	49	53	34	26	43	84	46	84	82	110	87	140	95	68	80	91	99	59	57	75	20
7185915749a37e8b4fcbcfc37777f9a1	0	0	0	0	0	0	0	0	29	32	65	24	28	72	52	61	22	30	31	27	46	43	47	67	64	127	65	110	374	270	45	77	49	78	155	18
038d30f47a1e69f996d1231cc1df78c7	0	0	0	0	0	0	0	0	0	96	179	48	0	89	69	122	70	82	79	51	58	59	85	55	91	89	83	82	77	63	103	111	80	49	86	49
f914553c507d2efcdf83e64c453ef61a	0	0	0	0	0	0	0	0	93	125	153	36	80	96	83	98	61	56	64	56	95	39	44	68	101	62	82	81	79	49	72	61	54	78	92	32
b6b5e5688f61ff2f1178dedd57c9d903	0	0	0	0	0	0	0	0	0	0	0	19	45	109	20	0	175	180	65	139	273	169	116	188	122	51	85	124	44	17	30	24	21	21	26	21
4cc58731c14289f993a0396760b43beb	0	0	0	0	0	0	0	0	0	0	0	0	0	0	0	0	0	0	84	0	178	165	0	110	93	182	89	0	533	147	53	78	61	87	222	0
8b4278a712eca6258ca24c44d528b277	0	0	0	0	0	11	19	26	0	0	0	25	0	15	0	0	47	78	94	190	247	158	17	216	61	301	125	83	119	94	11	30	0	64	40	8
8317551ff70d5e92f30d9ddd780566da	0	0	0	0	0	0	0	0	28	84	88	40	86	139	78	107	59	42	40	54	81	47	55	58	75	64	86	102	82	104	86	87	113	80	77	30
c8f3177047b56644001b088c7a2a8c34	0	0	0	0	0	0	0	0	0	0	0	84	100	144	59	40	78	67	38	59	151	85	84	94	114	83	96	157	53	52	87	95	74	84	52	41
ae3d1bfd22b61d4b313524d71aea4704	0	0	0	0	0	0	0	0	41	140	148	27	61	93	92	76	48	30	36	29	77	49	63	60	74	68	76	97	79	85	106	112	96	81	81	33
8908a87b37d0f43f5dfdc99032169726	0	0	0	0	0	0	0	0	23	108	134	57	60	85	81	74	57	0	50	45	74	46	79	92	66	84	86	102	62	97	100	113	73	87	82	31
401a22bddb03f0d235aaf1a07a340351	0	0	0	2047	0	0	0	0	0	0	0	0	0	0	0	0	0	0	0	0	0	0	0	0	0	0	0	0	0	0	0	0	0	0	0	0
6188c220b91a6114b1d00504f937e8ef	0	0	0	0	0	74	103	192	0	0	0	108	69	43	11	0	124	120	107	160	112	91	55	154	57	101	82	72	52	34	8	21	20	30	46	0
68c939fa25647966cdcca8f2e9464b0d	0	0	0	0	0	122	230	328	0	0	0	91	46	17	10	0	112	121	118	212	84	76	46	116	45	66	60	47	30	27	0	0	14	0	23	0
694d6a50444bcfd490b9e06bfe703b60	0	0	0	0	0	0	0	0	61	101	122	45	39	86	75	78	47	68	40	45	49	74	90	60	92	61	89	92	71	88	89	76	96	80	81	45
9e1a0144f8ba634913fcf377852bf4f4	0	0	0	0	0	0	0	0	0	131	121	0	78	98	116	121	53	33	0	0	76	0	47	87	82	75	77	96	76	104	87	128	99	134	120	0
d8a735faf06094bdcb0aaf7bcc534aa4	0	0	0	0	0	0	0	0	43	83	102	0	65	93	58	55	63	54	35	57	96	68	121	110	107	72	84	108	82	61	69	75	91	77	66	43
ff64ac79cbb4d0e428989e8363e9bc0f	0	0	0	0	0	0	0	0	55	58	97	32	64	83	89	49	63	56	46	0	73	63	60	78	105	60	92	83	71	69	70	124	109	101	135	47
cad8f877760baceb0e2d846160c82d6e	0	0	0	0	0	0	0	0	0	0	0	0	0	0	0	0	0	0	0	0	0	0	0	0	0	0	0	0	1322	15	0	26	170	0	498	0
9d1ae8c5dbca193eb82dd4225f8a2eae	0	0	0	0	0	0	0	0	0	0	0	0	21	603	181	0	0	0	0	0	0	0	0	0	130	194	317	362	74	0	86	53	0	0	0	0
c01a4bff9ac9a908b884afde8e136ee5	0	0	0	0	0	0	0	0	22	117	96	35	61	131	90	99	56	33	36	41	83	32	47	75	83	69	93	90	58	118	68	83	79	87	101	36
1d11d741eed91b9f699946422cceeacd	0	0	0	0	0	0	0	0	56	109	88	27	51	78	67	77	50	0	46	38	53	81	54	59	81	59	59	125	60	123	148	70	120	81	88	66
760fa7ad17a4c8e59b06f433e635ead6	0	0	0	0	0	0	0	0	0	56	56	58	32	67	87	133	0	55	34	47	40	34	51	44	80	77	80	84	76	105	97	104	113	196	145	53
1476122d12d14a0a637148cf0386ce6c	0	0	0	0	0	0	0	0	32	94	128	16	62	90	80	82	67	49	35	34	68	37	53	72	77	59	105	70	82	99	91	90	81	86	105	57
adf0deb226ec8f007aa05290ad15bcd8	82	74	41	47	54	45	64	71	43	56	51	56	62	61	80	96	62	73	64	39	46	28	57	53	38	49	43	37	51	39	67	70	40	44	57	59
69be5fee6790447a735596157a1e86e5	0	0	0	0	0	0	0	0	0	0	0	0	22	95	246	71	0	0	0	0	27	0	18	14	100	45	115	78	115	223	258	138	145	135	115	24
73e11668b5810b95d3bee581842810ba	0	0	0	0	0	0	39	26	0	0	0	0	0	0	15	0	44	47	42	52	73	75	60	80	147	65	116	93	159	137	142	87	147	178	108	51
4e1f415d92322289858411b5daad0b5a	0	0	0	0	0	0	0	0	55	75	141	22	59	97	85	57	72	33	27	32	81	38	49	41	91	68	108	52	45	63	100	90	99	109	106	59
d355207447cfad68996e2b1d693bae9e	0	0	0	0	0	20	215	235	0	0	0	112	28	12	0	0	252	269	138	245	89	55	58	74	28	34	26	25	14	0	0	6	0	0	15	0
2ffeef1654ecc344a1e7069616746e8b	0	0	0	0	0	169	421	556	0	0	0	67	0	0	0	0	162	122	159	147	40	27	0	79	0	0	0	0	0	0	0	0	0	0	0	0
28e6f689770578e96730e46ed03bf131	0	0	0	0	0	0	0	0	28	96	104	29	59	101	73	84	63	40	49	51	57	55	44	56	78	65	83	67	89	88	100	89	73	89	100	32
9aeb6e336906e9b959d259ec753ee9a1	0	0	0	0	0	0	0	0	27	159	157	26	57	102	0	82	51	29	29	31	69	48	56	55	81	58	85	85	92	84	108	73	69	85	104	36
5a3feb56b2ee85a8bbad926b50ea0592	0	0	0	0	0	0	0	0	40	62	84	39	50	68	81	85	31	27	31	28	32	48	45	69	83	63	78	96	112	85	115	114	103	116	86	62
353f8f5cd309c80fd1b44ae11c8a5150	0	0	0	0	0	39	140	172	0	0	0	11	0	0	0	0	30	109	117	204	396	169	24	109	22	94	58	52	82	37	31	11	0	8	17	0
4b55d2ec70a40db5cd658761e6255559	0	0	0	0	0	0	0	0	0	0	0	0	11	55	0	0	7	31	0	31	279	175	215	164	379	108	216	113	36	26	49	0	37	0	0	0
061ba2ab524175ecce4bd16e2d6ad9ca	0	0	0	0	0	0	0	0	0	0	0	0	0	24	157	104	0	0	0	0	27	21	21	16	56	44	47	67	173	115	224	142	226	235	143	75
6497c55c7e0d1bc67eee6ede5365880c	0	0	0	0	0	0	0	0	40	79	122	35	40	99	65	78	65	29	36	29	47	55	73	72	78	62	88	78	74	88	103	70	80	80	112	34
e6f1325b6992d36713f847c25724cfc3	0	0	0	0	0	7	0	7	0	0	0	0	0	14	7	4	49	32	75	58	125	83	50	118	109	64	85	89	188	87	125	111	97	137	137	36
3b3d430be23e4fb0020b644f3a9c706b	0	0	0	0	0	0	0	0	42	135	199	33	72	64	51	72	82	27	56	31	87	40	36	84	104	44	114	84	57	73	79	56	45	54	52	10
14dca897ae1d8b0e10df539d174bec2b	0	0	0	0	0	0	0	0	62	111	105	0	74	76	87	60	64	29	44	33	73	34	0	39	83	70	52	43	50	106	139	72	107	99	117	50
6a43432e98f585a1c1dcc7c4d3db673a	0	0	0	0	0	0	13	25	0	0	0	0	0	47	0	0	35	48	42	28	115	64	59	91	136	103	122	123	125	78	161	85	113	112	88	63
33324976a5243e55fbce7412f2f3c449	0	0	0	0	0	0	0	0	63	73	95	33	37	79	85	84	63	70	59	49	62	53	41	47	69	47	75	82	86	75	81	80	97	62	70	55
27d4f6100a6e92f357babe7ebd8e4f1f	0	0	0	0	0	0	0	0	0	0	0	0	0	0	0	0	0	0	0	0	40	30	22	39	119	89	214	275	135	94	182	177	191	155	47	63
5276553385b6427343a6ef699dff9af3	1864	0	0	0	0	0	0	0	0	0	0	0	0	0	0	0	0	0	0	0	0	0	0	0	0	0	0	0	0	0	0	0	0	0	0	0
f52f869ebcc88aad9ad0c6e21593bc5c	0	0	0	0	0	0	0	0	29	79	101	34	39	85	67	76	46	30	22	49	77	60	47	71	70	69	82	85	66	61	74	79	81	125	118	39
324d6d93d56678ad7bea63976297180f	0	0	0	0	0	135	203	208	0	0	0	37	12	0	0	0	40	90	129	158	114	147	15	156	67	95	46	18	118	31	0	11	0	26	0	0
d72be33589ee1fd762d89a5807b166fe	0	0	0	0	0	0	0	0	85	162	247	158	89	53	0	0	239	158	110	222	76	40	54	77	36	47	0	0	0	0	0	0	0	0	0	0
0a23013ce4890d3ea4556f8b6ac100f3	0	0	0	0	0	0	0	0	0	0	0	0	0	21	22	63	0	0	0	0	60	51	45	58	126	97	124	154	115	119	200	139	89	169	145	52
9cdf03cae94dec2f41191987f6c789de	0	0	0	0	0	0	0	0	26	68	96	21	41	79	60	75	57	38	27	26	54	36	59	82	85	44	68	98	57	116	129	89	118	72	103	24
00ac195635d8731edc21e891b96dcfdc	0	0	0	1846	0	0	0	0	0	0	0	0	0	0	0	0	0	0	0	0	0	0	0	0	0	0	0	0	0	0	0	0	0	0	0	0
e0668218934f4b56a43d87ed5da515c6	0	0	0	0	0	0	0	0	32	36	40	10	12	32	86	75	0	10	0	15	39	14	25	23	32	38	36	45	70	52	66	61	234	239	336	186
6fdc3e9f8dc8431875b06739f5b724fc	0	0	0	0	0	0	0	0	23	109	129	31	55	90	80	85	46	31	30	12	51	24	38	52	82	43	62	82	78	103	101	100	88	87	79	46
108d7ec0309e46f15b2fa2ea19fba478	0	0	0	0	0	0	0	0	0	117	78	29	56	101	65	87	57	35	0	34	54	49	73	45	63	75	83	100	66	110	92	101	88	92	80	0
72ad9916419ab53653f13f07c1711d5a	0	0	0	0	0	0	0	0	36	108	72	25	67	130	88	85	35	32	31	29	71	28	36	86	77	43	94	54	46	77	87	105	92	83	61	43
e4bc7e879072089b7e89b3a398982ed0	0	0	0	0	0	0	0	0	18	63	101	42	68	82	97	117	23	29	24	48	69	29	36	65	97	73	91	106	59	59	58	78	72	74	86	54
5528f9a498696fc328b489fba00a55e2	0	0	0	0	0	0	0	0	56	100	122	21	60	85	89	90	55	35	34	19	0	42	55	88	89	69	74	83	60	75	133	90	0	64	85	38
e7e8afeab65ff970194faa63c6184b82	0	0	0	0	0	0	0	0	12	94	120	32	38	99	75	90	33	31	38	23	50	40	33	70	71	46	66	94	102	72	81	85	78	109	96	32
2fff2f4f7469ca8a3608962c0067c88d	0	0	0	0	0	0	6	0	0	0	0	0	12	105	38	75	0	6	12	0	27	0	27	76	30	83	53	90	100	92	138	78	156	182	383	40
c8e8f4cb98b9e84abae78ffeff11a844	0	0	0	0	0	45	207	544	0	0	0	11	0	0	0	0	59	81	213	389	50	38	9	78	11	34	10	12	15	0	0	0	0	0	0	0
6076cd9824d35c2aab04e4fc2f3de975	0	0	0	0	0	0	0	0	35	74	100	34	42	81	61	97	40	48	27	41	60	33	38	64	82	55	74	99	75	63	95	87	85	95	95	23
cc5a5081b1f6dd2443e5fb60b3c60781	0	0	0	0	0	0	0	0	100	0	116	0	0	103	89	102	0	0	0	0	99	0	0	0	101	134	126	156	101	0	75	135	107	66	114	49
60fc78e5fc52d9112d4b5e38e27a7068	0	0	0	0	0	24	300	260	0	0	0	46	102	206	61	14	41	24	28	0	101	30	57	62	69	33	53	36	24	23	58	26	19	26	30	16
061145f02cf5ea52b4dce317da058bf5	0	0	0	0	0	0	0	0	0	79	124	40	58	117	61	0	55	27	0	85	91	58	45	64	83	57	58	84	71	81	101	76	80	74	91	0
2161d3d33942b85937afdb518f61db25	0	0	0	0	0	0	0	0	0	0	0	0	144	112	44	0	0	13	0	14	229	120	199	206	105	72	98	127	39	46	39	48	31	33	38	0
aed2f3be84c0313f91b1cdb4d59c056f	0	0	0	0	0	0	0	0	0	67	85	49	54	68	83	90	75	0	0	0	56	56	58	49	69	54	76	85	62	93	93	71	118	83	98	58
4d59afd209e24b747433588c3a28c634	0	0	0	0	0	0	0	0	0	0	0	0	227	96	41	40	0	0	0	19	49	82	46	63	95	54	61	109	149	55	90	41	58	154	164	51
fab767fde7c2429977a20a540c831662	0	0	0	0	0	0	0	0	0	0	0	16	33	111	26	0	45	84	59	69	169	91	41	109	84	104	132	106	97	46	70	52	37	65	67	26
18bc3e463d9fb27fb77ab4a50f02efd8	0	0	0	0	0	0	0	0	31	69	121	0	27	93	65	68	38	33	19	0	74	40	30	49	66	48	53	103	67	99	138	86	101	100	75	45
f17044e9b600996e761b77444a387a17	0	0	0	0	0	0	0	0	29	46	88	40	42	87	101	93	23	42	29	23	34	42	46	55	55	40	59	101	54	81	104	72	108	76	121	44
d7124208d0d9798afa24fb30ce7c8a57	0	0	0	1726	0	0	0	0	0	0	0	0	0	0	0	0	0	0	0	0	0	0	0	0	0	0	0	0	0	0	0	0	0	0	0	0
cb3bcd03e2fd9c1c435e0f12ed00c9aa	0	0	0	0	0	0	0	0	0	90	70	36	90	104	50	41	72	49	31	42	54	40	54	88	50	72	74	96	45	93	76	55	69	85	59	37
489abe100d0f281a34d3a4ffe6fcca78	0	0	0	0	0	0	0	0	0	0	0	0	0	0	0	0	0	0	0	0	0	0	0	41	0	0	0	0	525	486	17	82	25	27	517	0
31499789c490af0dab90953ec3a54f05	1717	0	0	0	0	0	0	0	0	0	0	0	0	0	0	0	0	0	0	0	0	0	0	0	0	0	0	0	0	0	0	0	0	0	0	0
5f3894749f498cf9a6f1136f1f87fa9c	0	0	0	0	0	0	0	0	0	74	131	0	65	62	79	61	33	32	0	0	59	52	49	74	78	67	99	79	51	91	101	93	77	72	83	48
261976f6b2df319d02aa17e1d58108a6	0	0	0	0	0	143	301	249	0	0	0	0	0	0	0	0	144	91	123	99	77	53	22	82	39	71	36	26	59	36	10	20	13	14	0	0
aec2af9b81715ff45aeeb34171d05956	0	0	0	0	0	196	458	566	0	0	0	45	12	3	0	0	67	58	73	96	31	17	9	32	9	11	16	5	3	0	0	0	0	0	0	0
dc4afec9451b6b54b41954361955ac7e	0	0	0	0	0	0	0	0	0	31	39	19	27	81	67	88	23	18	15	19	39	42	42	57	67	74	89	118	90	81	122	129	105	92	105	26
b3ce960a259f41826eba69d8076813bb	1702	0	0	0	0	0	0	0	0	0	0	0	0	0	0	0	0	0	0	0	0	0	0	0	0	0	0	0	0	0	0	0	0	0	0	0
fb4a35c30ba7f568c40baf54673746ed	0	0	0	0	0	0	0	0	40	62	94	29	57	79	37	38	62	30	39	30	121	42	63	94	84	83	76	80	40	53	62	88	48	47	92	31
d3820b38712f03dc1d0928a158d66f50	0	0	0	0	0	104	282	441	0	0	0	113	36	2	0	0	81	146	118	177	39	19	11	48	7	44	19	4	9	0	0	0	0	0	0	0
96de665dae0e4b16ba96a2948a4799dd	0	0	0	0	0	0	0	0	64	90	133	33	47	67	84	86	95	27	24	29	66	58	50	66	85	0	93	62	50	69	60	0	90	65	86	21
66f3c7c8e378ecb91c008c2eb1aa991e	0	0	0	0	0	0	0	0	0	0	0	0	0	0	104	265	0	0	0	0	0	0	0	0	0	0	0	0	39	61	79	47	292	286	341	186
5f5a3bc656d5a0d7a719bf2dcbb1d96c	0	0	0	0	0	0	0	0	30	78	122	31	37	84	65	47	37	27	59	37	54	38	51	60	56	43	74	99	76	65	97	66	81	75	74	26
f40856953280bb679699ea0dc9a9cb19	0	0	0	0	0	21	42	138	0	0	0	50	0	0	0	0	160	203	171	233	128	104	32	135	48	48	0	32	63	0	0	27	16	0	28	0
df7778847fa205a5a51ab73590eb77fb	0	0	0	0	0	0	0	0	23	54	104	16	51	108	60	67	54	36	15	31	62	40	28	44	53	51	67	51	80	108	88	80	104	69	100	33
2275921f7c5e3db39f338b0789e69491	0	0	0	0	0	0	0	0	0	40	91	0	0	99	81	106	0	32	0	0	34	44	93	91	91	50	67	86	70	114	140	109	119	0	110	0
54cd27e61f14f45393c21f8046598c0a	0	0	0	0	0	115	216	326	0	0	0	73	29	0	0	0	93	150	138	174	81	56	18	70	11	42	28	16	16	10	0	0	0	0	0	0
6929ecf5e21eae40bcbf3de2aa701059	0	0	0	0	0	0	0	0	44	86	106	42	56	88	82	88	36	31	25	42	64	16	38	75	70	82	101	108	48	51	50	62	44	56	66	0
2cdf0ed335e18f0c43d14eac563c3b5f	0	0	0	0	0	0	0	0	13	71	97	14	34	89	65	56	43	23	20	12	61	32	53	43	78	46	84	85	64	85	126	93	90	68	77	29
c18d01b44697c8c035f3b26bb35d08f9	0	0	0	0	0	0	0	0	0	0	0	0	0	9	396	112	0	0	0	0	0	0	0	0	0	0	0	0	55	36	118	109	354	222	174	64
4d0abff07d5aede5a550a5495883d0dd	0	0	0	0	0	0	0	0	35	56	83	0	60	84	74	71	59	0	33	0	48	39	45	63	82	37	67	82	97	79	95	79	113	78	60	29
6a4153f9125f6c8a3cd06c47b57969f2	0	0	0	0	0	0	0	0	34	109	98	48	44	48	53	62	38	35	21	36	59	29	48	74	72	73	73	72	61	52	77	85	52	85	56	48
bf0b7c1229338fd453fe33c3c1652a4d	0	0	0	0	0	0	0	0	0	46	39	19	21	40	62	49	21	23	36	36	113	29	18	92	48	82	71	85	102	91	78	118	76	106	113	17
9d83e70b7bfcaa2e2a48a3036190db30	0	0	0	0	0	0	0	0	62	35	62	33	45	41	87	95	38	46	35	44	53	23	28	46	47	73	88	75	58	60	58	107	100	80	83	28
f93c3dca62d81bed659be7d629e5458c	0	0	0	0	0	0	0	0	26	83	91	31	60	122	76	81	42	24	18	26	65	24	47	77	54	62	68	89	52	68	68	73	60	54	58	22
ab0c4179711bf33d68ed7c05e2756bd7	0	0	0	0	0	0	0	0	90	51	78	47	50	100	64	43	45	43	43	32	119	29	41	55	97	69	77	61	36	58	31	53	42	46	72	30
5c954d5a1855af12bf5585a87ea1f6b7	0	0	0	0	0	0	0	0	0	0	0	0	0	57	65	72	0	0	0	0	0	0	0	0	14	16	58	0	124	182	213	403	0	202	95	93
09bff5a2a6321ca8d8a77c53a7dc01a3	0	0	0	0	0	0	0	0	51	59	61	38	65	64	76	60	40	42	48	0	76	36	47	62	49	56	62	80	51	75	83	50	91	57	84	26
982ea0624cb75c0bb3b7a797ce5ad3e3	0	0	0	0	0	0	0	0	50	56	84	29	43	67	0	81	60	21	30	0	45	51	55	47	79	52	71	50	64	82	97	61	104	102	75	30
5c622d24f40c8e0232dc8feb7967bd9e	0	0	0	0	0	0	0	0	0	44	52	47	0	88	74	85	48	43	30	0	78	50	55	59	77	55	65	75	50	72	95	85	82	55	63	54
b0671817010b4cefe6ea9a335716d01b	0	0	0	0	0	0	0	0	32	119	197	28	67	92	57	49	28	28	26	23	58	29	35	61	55	70	64	53	68	72	38	79	33	46	50	14
faa210e276fefaa8b87f9f0d1afdd6a3	0	0	0	0	0	0	0	0	31	48	101	0	42	54	66	104	46	0	25	19	34	38	46	50	111	60	56	76	54	63	105	73	70	72	98	24
9dcf58bf5fed297c63098e2349ca5b43	0	0	0	0	0	50	277	316	0	0	0	0	0	0	0	0	97	116	128	293	44	31	20	91	0	54	19	11	16	0	0	0	0	0	0	0
ef30609c1db83d1d9bdf0a81263b43be	0	0	0	0	0	97	406	386	0	0	0	48	28	0	0	0	84	58	42	104	56	28	27	44	14	38	0	0	25	26	0	0	0	20	31	0
5492a0a2fc34407a2b2c9314bd09b42a	0	0	0	0	0	0	0	0	0	45	75	31	47	85	97	94	39	38	31	59	56	0	0	59	42	76	64	77	55	75	78	64	58	113	75	29
f419d9dec924bb8582c6eb4e31bbb4c5	0	0	0	0	0	0	0	0	23	95	161	28	38	70	36	42	39	28	34	38	46	20	41	52	62	68	88	55	64	67	61	71	61	47	96	22
f1ac5502c4940d7667f458b6358013e4	0	0	0	0	0	0	0	2	0	36	46	26	57	70	80	74	35	28	10	33	42	47	43	58	86	60	52	73	54	94	76	82	75	92	90	30
bb2c779cff3c7d1970b3e9e12cc2122d	0	0	0	0	0	135	244	316	0	0	0	93	0	0	0	0	127	144	152	192	71	0	0	74	0	0	0	0	0	0	0	0	0	0	0	0
4c2bb9baf5f62fcb4c43b29739b511ac	0	0	0	0	0	0	0	0	0	35	49	30	32	64	66	102	47	0	0	21	23	33	57	24	45	23	69	59	70	83	131	85	118	102	92	86
ea0e38f70907e2e9d3efc2bb92d38064	0	0	0	0	0	0	0	0	0	0	0	0	0	0	0	0	0	0	0	0	111	207	0	84	103	201	106	114	213	118	0	51	0	102	121	0
9115a33d0c00b779d7ee691189ebadfd	0	0	0	0	0	0	0	0	0	91	132	0	50	93	56	81	39	0	0	0	64	50	50	56	71	0	77	76	54	81	93	60	65	63	69	48
0bc47522c0bea1d251124b61af0b0285	0	0	0	0	0	0	0	0	0	0	0	0	0	0	323	91	0	0	0	0	0	0	0	0	11	0	12	9	118	153	232	203	136	115	71	42
93511fdc602409acdc187e7c9b671ff6	0	0	0	0	0	0	0	0	35	82	89	34	38	75	60	39	54	28	38	26	34	33	68	41	89	45	54	78	38	61	67	63	56	55	81	40
dd1a4f669c3f67de1988cfe5bd93e121	0	0	0	0	0	0	0	0	20	79	82	28	23	74	58	72	56	0	15	32	37	43	48	63	66	45	65	73	71	90	79	68	69	55	72	17
64f200610fce89218827a14b2833e1d9	0	0	0	0	0	0	0	0	0	70	81	0	45	79	67	53	49	21	37	37	51	40	44	84	63	49	59	81	52	71	59	66	57	70	75	37
1f5f8a18f76a51ea7c9eaf831aa45599	0	0	0	0	0	0	0	0	70	60	134	34	34	63	57	47	37	27	26	23	34	34	37	70	43	43	65	86	62	56	62	54	58	80	68	30
e5e4c0f969481da984dbfac7c832d63d	0	0	0	0	0	0	0	4	0	81	57	0	38	65	64	73	32	15	12	17	63	31	32	46	83	61	50	51	81	96	85	81	65	79	104	27
f43c9e3f419f447411ef0cf34db6a1d0	0	0	0	0	0	0	0	0	19	40	90	36	23	86	106	93	24	17	12	30	30	10	34	22	53	52	61	62	65	66	84	76	75	76	104	44
1e1476209ba2aca61f0b1c2c3d6178c5	0	0	0	0	0	75	287	260	0	0	0	83	0	21	0	0	57	110	121	111	68	41	0	78	0	110	0	0	63	0	0	0	0	0	0	0
ea3d34fb37f29e69c9e9f3e5b305c339	0	0	0	0	0	145	335	445	0	0	0	44	7	11	0	0	42	52	64	110	34	38	8	30	11	25	24	10	15	6	4	10	0	9	4	0
375921b925f58f89e6367265b1537d9b	0	0	0	0	0	0	0	0	52	80	114	0	54	71	84	51	0	33	0	0	67	52	19	54	70	52	57	63	82	56	103	49	76	37	73	31
5327e68c43f449e8d44b99ed5f3586c5	0	0	0	0	0	0	0	0	0	0	0	0	0	22	159	209	0	0	0	0	0	0	0	0	0	10	23	10	84	28	257	111	163	117	71	209
669f447cf3833f8a98a3eb21c1a2edb4	0	0	0	0	0	54	318	455	0	0	0	23	16	0	0	0	81	99	102	99	27	10	27	39	12	30	19	10	21	0	0	9	0	8	12	0
828b04399afaf68b19914a8b055cb52a	0	0	0	0	0	55	92	127	0	0	0	79	18	5	0	0	178	145	215	287	51	32	21	63	10	26	16	16	19	0	1	0	0	0	7	0
5c8da7432241c2201e4f053b6af34c55	0	0	0	0	0	0	0	0	0	0	0	0	0	0	0	0	5	58	163	96	174	94	13	89	49	156	78	61	148	118	0	52	13	49	36	6
6f30d730999581236974fcfa74931023	0	0	0	0	0	0	0	0	21	53	40	24	25	153	77	68	21	24	11	15	36	28	25	72	49	46	70	71	43	52	57	72	74	102	80	47
339adc4e60988e22803011e5420849f7	1452	0	0	0	0	0	0	0	0	0	0	0	0	0	0	0	0	0	0	0	0	0	0	0	0	0	0	0	0	0	0	0	0	0	0	0
ce70f87fde2042a6f5aa6b4c0971168c	0	0	0	0	0	0	0	0	41	100	87	0	46	34	51	90	62	0	36	41	61	0	39	49	44	44	66	51	51	46	89	67	77	52	76	52
1b7ef2fd2049798be8628d81e9a2ffcd	0	0	0	0	0	0	0	0	39	84	101	25	0	71	63	59	46	30	32	33	69	0	59	64	0	51	56	70	47	43	69	44	90	90	80	37
be8f67fc635f7fa220e22287beb46b1b	0	0	0	0	0	0	0	0	0	0	79	0	0	69	93	88	40	0	0	37	63	32	56	79	80	56	0	53	64	88	105	74	107	74	113	0
cb056aae5ad8d745a5f20145057777b8	0	0	0	0	0	0	0	0	40	79	66	29	42	53	65	55	44	25	28	16	43	26	41	45	72	32	53	71	71	57	88	64	72	60	81	26
877a30e3d88a73c0c16c0a916df11dd3	0	0	0	0	0	0	0	0	25	44	53	19	52	83	92	69	33	18	12	18	43	24	44	60	72	51	68	48	50	79	77	68	66	84	51	25
82508289eca8b18a14893b51115d9c23	0	0	0	0	0	0	0	0	0	0	0	0	0	0	23	0	0	0	0	0	0	0	0	0	0	0	16	21	119	75	148	215	243	277	178	108
20462e17a1fd8756abfc73df9a6d6f7c	0	0	0	0	0	157	300	444	0	0	0	54	0	0	0	0	102	116	125	93	0	0	0	31	0	0	0	0	0	0	0	0	0	0	0	0
1ba3b0f48340eafe6c1a69bd18602afc	0	0	0	0	0	0	0	0	0	0	0	15	100	97	55	55	18	45	19	40	143	101	67	138	99	78	66	61	0	21	41	31	37	57	38	0
04e464b455d6f7b2e26f09c7126c8ec3	0	0	0	0	0	0	0	0	53	55	51	45	70	119	32	62	47	0	35	55	52	0	43	45	42	55	60	38	48	43	59	55	63	66	74	47
374eaaf6df898758e869d31aa858502e	0	0	0	0	0	0	0	0	73	56	64	26	31	65	73	64	38	16	21	24	54	40	31	52	63	26	75	75	46	64	53	48	70	73	54	30
72b9c9fc6f5b31fa3c2a7649d0223b56	0	0	0	0	0	0	0	0	0	55	114	0	36	66	47	38	40	0	0	0	37	42	48	31	69	34	44	59	53	87	119	71	108	86	85	34
cabaf2f2f8fa093da96d0fc7a8619975	0	0	0	0	0	35	110	152	0	0	0	57	56	34	3	0	84	66	82	85	74	36	45	111	57	57	66	46	40	26	12	24	15	12	16	0
a7a9fb3b57d878c1d01f460216de4c8b	0	0	0	0	0	0	0	0	52	44	56	27	42	74	0	76	53	29	47	14	68	65	0	86	52	55	88	69	51	79	44	63	0	83	80	0
7b466dca1635f151b8af47e8590116a9	0	0	0	0	0	0	0	0	0	56	57	0	36	57	83	72	0	0	30	32	76	36	0	46	66	54	78	58	89	72	82	50	71	66	85	44
85d8fe673113cb586d273919fbfe0299	0	0	0	0	0	0	8	0	0	0	0	0	0	32	0	0	0	23	12	18	31	43	45	30	130	73	58	40	164	63	152	126	141	112	53	37
0b4456f86342f99c3d2c04b323df5a4f	0	0	0	0	0	0	0	0	0	0	0	0	0	0	0	0	0	0	0	0	31	26	0	28	0	61	0	35	735	0	58	46	125	83	161	0
47c83aea0aebfff03994ba065edc72ed	0	0	0	0	0	0	0	4	0	0	0	0	0	0	0	0	6	45	76	21	82	67	14	83	45	149	80	34	206	109	27	97	32	99	103	9
185d892021d05bfbf0835245ba44751b	0	0	0	0	0	0	0	0	50	56	64	51	37	61	55	62	46	29	35	0	38	35	69	53	56	50	70	66	48	69	78	40	46	63	61	0
bc97fe0bb2330bd68771570c8fac6261	0	0	0	0	0	0	0	0	0	0	0	0	0	118	162	198	0	0	0	0	0	0	0	0	28	40	0	75	59	89	137	67	82	159	113	60
c25db3693b867b86d68cfb00adc0983f	0	0	0	0	0	0	0	0	0	0	0	0	0	26	85	90	0	0	0	0	0	0	0	19	22	0	19	42	93	75	162	147	194	204	129	78
f661e67c64cd16ed1bc737e5e54154be	0	0	0	0	0	0	0	0	0	0	0	0	0	23	0	0	0	0	0	0	49	170	26	4	79	49	130	250	282	45	97	14	55	18	71	8
34a29807f81b4da260e4bb1fb581c300	0	0	0	0	0	0	0	0	62	88	102	0	42	58	44	85	25	33	23	0	41	30	30	40	46	35	84	73	53	46	70	75	71	57	56	0
a1943a4a8b64ea352a3a9ad9029c993c	0	0	0	0	0	0	0	0	33	50	57	64	79	72	74	38	35	52	19	84	43	41	62	54	70	59	83	51	32	23	51	35	27	26	35	20
f26487cc62a3a607bc12bc6b237767fe	0	0	0	0	0	0	0	0	61	43	68	24	38	49	53	41	28	39	25	32	85	34	38	79	59	47	50	60	55	51	48	83	41	74	52	11
bc54bc12aad57a27c7a16c8eb1eb3fb3	0	0	0	0	0	0	0	0	0	50	71	0	93	69	96	93	0	0	0	0	73	43	64	47	105	99	0	68	109	0	65	117	0	104	0	0
4a0c965d7ab3e2ad23b3f6216b403eeb	0	0	0	0	0	0	0	0	0	61	91	23	37	62	47	57	54	31	29	24	37	37	32	43	48	45	43	61	58	74	98	65	55	64	55	34
4e53ef1811f89df35a19ae1ef24503b3	0	0	0	0	0	79	102	134	0	0	0	79	53	0	6	0	98	124	91	156	65	65	22	59	34	53	49	43	10	9	6	15	0	0	9	0
5a90ae42c361de17c76eb3ce9cac8afa	0	0	0	0	0	0	0	0	22	39	42	27	50	94	56	41	39	28	27	52	68	35	40	74	74	67	80	74	72	23	53	46	41	52	24	17
54344a358cba00e553873948b8833c19	0	0	0	0	0	0	0	0	0	58	28	30	32	44	53	45	0	29	33	40	61	37	21	58	31	99	57	67	110	65	72	75	52	75	84	0
76aac6bd384fb2684474e16748b1ad63	0	0	0	0	0	0	0	0	0	0	0	0	68	90	53	128	0	5	0	0	87	23	66	70	90	57	93	25	43	45	45	75	55	96	105	37
9c520ed180125da9bb8c86b54864b497	0	0	0	0	0	0	0	0	33	49	60	30	21	55	63	55	29	27	21	20	51	24	44	45	46	48	56	76	94	37	62	74	58	59	97	20
edc634084749ca75971bdf9b2e3b2d42	0	0	0	0	0	0	0	0	14	112	87	24	44	84	45	53	38	33	25	18	41	36	36	51	63	56	76	59	43	29	52	42	39	73	69	12
f7dc45ee26fff2d6b04986bbba3609ad	0	0	0	0	0	128	350	391	0	0	0	31	10	12	0	0	58	43	96	55	27	31	17	29	18	22	0	0	24	0	0	0	0	11	0	0
c038d7c434fb77a680197f7707711296	0	0	0	0	0	0	0	0	29	38	66	30	19	77	53	52	49	0	34	25	50	57	46	49	70	54	49	59	47	71	56	86	48	60	52	27
931055ff2f3e426ff66f9f4d31a85a60	0	0	0	0	0	0	0	0	0	48	58	34	36	83	74	55	36	0	50	0	63	38	32	47	70	42	72	75	42	51	54	55	47	50	77	62
90f04da12ba97427128a34dfedc853d5	0	0	0	0	0	0	0	0	53	48	75	35	0	55	59	0	47	0	0	0	90	38	56	51	71	48	89	100	58	0	62	88	48	71	58	48
726b00a108faef6d05a946383b88f261	0	0	0	0	0	0	0	41	0	0	0	0	0	30	33	0	0	0	0	0	74	33	38	48	78	46	41	64	97	52	83	63	275	79	152	20
bf76ace5e932c1cab5722fb3054dad09	0	0	0	0	0	0	0	0	82	110	165	54	43	57	36	22	56	28	48	31	65	25	64	52	51	44	66	49	25	27	32	37	17	28	17	15
2b92058839e46c21774e2830b48acadc	0	0	0	0	0	0	0	0	0	66	68	36	0	88	55	76	43	0	0	0	51	0	0	63	72	65	67	59	73	65	74	71	66	75	111	0
adb16c1607ac6889400e9618a88f9eef	0	0	0	0	0	0	0	0	0	0	0	0	0	0	83	67	0	0	0	0	0	0	0	0	13	29	24	31	144	59	218	191	198	123	111	53
04d9f3f0e91eb827a3e52b394d2b47b5	0	0	0	0	0	0	0	0	0	41	48	89	94	89	92	101	0	0	0	35	63	0	0	86	50	76	87	80	0	0	0	93	60	97	62	0
711abd37725db83dc645f38d2fe16ff0	0	0	0	0	0	0	0	0	0	0	0	0	0	0	26	20	8	11	0	0	17	16	22	12	54	22	15	16	115	72	255	75	190	222	122	51
27e9cf4cb34de13ab0f93cda9c675c1d	0	0	0	0	0	0	0	0	0	82	87	0	44	52	88	78	46	0	0	0	43	30	43	0	100	66	88	84	48	63	35	90	31	76	66	0
42db5e28cb47c2eb4c795553bbcf09f8	0	0	0	0	0	0	0	0	0	0	0	0	0	0	6	0	0	0	0	0	0	0	0	0	19	0	19	31	195	62	157	103	297	166	222	62
87d6a98a5431047af31067afe9d01dcc	0	0	0	0	0	63	254	303	0	0	0	70	39	0	0	0	98	66	94	112	54	42	0	41	0	29	25	22	0	0	0	0	0	25	0	0
917c29ec5895923d5d2f087acc3f032d	0	0	0	0	0	0	0	0	20	91	93	18	33	118	48	68	47	26	22	15	53	23	36	40	73	41	46	35	30	75	60	73	51	35	42	23
5388d6dcc0ec86fd1f05e156c9535ff2	0	0	0	0	0	0	0	0	10	82	93	27	63	42	51	46	32	21	15	39	52	28	40	42	53	65	70	75	71	54	51	53	33	63	41	18
908d5a9589bd1408b451d3383e653870	0	0	0	0	0	106	281	265	0	0	0	39	24	9	0	0	72	65	70	115	53	30	17	50	27	30	28	13	12	0	0	10	0	10	0	0
c8c48a7092d565db7c6cdbe7028f4c42	0	0	0	0	0	0	0	0	20	52	67	45	52	64	53	47	21	36	26	41	81	30	42	76	66	66	86	77	27	32	34	53	22	51	38	20
23f1d71832a5b22a0ef43b0b5addbf44	0	0	0	0	0	0	0	0	0	0	0	27	22	63	63	64	13	33	9	26	33	49	28	53	70	30	50	67	47	77	116	81	119	79	67	39
91de631a642c43cd3318a07f79a81069	0	0	0	0	0	0	0	0	33	85	106	29	42	75	29	34	54	31	25	0	48	36	41	41	52	62	76	81	45	67	72	52	27	43	36	0
738624a1adb0d225777ed8c1148b7c99	0	0	0	0	0	0	0	0	0	39	76	13	22	52	63	61	25	23	42	13	32	24	25	26	44	37	54	61	40	62	77	96	79	114	98	22
e3d67876a4be12c50be326f587e19057	0	0	0	0	0	0	0	0	0	12	28	19	30	60	55	42	24	17	13	12	26	32	31	27	79	30	65	79	72	76	103	107	102	64	86	29
ba1a7e46414e6b9f8ec708f1defa374b	0	0	0	0	0	0	0	0	0	67	72	36	50	82	35	46	31	50	20	27	67	0	52	41	51	38	90	90	46	64	59	36	58	34	49	25
96bd4bd7b413592218a03bf168c1c054	0	0	0	0	0	0	0	0	67	69	90	44	31	38	74	51	28	38	29	58	37	14	29	41	55	55	65	61	53	41	42	43	50	54	58	0
1369182d1b2a129d3882a9060ac77dbf	0	0	0	0	0	0	0	0	34	54	51	20	35	42	75	66	34	14	20	21	53	23	49	51	68	68	60	63	46	58	71	59	51	80	47	0
7dba7247515e2aac06952cdbda0fe88b	0	0	0	0	0	0	0	0	0	0	0	0	0	0	0	0	0	0	0	0	56	20	0	53	26	128	33	56	473	124	0	99	67	56	122	0
fb1f307212152068a51f27a612b5e456	0	0	0	0	0	0	25	33	0	0	0	0	0	65	62	62	0	22	0	24	58	33	0	72	63	41	41	36	71	86	88	64	125	98	117	22
df1c774a785296a961ab423c8a948569	0	0	0	0	0	0	0	0	23	61	69	36	52	70	42	28	38	22	30	56	48	30	37	62	61	56	41	34	47	50	42	68	51	75	51	26
b8d341ae438e0267b5ba7d756d307fe8	0	0	0	0	0	0	0	0	38	89	86	37	34	62	47	44	63	49	50	39	69	26	59	67	37	56	45	70	41	28	29	41	28	37	32	0
409739af1ababac9ac7eb2eb91320d35	0	0	0	0	0	0	0	0	59	58	61	45	38	58	34	44	50	0	46	26	29	42	47	62	53	35	47	40	47	82	65	49	67	44	33	41
cde5e50c86fe5c311ef81347c533079f	0	0	0	0	0	0	0	0	43	63	81	0	0	112	52	55	30	40	0	0	48	24	28	63	56	59	76	74	57	72	33	51	55	55	74	0
309dfbc1b6165ad25566835688c04c32	0	0	0	0	0	0	0	0	19	73	86	9	27	56	50	66	24	24	0	0	27	21	28	33	50	40	70	56	58	55	79	58	86	89	92	19
087fd96d609d65f6120dc05b1f80edf1	0	0	0	0	0	0	0	0	0	69	71	0	31	86	34	38	44	18	23	30	55	27	33	38	49	42	50	46	54	61	89	74	76	64	69	24
784587a33772dcaf8ccd6f01cd54aab5	0	0	0	0	0	0	0	0	0	67	87	22	38	67	52	63	42	25	0	30	46	33	40	41	48	40	48	74	59	54	56	63	70	73	57	0
d6b4c618eb38a67d160d17fbea9baf03	0	0	0	0	0	0	0	0	27	65	60	31	36	87	68	37	43	29	22	28	34	23	22	66	49	44	61	64	50	54	60	65	39	57	53	18
ae830ca4f5aa3431a8469358d2a2be9e	0	0	0	0	0	0	0	0	18	75	93	0	33	89	51	58	38	42	25	22	25	27	37	64	77	56	48	38	52	61	53	40	61	45	50	11
85105d1c4fe9ece315806913f925eec8	0	0	0	0	0	0	0	0	0	0	62	0	37	83	93	62	38	29	0	0	41	48	53	59	59	0	75	69	62	64	92	61	72	44	48	36
abe5802e50a17563940c2f7a22ba811c	0	0	0	0	0	0	0	0	54	42	58	0	0	54	78	81	74	0	0	0	40	0	76	0	37	72	91	0	118	51	72	100	35	98	0	55
d7dc6d0dfa3e86417a36ca90f6d75de2	0	0	0	0	0	0	0	0	0	0	0	0	0	0	91	85	0	0	0	0	23	0	0	0	0	0	41	0	43	66	174	96	130	295	97	144
9d1c4a67eeb54483aa9ee18288f7e2e6	0	0	0	0	0	0	0	0	18	47	57	28	25	65	43	50	26	23	20	29	29	14	29	45	56	63	47	66	49	44	63	79	57	79	102	30
843c63becf1d07810feaaf5a29e27bfd	0	0	0	0	0	28	253	188	0	0	0	66	46	45	0	0	64	68	67	51	76	0	45	71	0	49	68	52	0	0	0	0	0	43	0	0
2fe2eabf1bfd9f1fe91732d27f156ada	0	0	0	0	0	0	0	0	8	73	121	9	42	59	52	36	46	15	35	22	36	27	45	38	44	44	63	51	61	70	54	36	56	69	50	18
e59b0b203a737a0b62b88140200d407b	0	0	0	0	0	0	0	0	66	37	59	47	36	101	48	40	0	46	44	40	34	40	46	46	39	38	61	49	43	29	55	43	34	65	55	38
9b31054de9d50bb21539e0baf89ed014	0	0	0	0	0	0	0	0	0	16	11	9	7	32	112	85	11	17	9	7	52	18	27	24	27	16	39	39	66	61	84	67	89	157	138	59
b83f1755dbe38b61d33bbb5e34a53634	0	0	0	0	0	0	0	0	47	35	61	20	21	36	29	41	26	20	31	30	62	26	45	33	61	35	64	61	65	59	80	75	63	54	64	29
17bf8b7157945b0c1b9d936a39e76a57	0	0	0	0	0	109	216	284	0	0	0	42	4	13	0	0	125	111	91	120	15	25	8	18	17	26	26	9	4	0	0	0	4	3	0	0
adea512c624e0719095bbbee4e541c85	0	0	0	0	0	95	206	237	0	0	0	98	21	0	0	0	113	76	131	129	38	28	14	37	0	23	20	0	0	0	0	0	0	0	0	0
e653b553b018fe5844f608f8a1a863c2	0	0	0	0	0	10	61	102	0	18	30	31	50	62	69	52	34	23	26	18	62	0	28	41	55	39	56	45	32	41	56	40	50	71	52	10
0a54deea38ea41eedeefd20d3f427d5d	0	0	0	0	0	0	0	0	58	77	58	28	53	48	67	42	36	22	24	27	75	32	39	57	55	39	45	47	49	38	64	46	37	39	38	24
676fa44ee6aab332fe8aaf433462b2ab	0	0	0	0	0	0	0	0	31	51	60	22	26	57	32	55	23	17	19	9	36	15	21	36	39	21	50	29	113	100	65	57	58	71	125	23
f2573f24c9d57994437fb9b9f775eee8	0	0	0	0	0	0	0	0	53	44	103	20	41	71	0	45	38	26	44	38	55	33	36	61	54	41	54	48	52	52	66	61	0	51	37	26
806ee94251ffc221f1c08374d94885e9	0	0	0	0	0	0	0	0	50	57	17	64	82	3	87	67	0	59	45	62	0	0	30	45	42	65	50	38	53	38	41	53	59	61	82	0
30b63c2358605b757e94a2c89392e4a3	0	0	0	0	0	0	0	0	80	84	102	27	55	40	50	48	35	0	19	21	92	19	28	31	44	42	76	42	43	24	85	45	36	50	31	0
27a83c89a0b467cadfded46f10eac000	0	0	0	0	0	0	0	0	0	62	67	0	42	119	49	43	45	0	0	0	57	51	54	81	59	33	53	48	33	75	63	71	52	41	49	0
baf9267c33847f70e633d9ce950b7ee9	0	0	0	0	0	0	0	0	0	0	65	0	0	81	69	57	51	42	0	0	49	0	67	84	77	0	63	0	47	96	95	97	84	79	44	0
18d19e5e48cd0ad8f53063ea89fdfa62	0	0	0	0	0	0	0	0	0	73	59	23	39	99	38	31	45	25	24	20	60	45	32	46	57	42	57	63	52	77	47	44	57	44	47	0
be96cc0ba62d4962453183349035f6ab	0	0	0	0	0	0	0	0	19	55	82	33	39	54	63	71	21	15	21	27	40	19	26	44	40	39	65	52	44	41	69	55	64	72	59	16
e971f1a1afaaf218c0d4c5d39fcf7eb0	0	0	0	0	0	0	0	0	0	0	0	0	0	0	15	6	0	0	0	0	0	0	7	4	30	13	16	38	97	64	198	100	156	302	115	84
2c817216d037842e87c3c94ebcac7324	0	0	0	0	0	0	0	0	0	0	0	0	8	17	0	0	0	0	0	0	99	33	0	50	45	86	32	51	283	24	88	244	56	42	75	11
bd441ecd36a8049be9d079b2da8ecd61	0	0	0	0	0	0	0	0	42	29	54	18	27	41	48	57	34	17	18	14	32	25	32	42	48	31	64	64	51	69	66	71	82	62	83	22
6d13854b66641655a0491e7b40f64c86	0	0	0	0	0	0	0	0	0	73	82	35	0	89	56	74	59	0	27	29	58	0	0	0	87	59	51	52	77	0	75	76	39	65	80	0
644a19f9a34a3f24ebc8c7cd4bda1454	0	0	0	0	0	0	0	0	0	0	0	0	0	0	0	0	0	0	0	0	0	0	0	0	0	0	0	0	550	180	19	78	51	105	259	0
b595c81f416b70d65aef020e1a0c22d6	0	0	0	0	0	0	0	0	47	52	63	42	50	47	71	49	32	48	62	30	33	35	45	74	60	50	74	78	33	27	0	48	0	32	37	17
276f4c90359cb6b121d092d1eef8fee4	0	0	0	0	0	0	0	0	0	0	0	0	0	11	16	10	0	0	0	0	0	13	0	18	45	35	43	72	148	70	142	82	129	193	125	71
75170e3c92f4dbc5da4a57526e476b88	0	0	0	0	0	0	0	0	56	70	67	33	49	83	0	68	39	32	0	0	0	64	42	62	36	54	48	55	61	68	70	70	43	0	52	0
fddc34def25e6600adef354fb71e5623	0	0	0	0	0	0	0	0	17	56	65	16	37	68	52	50	29	19	8	18	30	24	24	44	59	30	83	75	54	52	74	38	68	62	52	18
6c98aae7b14501db399388636d74dbd0	0	0	0	0	0	0	0	0	43	68	72	31	34	57	31	48	31	43	21	0	42	54	36	28	58	34	49	49	57	76	62	44	54	56	43	0
f84edced4aa8c62a443c14ec7d26e960	0	0	0	0	0	0	0	0	0	0	0	0	0	41	0	0	37	49	0	33	109	33	37	51	75	107	158	63	62	41	36	70	38	108	48	22
f07902fb1557d5836f17d9939ee4e282	0	0	0	0	0	0	0	0	63	35	56	37	42	49	62	22	47	30	28	51	52	28	67	56	42	39	52	73	51	30	47	53	32	48	25	0
13670cecf6e8cd5c04ccfd8dcb7393fb	0	0	0	0	0	0	0	0	12	86	100	23	28	57	40	48	33	14	17	27	35	24	30	59	61	53	59	78	39	45	60	46	43	45	45	10
499c2adc717129f256f3ab02a4f62735	0	0	0	0	0	0	0	0	0	0	0	0	0	0	0	0	0	0	0	0	0	0	0	0	0	12	0	8	223	251	14	98	132	135	344	0
11d93517032b438c61a3af3e20d26de9	0	0	0	0	0	0	0	0	0	34	0	33	42	59	68	60	39	0	30	0	55	0	43	44	46	45	71	71	59	77	70	71	62	66	30	39
703d3200fba416a15e9d5546ad9c6ae2	0	0	0	0	0	0	0	0	32	49	55	12	31	43	36	25	51	16	19	23	63	26	50	57	73	34	56	56	54	56	71	65	55	58	33	13
47bf03e2f09eb3480f0ff9d0d33979bb	0	0	0	0	0	0	0	0	40	70	75	35	32	89	44	39	55	18	33	24	36	33	41	46	56	32	68	55	28	30	48	50	34	33	51	13
eac4d8418c3378aa92c61b2936203b2b	0	0	0	0	0	0	0	0	25	57	69	17	32	46	59	34	43	20	17	19	50	25	30	37	58	35	55	50	76	49	55	65	61	65	33	17
bf5520edeab67966a76fc4b0ec5131bb	0	0	0	0	0	0	0	0	0	0	0	0	0	42	71	92	0	0	0	0	0	0	17	15	37	0	33	36	61	86	128	99	129	124	152	74
378bb0777dadacd813336e337f306c28	0	0	0	0	0	0	0	0	0	56	58	0	29	82	53	65	31	24	0	29	37	34	36	62	40	42	58	49	59	36	46	64	40	74	69	20
1c0215e8d26616c8f30190749a100268	0	0	0	0	0	0	0	0	10	63	43	12	14	13	23	19	4	10	49	19	79	29	26	96	58	79	35	61	83	102	32	71	38	58	66	0
30b9265b8a1bcd36c55f23c11d31fb38	0	0	0	0	0	119	323	540	0	0	0	17	0	0	0	0	35	36	28	32	16	0	0	16	0	8	8	0	7	0	0	0	0	5	0	0
7af23be474dc3f4476ac15e180dfaf90	0	0	0	0	0	0	0	0	0	0	14	35	46	97	45	30	58	34	22	24	79	36	66	65	91	58	69	61	47	25	59	38	21	34	33	0
ae70e7516956b64a58eb83c9914a430d	0	0	0	0	0	0	0	0	29	29	45	12	31	59	54	64	40	20	16	24	41	19	28	35	46	28	29	42	44	73	72	61	79	74	64	26
439c38de88b39657158de96f4a70581b	0	0	0	0	0	0	0	0	0	0	0	0	0	71	41	23	0	0	0	0	23	0	21	0	41	26	29	46	104	78	153	71	171	141	71	71
bba939c1d9f6ac06fb73ea81bbbbd66c	0	0	0	0	0	0	0	0	0	0	0	0	0	0	0	0	0	0	0	0	44	0	0	100	96	160	65	83	149	124	37	49	53	80	127	12
f2eeef3c53c0dda59865b9df72c7028a	0	0	0	0	0	0	0	0	0	0	0	12	75	145	35	22	31	12	0	0	178	55	85	185	50	44	50	34	12	24	29	8	26	30	32	0
69a72594dd31966fbff708756ff42322	0	0	0	0	0	0	0	0	0	67	92	24	33	54	41	34	37	29	18	21	37	35	50	63	55	30	46	44	34	63	42	38	54	52	57	22
45c2b517ba2e607357ffeb55ad50cc52	0	0	0	0	0	0	0	0	19	46	66	25	45	58	62	54	36	26	15	31	55	32	33	34	28	45	51	42	46	60	53	40	60	73	36	0
ac53fbf98dafe4ff823d93b0fe27ce13	0	0	0	0	0	345	169	228	0	0	0	58	0	0	0	0	65	66	118	121	0	0	0	0	0	0	0	0	0	0	0	0	0	0	0	0
8fdb50a396a810d4092691b3805b4dc4	0	0	0	0	0	0	0	0	0	0	0	0	0	46	29	19	10	16	40	0	91	103	40	49	153	140	105	113	52	18	43	9	18	49	14	9
e4e4b37460f86e2065acd01b80730bb1	0	0	0	0	0	0	0	0	0	0	0	0	0	0	0	0	0	0	0	42	97	90	0	59	0	88	0	0	332	118	0	76	45	75	136	8
85ee8f77417b4fc8153c144b9bbf80ec	0	0	0	0	0	0	0	0	23	34	0	33	52	88	27	39	46	23	0	0	44	30	57	79	59	56	35	50	43	73	54	59	0	50	84	27
87b6e5d87faac89523c342d446ae728b	0	0	0	0	0	0	0	0	0	73	43	0	0	54	58	63	0	0	0	0	54	37	46	51	56	42	48	41	40	49	75	75	104	102	54	0
6635251c1009708ebf86ae914769b6a3	0	0	0	0	0	0	0	0	27	61	65	23	30	59	72	43	17	27	0	27	49	27	45	52	62	36	61	44	57	35	46	68	39	49	22	18
5b978c02ac915fbe0e2a2c8ad7c6000f	0	0	0	0	0	0	0	0	0	0	0	0	96	97	10	8	0	0	0	0	69	55	86	60	99	82	135	161	41	22	23	40	26	19	31	0
31890bd27094a121f0119c9ab4700855	0	0	0	0	0	0	0	0	0	20	25	45	52	48	23	16	46	47	24	14	78	65	39	46	67	45	80	92	42	37	37	54	30	50	36	0
627ff217af0f8671d19ba7ded29539b9	0	0	0	0	0	0	0	0	0	52	48	19	42	61	47	41	24	32	0	16	52	33	20	34	37	38	43	61	59	58	79	70	50	57	56	26
91531bf661f9c7b2937d187178181044	0	0	0	0	0	0	0	0	26	53	79	22	42	94	28	29	43	27	18	44	40	24	36	53	33	32	61	51	41	50	42	50	27	45	45	19
878084c208338e31e4b5aa1e1c3ada2a	0	0	0	0	0	0	0	0	0	59	0	0	45	50	98	193	0	0	0	0	58	0	0	0	42	44	29	51	54	42	117	56	58	92	65	0
ab17a895e692dc7870a555f6e9ea393e	0	0	0	0	0	0	0	0	63	62	63	25	43	32	55	67	29	19	27	0	36	17	25	54	0	59	53	68	49	39	39	0	61	67	60	40
585818541b3d91387c04b9eafa2c3c86	0	0	0	0	0	0	0	0	0	0	45	23	52	35	50	32	34	18	0	0	62	32	49	48	118	26	92	170	18	47	65	29	22	25	28	32
f33401cf96c1abc8037f649e1d0d38f7	0	0	0	0	0	41	61	90	0	0	0	62	37	25	0	0	69	93	87	71	77	57	33	65	40	48	61	42	26	21	0	18	0	0	27	0
dfd8d2609c6e20b32e2c8ad48f810d78	0	0	0	0	0	0	0	0	52	28	55	30	30	89	64	31	43	26	14	19	57	45	0	41	24	0	0	60	22	114	85	52	39	39	60	28
74f95ea0e5ed55a0b60ca2f753eea550	0	0	0	0	0	0	0	0	13	16	0	18	31	88	55	45	21	20	20	0	45	30	40	42	50	45	47	68	44	35	78	79	60	74	52	31
b11ba1e23af005a02ea9b092cf4a9773	0	0	0	0	0	0	0	0	33	59	85	0	57	44	0	47	62	0	40	45	0	49	48	104	31	37	92	49	36	0	40	38	0	0	112	38
0cfe92f7cc0b1a91fda257e41419128b	0	0	0	0	0	0	0	0	33	67	84	66	0	76	0	0	75	59	61	89	0	0	0	60	0	0	112	93	0	81	0	0	65	0	84	41
61034271d8c47691d057dbc954b2bbca	0	0	0	0	0	0	0	0	0	54	56	43	41	68	71	61	30	28	27	26	27	27	29	53	37	49	46	49	42	28	38	36	58	62	40	14
41fced954b8af0715ec71b0b6b1e1e1b	0	0	0	0	0	0	0	0	0	72	110	29	18	55	42	44	22	0	0	0	48	0	34	28	37	28	35	52	46	59	69	49	67	59	85	45
9a81adf63a9d70b7322d54990c5767de	0	0	0	0	0	53	181	224	0	0	0	70	0	0	0	0	127	108	178	169	0	0	0	22	0	0	0	0	0	0	0	0	0	0	0	0
d8316ab7b46b8275f5538088c5b79d48	0	0	0	0	0	0	0	0	0	0	0	0	0	0	0	0	0	0	0	0	0	0	0	0	0	0	0	0	0	387	0	418	44	170	113	0
10d84cc1b116a94b9148fa41756d3309	0	0	0	0	0	86	247	652	0	0	0	0	0	0	0	0	0	51	35	58	0	0	0	0	0	0	0	0	0	0	0	0	0	0	0	0
17e6371d841b6d81de6ecaadb9cb7eb9	0	0	0	0	0	0	0	0	44	72	90	29	44	51	38	41	54	24	21	41	49	29	40	57	52	46	38	48	27	36	38	34	30	22	32	0
abdb092b4804e0cb0863673df5388f6e	0	0	0	0	0	0	0	0	0	65	96	14	24	61	53	47	37	0	25	33	0	37	50	42	45	15	54	52	47	56	59	37	50	35	63	30
e48f54b84a29c2777c9cea5363ec6bf9	0	0	0	0	0	0	0	0	29	43	82	29	18	38	18	61	47	16	33	32	42	24	36	55	67	34	54	56	43	50	56	44	40	34	32	13
6fb0cd5b62eaa5376cbdc68add72ab1a	0	0	0	0	0	0	0	0	0	46	46	0	31	44	61	51	30	40	23	27	61	30	34	45	43	48	42	28	35	55	56	54	56	58	52	30
4e999a5f200a7b3ced777159837cf8ea	0	0	0	0	0	0	0	0	0	0	0	10	0	0	0	0	122	225	55	266	138	56	49	104	17	26	28	30	0	0	0	0	0	0	0	0
e0d0497b487ca085669d951316465b2b	0	0	0	0	0	0	0	0	0	0	0	0	0	0	0	0	0	0	0	0	0	0	0	0	0	39	16	8	182	253	41	105	22	233	227	0
3f686374d26402d4690dbbf5a66b5bb6	0	0	0	0	0	0	0	0	0	39	54	21	51	67	50	55	0	22	0	25	37	44	36	48	51	48	39	49	77	37	81	54	0	46	56	38
23d130080ebd01b68342ff466375fc27	0	0	0	0	0	0	0	0	0	42	44	18	23	54	69	70	0	19	16	0	46	16	22	36	51	33	57	37	57	53	58	81	59	67	70	23
8a9d23dacd89ebd98339feedd86f62bb	0	0	0	0	0	73	182	238	0	0	0	54	15	0	0	0	93	97	128	70	33	52	15	44	0	13	12	0	0	0	0	0	0	0	0	0
a9708c027e81b8bf3fb2ec7f526230f0	0	0	0	0	0	0	0	0	0	66	84	0	0	76	37	60	34	0	20	45	36	0	28	50	42	68	58	47	25	46	49	58	50	64	60	15
a121bd426f79608cd9d80ef7f5a56a01	0	0	0	0	0	0	0	0	47	54	111	31	44	47	41	26	32	21	27	0	33	36	50	51	39	43	47	24	22	55	47	47	24	39	46	33
3b33500abc2aaa9c892fc559b8d60f3b	0	0	0	0	0	0	0	0	50	129	94	34	42	36	28	38	48	31	20	52	46	20	38	33	40	46	34	43	42	29	27	36	0	43	25	10
c542101a1f052214f52551c8424b6f44	0	0	0	0	0	0	21	31	0	0	0	0	0	24	0	0	37	105	37	44	88	88	47	100	58	49	83	62	58	24	41	27	33	22	18	13
03743b6f412ebdc40fd1f4f059e16931	0	0	0	0	0	0	26	32	0	0	0	36	33	45	0	0	58	116	63	78	68	77	39	54	55	72	65	45	42	16	14	23	17	20	15	0
3fadaec9df9e8e8da9e34e587bf282db	0	0	0	0	0	0	0	0	0	48	43	0	28	77	50	42	40	0	0	0	44	45	43	38	73	0	57	48	39	47	93	59	83	54	57	0
74d973abea3418c2647588c4d03bc202	0	0	0	0	0	0	0	0	0	0	0	0	16	87	146	51	26	0	0	0	0	0	0	0	46	0	12	0	50	38	67	211	69	125	47	117
f7ca3a1774847ac998ab4f29409a9cdb	1106	0	0	0	0	0	0	0	0	0	0	0	0	0	0	0	0	0	0	0	0	0	0	0	0	0	0	0	0	0	0	0	0	0	0	0
ebc6ac66e7de7f703470bffcc3cf5551	0	0	0	0	0	0	0	0	32	51	51	18	73	42	35	23	25	45	37	49	34	44	66	23	38	28	41	34	25	43	41	37	28	49	56	37
af42fda9199e11160db12f379bfc25f8	0	0	0	0	0	0	0	0	0	0	0	0	0	0	0	0	0	0	0	0	0	0	0	18	34	98	52	36	237	191	32	54	45	95	212	0
af78e86ae03a77267d8b982c718889b8	0	0	0	0	0	0	0	0	0	46	46	19	23	35	30	43	18	19	15	13	30	18	25	48	42	34	56	58	40	45	76	87	70	70	65	32
2b4028fc3f61d35de3c8bdeb23ec7569	0	0	0	0	0	0	0	0	21	59	82	19	25	76	38	51	43	24	25	19	38	22	34	40	42	30	46	52	49	47	61	38	42	37	42	0
b83dec846dc192db0974eeb70d3ffdd5	0	0	0	0	0	0	0	0	37	64	73	29	36	43	0	40	17	0	0	38	27	35	28	40	51	52	57	43	55	50	33	46	54	45	67	41
c18fd897c2af42487b1ec59cd741f5d5	0	0	0	0	0	0	0	0	23	44	72	15	25	58	53	66	22	20	13	18	19	26	27	34	33	27	42	46	40	45	54	42	73	61	69	34
98e6983cf1a86d162ab2194547fb262b	0	0	0	0	0	0	0	0	0	112	101	34	46	66	28	36	32	24	27	58	36	0	54	64	63	59	60	81	0	0	0	35	21	33	30	0
e453d39946bfd1d0e872bd3c8b0c37f7	0	0	0	0	0	0	0	0	24	73	56	29	39	68	53	46	47	28	13	47	59	19	51	66	43	37	52	45	19	37	27	34	18	32	23	14
004d05b24fa56762850844c92c062492	0	0	0	0	0	0	0	0	61	84	113	40	50	55	46	36	40	0	0	52	42	0	0	80	63	32	79	72	20	0	0	57	0	37	39	0
ef7bba86c6cd44346b4b78d369274e86	0	0	0	0	0	0	37	36	17	15	27	19	29	34	13	11	40	54	25	55	93	64	66	83	57	25	63	73	17	22	31	18	20	21	12	15
e048a01681e07aea8212f349fd860aac	0	0	0	0	0	52	72	103	0	0	0	70	39	19	0	0	86	76	61	87	65	41	49	67	37	33	49	50	17	0	0	0	16	0	0	0
26c38a9f9ceac54acd0d33c728535a20	0	0	0	0	0	0	0	0	0	53	69	0	0	61	58	51	38	0	0	0	0	0	59	0	59	36	59	74	0	71	97	75	93	50	84	0
36885830b93f48bd73a5f167ddf9e5fa	0	0	0	0	0	0	0	0	51	60	48	19	49	96	41	39	25	14	33	32	36	0	22	40	49	41	54	54	32	35	40	50	34	41	30	20
84aa97cf9be16597c07bf915d784084d	0	0	0	0	0	0	0	0	41	68	99	0	37	41	46	45	36	24	30	20	52	27	48	51	63	0	0	47	63	61	42	0	60	0	84	0
019887c27e4fee0512dea7a0c809e323	0	0	0	0	0	0	0	0	0	12	50	0	0	32	33	40	58	15	23	0	23	59	31	22	0	39	43	41	32	46	59	35	76	0	312	0
7e9cb4a3612a2b8a9fcec1750631ff72	0	0	0	0	0	0	0	0	0	58	82	0	41	53	47	54	0	30	0	37	41	0	31	41	39	44	37	42	64	45	52	69	53	34	55	31
a48c91b74e9d999b2f6012adcf933af2	0	0	0	0	0	119	251	234	0	0	0	18	0	0	0	0	30	39	67	26	48	50	18	53	24	39	33	0	30	0	0	0	0	0	0	0
210b32492f790764a79bd179392e9356	0	0	0	0	0	0	0	0	51	52	84	0	49	55	60	47	57	26	32	32	57	0	40	40	45	42	53	59	24	0	35	41	35	28	34	0
95368e581e26ced37ad71352d4028021	0	0	0	0	0	41	455	196	0	0	0	0	0	0	0	0	33	29	22	38	45	44	0	57	40	27	33	0	0	0	0	0	0	0	17	0
8e5d2b4e7fba3bde5ed7c5e80d23cb08	0	0	0	0	0	0	0	0	0	0	0	0	0	0	146	363	0	0	0	0	0	0	0	0	0	0	5	0	0	90	19	22	32	130	235	31
68ba7e31b107be2857547c8a99545f98	0	0	0	0	0	0	58	72	0	0	0	0	0	0	0	0	29	72	62	130	191	146	19	55	21	49	26	24	67	0	17	0	13	7	11	0
a9a19b9c9db3cc0f415390441fa542fc	0	0	0	0	0	0	0	0	63	24	18	0	42	29	47	21	20	0	0	0	102	36	49	51	47	46	53	59	55	40	63	54	45	35	27	37
9de12fb69c17287ab406726feaa56c16	0	0	0	0	0	0	0	0	45	38	79	34	27	39	50	58	28	37	0	17	36	0	40	48	44	45	54	28	26	39	47	44	37	52	48	23
ed0ab69583fb028e9167a9c59d66db13	0	0	0	0	0	0	0	0	0	60	93	18	39	75	52	46	23	39	0	20	48	38	20	44	56	29	47	55	35	37	39	33	32	49	36	0
3755d23557bf80c3d2fe28b54bdacf11	0	0	0	0	0	0	0	0	13	41	67	33	17	75	28	70	27	8	24	15	25	23	28	31	32	20	34	33	44	46	65	56	72	49	63	18
7bbd98e46f1465cdb57cfa7d16b7833a	0	0	0	0	0	0	0	0	0	42	68	0	0	54	65	44	28	0	0	37	40	0	0	38	69	34	58	60	58	39	60	64	41	93	65	0
ee9f57c35bea73fd92d5d11203816ba4	0	0	0	0	0	0	0	0	29	75	78	37	43	53	36	23	48	18	28	35	57	33	41	32	51	46	40	61	32	34	23	37	16	22	16	11
99f88ae552d3d57aea6d8289fe6c77be	0	0	0	0	0	43	94	131	0	0	0	95	21	11	0	0	89	62	88	101	46	27	22	46	26	40	42	26	20	8	0	10	0	0	0	0
c5858105726d40526e8c69274af20a2a	0	0	0	0	0	0	0	0	26	45	41	36	47	56	51	33	50	0	23	22	0	40	27	55	53	48	0	34	61	30	39	55	69	27	78	0
189139adee57b3239a4f8f78fbd8a98b	0	0	0	0	0	0	0	0	0	0	0	0	0	16	97	93	0	0	0	0	0	0	0	0	0	27	23	20	157	126	155	109	99	68	34	22
2113dd9c00671b7e230cfa6aded19f7b	0	0	0	0	0	0	0	0	0	74	54	49	52	32	94	56	48	0	37	0	29	0	0	51	0	65	37	58	0	47	34	55	42	53	76	0
7a894288e7e62972a0a25cf6dfc9351b	0	0	0	0	0	0	0	0	0	0	0	0	0	0	0	0	0	0	0	0	0	7	0	12	54	25	34	53	104	71	97	44	142	190	133	77
6690ee6e9bd74a5cf6d06a5439e18894	0	0	0	0	0	0	0	0	55	49	57	22	54	52	41	27	29	36	36	61	21	34	30	46	38	32	50	50	0	34	75	0	42	44	26	0
4abe11df81fefa1d7ace8f8dbc2dbb4c	0	0	0	0	0	0	0	0	0	0	5	0	0	0	0	0	0	12	20	0	86	86	16	178	0	146	99	80	117	69	0	0	0	0	126	0
bae154a560526cc9ec980b84d31a1d2f	0	0	0	0	0	26	55	90	0	0	0	24	0	11	0	0	47	81	54	107	128	56	30	61	23	37	26	49	21	20	20	18	24	15	15	0
f197b924a695136b884a891066bb83c1	0	0	0	0	0	0	0	0	42	32	36	11	25	41	56	72	14	15	17	25	25	16	11	24	34	35	34	75	37	23	53	73	54	66	78	14
b0bf03f89b93aa58da1c6e9b2fbddfae	0	0	0	0	0	0	0	0	0	114	73	63	59	60	17	17	45	44	76	58	42	27	62	61	45	48	34	70	8	0	0	0	0	14	0	0
033fca29628523860815f1898302e20f	0	0	0	0	0	0	0	0	0	55	65	16	28	67	38	52	26	26	18	38	33	13	25	42	48	56	46	74	43	33	27	30	28	57	42	11
a5f2efa4b288eecf41d0587b68851faf	0	0	0	0	0	0	0	0	0	0	0	0	0	17	79	102	0	0	0	0	0	0	0	0	21	0	23	0	78	37	114	61	97	170	164	74
ea206187dc6d4a602a8a8ee09dbcf322	0	0	0	0	0	0	0	0	0	0	0	0	0	11	0	0	0	0	0	0	141	139	40	94	121	88	62	120	40	16	85	9	19	24	27	0
a1d4445d742dfba2444fce8c4efb54bf	0	0	0	0	0	0	0	0	20	52	53	36	34	33	44	60	28	0	25	45	43	19	20	0	52	42	30	54	42	38	36	59	52	55	41	21
9eb5d2a2fcd159392716c1140b450f29	0	0	0	0	0	0	0	0	68	57	88	0	52	63	43	0	39	0	0	0	55	0	0	75	57	0	59	47	49	44	82	0	53	38	64	0
f3914b04b3da3ac5faf50a310b50bf97	0	0	0	0	0	0	0	0	24	48	71	14	26	46	31	37	25	15	20	29	36	26	29	41	42	36	39	77	49	49	54	34	42	25	50	12
f6165dc93b9d6c0e60be086620950cc1	0	0	0	0	0	0	0	0	12	51	52	35	34	60	38	25	38	19	0	21	28	25	41	31	55	59	60	0	33	46	44	61	43	40	50	26
8126bf58db54bd2e8943c19aba56ff14	0	0	0	0	0	0	0	0	0	0	0	0	0	70	54	42	0	0	0	0	0	0	0	0	82	61	82	39	84	63	69	92	58	109	66	52
5c1a4d205e4a762ddcac0b241fafc891	0	0	0	0	0	0	0	0	43	38	41	19	17	63	47	60	16	16	18	24	41	20	28	51	41	39	35	58	38	30	46	61	31	49	38	14
17f4bf4dc8e6eef119a8c9b3a6be10f5	0	0	0	0	0	0	0	0	23	33	43	24	48	83	47	35	32	15	20	19	43	30	30	33	33	36	45	46	44	54	33	51	33	31	38	18
2d000aa215dbbf14e4b62d53abd51565	0	0	0	0	0	0	0	0	0	51	51	15	21	44	46	55	31	17	12	0	21	27	20	44	34	32	38	42	60	73	62	38	56	59	53	17
902dbb440bb0e0b83e072f513598fc54	0	0	0	0	0	0	0	0	20	62	69	0	39	53	45	39	0	25	27	28	25	0	48	42	43	33	55	68	53	40	26	31	40	48	59	0
a5f7b31ef2b075a02a9c59412ec142f5	0	0	0	0	0	0	0	0	0	0	0	0	0	0	17	94	0	0	0	0	0	0	0	0	0	0	0	0	30	43	208	13	235	35	307	36
9218d12558544c05460d16f1f9a11382	0	0	0	0	0	0	0	0	0	50	54	32	37	46	37	22	61	34	30	30	42	38	38	47	52	36	48	47	40	28	37	42	27	33	29	0
380735281001ffd3d5db03a8d7b8d695	0	0	0	0	0	0	0	0	27	49	58	22	57	56	38	35	18	22	20	13	35	22	26	26	58	27	29	33	38	57	67	46	32	42	35	28
7a318b39254b4e4f25c609fea49b1490	0	0	0	0	0	0	0	0	0	38	58	19	38	36	68	43	20	0	25	0	41	32	31	31	53	29	64	58	0	41	69	38	53	54	51	26
8281a9b39af4c697b9f4f5fceb71397a	0	0	0	0	0	0	0	0	57	36	77	33	64	41	81	41	0	0	0	55	55	0	0	0	0	0	42	0	56	61	86	35	71	64	36	23
49de54b8471f092f21a7ad7c6214111b	0	0	0	0	0	20	52	34	0	0	0	51	23	0	0	0	99	110	84	134	56	51	25	33	25	36	18	20	45	44	0	16	0	17	20	0
a1fe39a918086e0b11a9e875b3ec5dc6	0	0	0	0	0	0	0	0	0	0	0	0	52	119	36	0	8	18	0	0	171	101	40	66	96	52	45	58	26	20	29	0	26	25	21	0
54b12b549c536a0991f68aca2bdc6e5a	0	0	0	0	0	0	0	0	0	76	86	0	37	53	34	60	26	23	27	0	31	0	22	40	59	37	49	45	43	34	37	43	30	50	45	19
37e799590fd456e60487c8c15449ad39	0	0	0	0	0	0	0	0	23	57	95	16	21	49	35	36	41	24	22	30	32	36	33	38	45	28	34	48	28	36	39	36	38	27	44	11
92c668fa73ccba2ecf18c471b4afc905	0	0	0	0	0	0	0	0	0	84	124	34	52	45	0	0	45	0	0	0	59	0	47	70	59	57	43	55	38	45	0	43	0	57	45	0
9de99e9ed8290d21d3a0de804d640f35	0	0	0	0	0	0	0	0	35	57	73	16	23	43	41	48	14	13	24	16	29	20	14	33	32	25	27	43	40	41	55	52	50	57	52	27
166b0cd841d00693bf29df23a62ddb42	0	0	0	0	0	0	0	0	22	39	40	41	60	56	29	27	33	22	29	0	43	40	29	39	38	40	39	70	24	28	34	65	28	36	32	11
23c3482570135a0b431f5b29402df348	0	0	0	0	0	0	0	0	17	63	75	32	33	44	52	37	28	20	26	40	15	23	16	49	36	35	45	48	27	17	22	41	23	65	49	14
00c6e22250707331f1293a782480394a	0	0	0	0	0	0	0	0	51	48	69	0	29	47	46	27	28	35	0	39	41	15	0	29	49	35	43	43	43	40	34	37	51	39	37	36
bc8b2fd1832c8618a164698f07ef00ee	0	0	0	0	0	0	0	0	0	0	0	0	0	0	0	0	0	32	119	59	85	66	14	81	31	107	44	22	89	89	14	34	10	32	62	0
4a2a6b65749c785ac5a11e22edcb3ed9	0	0	0	0	0	0	0	0	0	0	0	0	20	116	154	126	0	0	0	0	0	0	0	0	0	26	49	0	19	39	67	44	58	102	98	67
df4b9b69b2e7816b36e8e87fd74e30d3	0	0	0	0	0	0	0	0	0	0	0	8	0	9	0	0	73	78	31	99	144	62	51	105	86	47	55	52	12	12	12	8	17	6	9	8
e57db92cb442f428863438d470f46f10	0	0	0	0	0	0	0	0	0	0	0	0	15	61	0	0	0	0	0	0	62	65	32	35	61	89	93	127	56	41	53	65	31	36	29	33
71a874c3b531aac733fea80d723e0aa6	0	0	0	0	0	0	0	0	0	31	40	0	0	42	33	49	25	47	0	34	31	46	0	25	34	0	45	79	42	75	69	39	42	63	73	19
63966c96c0a118578e6c5b8f7a480393	0	0	0	0	0	0	0	0	0	32	44	46	60	46	54	34	28	65	28	0	23	21	38	42	43	36	22	47	19	47	52	33	29	26	32	34
5768f62cab25420d845958460220e9f5	0	0	0	0	0	0	0	0	0	45	52	0	0	62	28	48	0	0	24	0	48	0	25	24	68	29	70	38	58	46	47	46	56	45	67	53
0c8818749e8268df64a977dbacef88c8	0	0	0	0	0	117	0	0	0	0	0	0	0	0	0	0	41	29	71	74	101	64	0	66	34	98	42	0	124	42	0	0	0	36	38	0
e8cfb133453fb4ecbebea1c9cd611da1	0	0	0	0	0	0	0	0	0	27	26	27	24	55	54	39	15	0	0	26	58	24	24	40	64	53	46	19	35	50	52	51	59	34	56	19
de5b9b73bd536b427cc7cf2ea8f63233	0	0	0	0	0	0	0	0	19	55	67	20	23	51	33	46	22	26	21	23	29	20	30	43	41	25	43	41	38	41	46	31	42	53	47	0
c338fec13a0b2cedbcfb41f9e95d41a6	0	0	0	0	0	0	0	0	0	26	43	11	25	59	59	45	0	0	18	11	38	14	36	36	45	33	30	30	43	50	77	57	71	59	59	0
0eef687e655ef95d625a5f6bba6735e5	0	0	0	0	0	0	0	0	30	36	43	31	51	54	45	38	0	0	30	0	34	0	46	26	33	53	41	37	45	0	50	58	51	48	63	28
e22e06326fa9ba76aab261d5a54cffd6	0	0	0	0	0	0	0	0	0	96	75	0	40	44	73	0	65	0	38	38	36	23	41	56	68	46	40	64	28	0	0	36	23	39	0	0
ff751ee9fb750511376aa60425bcc510	0	0	0	0	0	0	0	0	0	63	21	18	49	63	49	69	0	28	0	23	0	0	30	38	0	31	33	50	37	60	51	34	74	57	43	47
5e6abde9b379ddfc4d0c69a83e1ef700	0	0	0	0	0	169	36	63	0	0	0	15	0	26	22	72	19	20	28	28	57	36	35	39	26	40	27	39	17	20	38	32	28	14	20	0
e35fbc9192ac56c164b437c706cf58ad	0	0	0	0	0	133	489	165	0	0	0	25	14	0	0	0	20	16	18	14	0	17	13	15	13	5	0	0	9	0	0	0	0	0	0	0
d33bfcc4466c38f86b12376b55bb8e77	0	0	0	0	0	0	0	0	0	0	0	0	0	30	125	37	0	0	0	0	0	0	0	12	15	9	34	30	61	63	118	0	174	119	76	62
e20c8393460f627bb0d6d6a7b7115040	0	0	0	0	0	0	0	0	36	49	50	27	21	48	49	56	20	31	15	16	31	16	0	46	37	29	50	63	33	25	28	45	36	41	38	26
090da4879e61700577e42101adcb2a99	0	0	0	0	0	0	0	0	34	52	29	22	0	30	50	48	33	25	26	22	48	0	43	40	43	41	51	30	22	17	57	33	31	63	55	16
083fc44856eea591119b0e3f8c53361e	0	0	0	0	0	26	133	107	0	0	0	12	0	0	0	0	82	142	65	117	55	28	17	35	14	34	21	29	17	9	0	0	0	8	9	0
6c199bbf2c0b20051cf6cef7df026588	0	0	0	0	0	0	0	0	0	0	4	0	0	10	42	105	0	10	0	0	0	0	0	6	23	0	12	4	27	25	61	55	223	135	87	131
89870f486089ef0266008e0b72bdebc9	0	0	0	0	0	0	0	0	0	43	47	0	37	43	73	31	38	0	0	0	38	19	20	36	0	37	36	61	68	37	79	33	53	65	0	65
06e054cd1de0a319061356675c63036d	0	0	0	0	0	0	0	0	0	45	66	0	21	52	41	54	21	0	0	0	31	23	19	30	45	23	39	52	42	67	80	41	54	35	52	24
b7a3b09498b6e4a238f51cf947379a4f	0	0	0	0	0	0	0	0	54	78	66	34	0	40	43	34	18	17	0	12	42	23	35	40	43	35	39	48	28	49	41	39	36	25	35	0
77692c95786b8352b585e56e8a0fb9cc	0	0	0	0	0	0	0	0	27	35	33	0	0	43	32	87	0	0	0	0	30	12	25	28	34	26	53	47	29	31	82	63	65	74	56	36
d90d17e595ee1650cd75fd32c40d0e3c	0	0	0	0	0	0	0	0	0	44	48	0	0	60	26	22	51	31	30	51	35	32	37	53	48	33	44	51	38	42	39	35	28	25	44	0
054b561d07e79ede897b398b82e3a1b5	940	0	0	0	0	0	0	0	0	0	0	0	0	0	0	0	0	0	0	0	0	0	0	0	0	0	0	0	0	0	0	0	0	0	0	0
d94013c4c2944dc753feb747403cb677	0	0	0	0	0	0	0	0	13	76	68	20	49	54	32	43	22	26	23	32	31	19	23	52	52	47	55	45	23	12	35	26	15	25	16	6
6820a64cad2cc334a5a95634f774b2d9	0	0	0	0	0	0	0	0	0	79	96	0	32	57	59	45	0	20	0	0	0	0	0	43	45	0	55	64	41	0	62	65	63	45	69	0
bb2a6a84ee603255544e5099c468d770	0	0	0	0	0	0	0	0	0	25	45	8	0	38	62	93	0	0	0	0	0	0	0	0	47	23	30	26	87	54	70	36	54	109	84	49
0c5628ad5e7c538e2e5b81cfbeee35fa	0	0	0	0	0	0	0	0	10	66	53	29	37	53	45	39	37	0	0	36	46	25	23	26	38	53	48	28	25	23	28	51	38	31	25	26
a0967680a56f8714093326a41776c1b0	0	0	0	0	0	0	0	0	0	53	58	15	26	60	29	38	24	17	19	22	43	15	33	34	44	38	42	31	37	36	54	52	44	36	39	0
0917a855050a924df90e0256cb17537c	0	0	0	0	0	0	0	0	0	50	60	17	32	48	45	46	26	17	25	0	24	0	0	33	38	38	58	63	38	42	37	35	46	48	71	0
aee68dc526a84674523c320b78084e82	0	0	0	936	0	0	0	0	0	0	0	0	0	0	0	0	0	0	0	0	0	0	0	0	0	0	0	0	0	0	0	0	0	0	0	0
9136e7116416537927d34c34eaacc6f6	0	0	0	0	0	0	0	0	0	44	41	18	24	78	29	49	27	14	9	0	32	28	24	28	51	36	37	56	39	43	44	47	47	37	36	18
f72d962ad85766245ac8e455fe4594fe	0	0	0	0	0	0	0	0	0	0	98	0	0	78	63	0	0	0	0	0	0	0	0	66	84	0	57	68	0	53	58	61	72	83	95	0
acedf803a94fc9be192323c58782b8e8	0	0	0	0	0	0	0	0	0	0	25	19	28	53	48	57	21	27	0	24	39	25	28	57	35	34	33	59	49	41	44	41	39	58	32	19
9664a2d9f1c0480e52a4f17251694a1f	0	0	0	0	0	0	0	0	25	64	91	0	37	42	26	33	32	27	22	25	32	28	21	31	34	25	50	61	18	34	45	31	45	28	26	0
a6e871f484b3be169c28f11b1df7f74c	0	0	0	0	0	0	0	0	0	53	47	15	32	52	24	34	47	14	29	23	44	30	28	0	37	32	56	27	46	48	45	36	41	38	42	10
d9f50260cac9ff03ad22a9e5864d26fa	0	0	0	0	0	0	0	0	29	28	29	9	21	34	28	106	0	24	19	22	13	0	25	14	35	37	40	43	71	26	59	79	42	51	45	0
eee8a562704664e2d7bf572a2e3932ea	0	0	0	0	0	0	0	0	28	31	51	9	18	46	42	27	20	13	16	16	35	24	29	50	52	18	56	51	37	34	48	49	29	42	58	0
197d4df07a43d44406a94885acb450de	0	0	0	0	0	0	0	0	0	65	61	28	0	0	0	27	0	0	48	43	0	59	0	68	0	58	0	0	53	95	112	39	50	77	46	0
3162f414241832f86efc15eda2c0a897	0	0	0	0	0	0	0	0	0	39	43	25	0	30	35	45	26	0	26	0	57	38	40	51	30	52	0	46	0	74	57	41	54	46	74	0
622a82673ea53109faa473199a6cc5f7	0	0	0	0	0	0	0	0	46	0	125	0	61	88	0	0	0	33	40	29	62	0	0	0	0	0	0	74	70	52	47	0	86	64	51	0
59e19e1520ff881898df5c147b6d2974	0	0	0	0	0	0	0	0	30	45	29	13	38	34	22	42	27	36	25	35	36	8	36	70	35	22	34	36	56	26	46	37	24	27	32	25
2d771c02f899aa50128d0dc9f362eddf	0	0	0	0	0	0	0	0	25	47	66	40	29	42	50	60	24	21	14	19	18	17	20	42	34	40	39	43	30	31	19	22	26	49	45	10
515f17fa5a8b397c521e47ea6dca9627	0	0	0	0	0	0	0	0	0	53	51	20	29	33	43	46	26	17	15	19	29	0	20	36	35	33	46	53	48	40	39	41	31	49	42	26
d54e127c96e593a0a9d8779e8b00ce14	0	0	0	0	0	0	0	0	24	47	53	17	23	30	30	26	0	11	0	19	26	15	37	26	46	16	44	52	52	46	52	55	37	38	80	12
b6788af6a8278bca43bd381fca78b05a	0	0	0	0	0	0	0	0	0	39	57	0	53	22	34	36	22	28	0	34	35	0	34	60	35	38	38	62	37	54	60	27	41	38	30	0
23fefe33c6a3c48622c2ac6b1e01d8aa	0	0	0	0	0	0	0	0	0	0	8	12	13	24	42	71	0	11	0	0	18	7	8	25	36	13	26	32	38	27	59	52	93	126	101	71
3c0fdf7174b1c0522fe51354db493b49	0	0	0	0	0	0	46	47	0	17	18	19	24	51	56	25	44	20	23	0	32	20	26	50	42	18	34	48	36	58	42	22	30	20	34	10
e218a40e81cb281eb6ad6a8a90652a41	0	0	0	0	0	0	0	0	0	45	61	21	27	48	40	27	39	22	22	18	58	33	21	42	44	33	33	46	29	51	29	31	20	25	29	18
a67f634a58193f4cfbad12f74bfd5284	0	0	0	0	0	0	0	0	0	28	66	0	36	45	31	22	20	33	0	0	49	18	70	43	45	31	39	39	48	0	46	46	23	36	60	37
4f424e7feb786039af9d36f412392da0	0	0	0	0	0	0	0	0	0	0	0	0	0	14	88	98	0	0	0	0	9	0	0	0	13	0	12	8	46	24	85	81	113	153	136	29
15f5ace781ab09aadffb5dfc021fe392	0	0	0	0	0	0	0	0	0	45	0	35	39	83	33	32	55	24	11	34	50	52	28	49	62	42	0	42	32	49	40	50	0	21	0	0
c2ef5cb5e9616577a23c8e60f34edfe3	0	0	0	0	0	0	0	0	0	51	59	19	24	33	29	38	34	22	20	36	43	24	23	52	39	27	24	38	38	34	39	35	34	39	35	18
0922bb511ef82b441688ed4eceb334af	0	0	0	0	0	0	0	0	18	49	90	11	37	51	27	33	36	14	23	25	27	26	19	35	32	22	46	29	22	29	25	40	45	42	33	19
1340404f4c69a180637c3bf19b346b5a	0	0	0	0	0	0	0	0	0	33	25	0	59	33	44	53	25	35	50	43	33	0	34	38	31	25	54	37	30	29	25	53	41	39	36	0
2b2c48d492d3597e257c8f0dc8400faf	0	0	0	0	0	46	153	186	0	0	0	54	0	0	0	0	67	57	45	97	52	0	0	45	0	25	26	0	0	0	8	23	0	20	0	0
20f94ea32fca9c64a5d40ab158f2bfd3	0	0	0	0	0	0	0	0	73	72	54	22	0	0	59	41	0	0	0	0	69	33	45	55	30	0	84	68	0	64	46	0	35	0	52	0
34df8db0e381cd1ebb068a096ce00eba	0	0	0	0	0	81	161	206	0	0	0	34	8	0	0	0	81	42	75	83	30	25	0	43	9	0	15	0	0	8	0	0	0	0	0	0
3966b92e6a368e4135cf8995e7b42bae	0	0	0	0	0	0	0	0	19	51	51	13	30	22	52	37	14	25	0	20	37	16	0	34	22	53	35	31	26	40	52	62	37	40	55	27
f0b62957025049a321991e488417af1c	0	0	0	0	0	0	0	0	13	79	84	22	36	27	36	54	33	0	19	9	20	20	37	31	46	25	56	20	17	26	39	15	28	19	61	29
4aa8b18004c4b0b191b57d672d1edf44	0	0	0	0	0	0	0	0	0	0	0	0	0	15	28	73	0	0	0	0	0	0	0	0	0	0	0	9	32	69	86	62	199	119	130	76
8e8c9bcdc27b0caf2cdca670bec6762a	0	0	0	0	0	0	0	0	18	35	28	15	11	38	46	46	13	20	7	11	33	15	16	26	52	21	28	29	37	42	69	50	42	82	38	29
f6d8910a93dbdc1e16d3b88d7efd093b	0	0	0	0	0	0	0	0	31	46	54	22	0	34	23	35	28	14	25	18	47	24	26	40	40	22	44	44	41	39	53	30	24	43	49	0
cc89b49e34839d38f48ade2654541aa1	0	0	0	0	0	67	574	145	0	0	0	10	5	0	0	0	21	15	29	29	0	0	0	0	0	0	0	0	0	0	0	0	0	0	0	0
9b88a062b99864af94e501192f1a8084	0	0	0	0	0	0	0	0	31	46	63	17	28	38	26	55	28	16	17	18	23	13	21	28	35	22	46	42	38	25	45	39	37	42	44	12
23ebcafe7098e16b3a7f4e63f1c6473d	0	0	0	0	0	0	0	0	0	39	44	0	0	59	31	39	20	0	0	0	22	0	14	0	37	28	29	40	68	70	58	63	75	69	52	37
604776166d276b65c91d33cd94b7eb4f	0	0	0	0	0	0	0	0	0	66	65	21	0	105	38	50	41	0	0	26	38	0	22	27	36	36	0	45	0	68	37	31	47	46	36	10
88f47e17384c851a9313698cb1931578	0	0	0	0	0	0	0	0	0	59	45	14	0	47	43	62	35	14	0	14	25	18	40	21	42	26	40	50	47	32	43	32	26	47	59	9
d6a07fea669c11aece6e77cede00a9e3	0	0	0	0	0	0	0	0	0	0	0	0	0	52	164	92	0	0	0	0	0	0	0	0	0	0	0	0	0	57	114	127	101	109	73	0
5cb9c03c13542f9a07bb984fb140556a	0	0	0	0	0	5	0	0	0	0	0	0	0	0	0	0	111	191	59	182	82	54	40	72	19	43	28	0	0	0	0	0	0	0	0	0
bac9039cd11889b15f9635455cacce09	0	0	0	0	0	0	0	0	25	29	49	14	38	53	56	31	16	17	0	10	16	12	14	37	58	21	35	28	28	27	32	50	75	46	54	15
1e7614b6f580d9466701093010339571	0	0	0	0	0	0	0	0	32	41	41	0	0	28	38	37	26	17	23	0	0	0	34	45	44	37	48	46	46	48	34	52	32	53	57	25
e332e3ad6237859d2c2d8af4674612d5	0	0	0	0	0	0	0	0	0	0	0	0	0	19	6	20	0	2	0	0	14	37	20	12	41	50	76	133	61	42	79	74	50	78	56	13
556a87ac12d1009e550e411e30ad1fb5	0	0	0	0	0	43	0	0	0	0	0	0	0	0	0	0	6	14	19	40	65	31	0	36	18	74	21	27	206	70	11	42	11	50	98	0
d7752e53520f9e14786731ab158bb806	0	0	0	0	0	0	0	0	0	0	0	0	18	92	71	60	0	0	0	0	0	0	0	0	24	40	132	126	40	0	24	31	92	56	43	28
71bdc1529dfea84ca1a145d97a8798f0	0	0	0	0	0	0	0	0	34	56	49	0	0	65	45	62	0	0	0	0	0	39	42	51	41	0	0	0	44	53	50	83	50	47	47	17
9a0c41cedfc44e6b00b0c918f7b71472	0	0	0	0	0	0	0	0	27	26	16	7	21	33	28	29	10	13	0	0	15	21	27	16	42	44	28	28	32	29	73	74	72	55	80	26
45bf6f068134049d08cfce25cafcc2a5	0	0	0	0	0	0	0	0	38	45	92	0	36	42	16	21	43	18	19	25	25	18	35	42	40	30	42	32	40	27	31	27	21	32	34	0
76bfb46b2d5d339ef1e5d407b9c6c3b6	0	0	0	0	0	0	0	0	15	45	61	18	29	62	38	33	23	18	17	23	30	12	23	26	24	37	29	54	23	27	35	37	36	45	39	12
57983e6361220eab46d62fdcd8df892a	0	0	0	0	0	0	0	0	0	66	94	21	28	41	42	33	35	0	0	21	40	20	20	34	48	29	42	55	18	26	33	29	27	22	30	17
1935efe643facfe1d407cb24b46f0bc0	0	0	0	0	0	52	71	138	0	0	0	61	18	0	0	0	89	41	68	93	33	38	14	53	23	38	0	15	14	0	0	5	0	6	0	0
10328902c193b5dbcd991c597c16e642	0	0	0	0	0	0	0	0	27	64	49	0	34	33	27	39	44	18	28	23	39	32	23	34	64	36	37	36	36	17	19	25	26	37	23	0
ed63ffedfd89f90b64cb7dcd8a14e4b9	0	0	0	0	0	0	0	0	14	54	61	12	26	46	39	43	0	16	13	9	36	7	28	28	24	26	35	49	36	46	43	50	43	39	32	15
98841ae009a5b84a1f18ce215601680c	0	0	0	0	0	0	0	0	0	32	16	13	22	0	16	28	0	0	21	18	42	23	17	27	30	69	39	33	94	67	32	65	51	66	48	0
e6b9f9d8905c6d14455580ef89d4eb4b	0	0	0	0	0	0	0	0	0	0	0	0	52	114	54	52	0	55	0	0	0	0	0	28	41	44	0	81	0	78	83	63	0	44	80	0
cbde8335518b011ff178bb68fcc4c6e6	0	0	0	0	0	70	156	201	0	0	0	53	0	0	0	0	107	65	0	115	0	0	33	0	8	0	0	0	41	0	0	0	0	0	18	0
0b9a8c68a976a68b737ff0083cbafb55	0	0	0	0	0	0	20	0	0	0	0	20	7	8	0	0	43	206	58	126	122	126	19	54	51	7	0	0	0	0	0	0	0	0	0	0
cc5ccca9dc4891eeef04254c8de8a1e5	0	0	0	0	0	40	151	122	0	0	0	27	15	0	0	4	32	53	46	96	51	23	17	34	17	38	50	31	19	0	0	0	0	0	0	0
a11eca56b5820625bb81a4703aeaa3f4	0	0	0	0	0	0	0	0	0	0	0	0	8	55	39	13	6	8	0	0	116	48	30	33	160	81	71	77	20	18	34	7	14	8	9	11
b91140a8251bcd5f55217d864a9f546a	0	0	0	0	0	0	0	0	0	46	57	21	23	64	27	34	15	18	20	12	50	0	25	25	43	22	48	54	40	30	41	35	34	29	32	20
7f4dbb709c7071d9f27a6815bbd4a47c	0	0	0	0	0	38	87	114	0	0	0	0	0	27	0	0	35	0	0	0	33	51	39	47	43	0	56	46	45	32	30	38	54	0	48	0
a2eb278fc8d09d57cf9866fb7eaa79b8	0	0	0	0	0	0	0	0	13	68	80	16	19	49	33	34	25	8	25	22	14	11	12	25	32	28	43	32	31	19	39	38	37	40	57	12
6d03b605b6526df98937961e8ce1a3ea	0	0	0	0	0	0	0	0	12	61	56	0	18	63	25	27	23	15	19	26	22	17	30	37	40	29	36	34	44	35	30	39	30	27	52	11
a42c4b24dc76546256033e0655b9b851	0	0	0	0	0	34	140	137	0	0	0	78	21	0	0	0	58	61	63	90	44	0	10	44	7	31	0	20	0	6	0	0	0	7	6	0
379f130572e94add1897ffebf88c48e2	0	0	0	0	0	0	0	0	39	63	53	0	20	50	41	58	15	0	0	0	49	18	18	41	0	27	33	43	26	29	46	32	55	34	40	27
1886c326b6cd0ea8b0f9a8e777b9102f	0	0	0	0	0	0	0	0	0	55	48	13	20	52	48	34	22	0	0	0	26	15	21	36	38	30	52	42	32	44	39	45	45	45	36	19
47df760020dba543a15e08f32b241d35	0	0	0	0	0	0	0	0	18	46	54	28	29	44	33	21	29	20	0	26	35	20	25	49	33	34	40	31	23	43	33	38	30	36	24	14
8ea6876abfeff755bd924dcadff92e8d	0	0	0	0	0	0	0	0	0	0	0	0	24	90	156	82	0	0	0	0	0	0	0	12	32	37	36	23	35	24	68	40	41	43	28	85
b4adf26fa4234c930bd27056e6940a55	0	0	0	0	0	0	0	0	27	98	127	23	38	37	24	29	37	19	39	17	54	0	0	19	36	34	29	51	36	27	13	23	0	18	0	0
af61a514ae222e057be3b971c7078952	0	0	0	0	0	0	0	0	0	23	0	0	0	30	73	109	10	0	0	0	9	0	15	17	20	17	17	26	40	29	73	51	75	105	76	39
c856969eadf6d579b7e31160824bc618	0	0	0	0	0	0	0	0	0	0	0	0	0	0	9	0	0	0	0	0	9	21	12	13	27	6	57	107	26	63	41	42	18	257	32	113
d50161b99e0d68f2f8a309db21199f90	0	0	0	0	0	35	183	196	0	0	0	74	21	0	0	0	49	45	34	64	39	21	0	42	0	23	25	0	0	0	0	0	0	0	0	0
71ef742367c7901fbc121ac77c2d8614	0	0	0	0	0	0	0	0	0	0	0	0	0	0	0	0	0	0	0	0	0	0	0	0	0	0	0	0	202	176	23	146	133	112	56	0
883a4100d2713910d33002d0a94193af	0	0	0	0	0	0	0	0	0	16	31	13	38	46	40	22	28	11	11	0	23	19	25	36	45	34	58	56	23	39	45	55	35	43	46	8
81437735c40b5fb730f44edb0c447d10	0	0	0	0	0	0	0	0	28	50	49	0	0	29	41	44	22	18	12	10	23	21	27	38	40	23	47	45	26	24	42	60	39	38	29	20
fb3e9385e9fdd1f74be67cc687dbf947	0	0	0	0	0	0	0	0	25	59	87	25	38	40	37	37	35	0	17	17	42	17	30	0	51	34	34	23	45	32	36	40	22	0	21	0
c9d8d531612da4b04fc2b5dec978d069	0	0	0	0	0	0	0	0	17	52	33	22	35	45	21	30	26	25	14	42	50	27	21	48	43	47	54	51	16	20	22	22	8	28	16	9
69b9aed1e19286c5f2efc881aeb1ce26	0	0	0	0	0	0	0	0	50	45	58	0	0	51	22	73	0	0	0	0	0	0	0	34	64	0	37	49	0	44	62	59	45	49	78	22
32341c9cb362080c9f79860381d9ab6c	0	0	0	0	0	0	0	0	26	41	55	0	22	66	35	39	33	22	0	0	0	25	34	31	45	23	46	42	39	41	33	34	37	33	40	0
b2c36c0c3cfa1a4d5bc6d31698f3b915	0	0	0	0	0	51	132	153	0	0	0	27	27	0	0	0	66	74	65	67	18	31	0	28	23	30	22	0	20	0	0	0	0	7	0	0
5207edeb9b6cf95af051503e13bd1872	0	0	0	0	0	0	0	0	0	47	44	33	0	55	0	48	27	18	17	39	31	19	35	55	50	0	50	62	0	23	29	43	31	38	24	22
26ba5f485a0a878b071950207d7a3103	0	0	0	0	0	0	0	0	74	24	35	49	27	19	24	31	23	5	59	43	26	24	30	43	45	29	28	21	24	19	23	33	17	35	18	10
3af9f056da3bfb26d74b128d2d1ff27f	0	0	0	0	0	0	0	0	31	23	24	11	0	45	26	41	23	9	15	20	31	29	36	37	27	16	23	21	36	23	51	67	62	55	37	19
9bcef7efb9a105bc0e27de66b220395a	0	0	0	0	0	0	0	0	28	40	32	0	38	51	0	29	0	0	19	19	0	0	0	34	36	0	43	55	54	58	59	48	51	46	63	35
2bb580105c58f6e47ce5edbb4b095c42	0	0	0	0	0	0	0	0	0	48	66	24	23	40	31	62	36	0	0	0	26	0	25	33	30	0	36	51	36	45	52	41	49	35	49	0
41270897c68b4d86724072df4736f939	0	0	0	0	0	0	0	0	0	30	46	16	0	46	32	54	27	0	32	0	27	0	0	37	38	28	37	47	29	51	74	44	51	48	44	0
8dd0d28b664e447d35d7d06c0f1dc66e	0	0	0	0	0	0	0	0	19	33	71	0	0	0	60	49	22	16	15	0	0	22	0	30	52	0	32	38	58	44	54	83	66	0	52	21
61ac01d994d661c57806b69e7a7d21be	0	0	0	0	0	0	0	0	0	27	32	0	23	55	51	59	0	25	9	16	58	27	38	37	33	43	35	33	28	38	34	46	32	23	33	0
e6e6010416d1e4a39e13a48a9a277cae	0	0	0	0	0	23	30	58	0	0	0	64	0	0	0	0	174	151	107	142	20	0	0	24	8	20	13	0	0	0	0	0	0	0	0	0
c05bdc87bf4648fb129c132525b49e63	0	0	0	0	0	0	0	0	48	77	101	0	0	51	0	0	0	48	0	0	59	0	0	54	87	0	91	73	81	0	61	0	0	0	0	0
b62d78b499b8b5a8437930ccb8d06005	0	0	0	0	0	0	0	0	0	112	116	14	28	62	35	22	36	19	20	25	47	28	37	59	32	29	24	43	20	0	10	0	0	0	10	0
5679e131b64e2de21cac28b6c7743eca	0	0	0	0	0	0	0	0	0	65	63	0	51	76	54	34	30	0	0	31	53	0	0	31	47	43	0	70	26	42	0	38	30	43	0	0
f3e44b2adbbc057107cc86c1cda741c6	0	0	0	0	0	89	210	275	0	0	0	19	0	0	0	0	35	21	38	40	0	13	14	13	0	13	13	12	0	0	9	0	0	12	0	0
b55ee9a0faae8c6f07b0f7fef66aef05	0	0	0	0	0	0	0	0	16	37	67	13	34	40	35	41	17	31	16	15	21	17	34	24	33	25	18	36	37	42	41	32	45	30	29	0
064650756562f442b1fe145898dc745e	0	0	0	0	0	0	0	0	0	0	0	0	0	68	49	39	0	0	0	0	0	0	0	68	65	53	34	53	45	60	50	107	45	68	22	0
2e4472908606f4b1fa88856c2bcd1791	0	0	0	0	0	0	0	0	0	39	34	18	20	49	37	25	21	12	18	18	27	17	20	30	46	35	43	54	41	29	32	26	32	38	49	14
beb36bc187d6464fac56a0fbdf84f2e5	0	0	0	0	0	0	0	0	0	28	39	47	21	58	34	33	0	23	0	30	47	0	34	52	44	41	0	74	41	62	33	0	16	25	41	0
85c5cf15a2c1240c7e6feca0e45f334b	0	0	0	0	0	0	0	0	22	33	33	18	30	63	42	41	15	12	0	24	24	12	16	34	42	29	45	36	25	32	28	39	47	29	41	10
56080d1c9bd6def1d30e344ed1a3b01b	0	0	0	0	0	0	0	0	0	62	43	17	23	26	21	26	22	19	14	34	25	24	16	45	27	46	55	40	31	39	29	48	27	26	35	0
4e9c8cf878bb5e233baf12eb8d544ec3	0	0	0	0	0	0	0	0	0	32	34	0	0	36	38	55	25	0	0	0	32	32	0	32	0	41	47	51	64	50	59	64	46	27	38	17
82762ca6ffd3fa994c0cdc77fad69c9c	0	0	0	0	0	0	0	0	0	0	0	0	28	58	22	42	0	0	0	0	38	20	50	44	45	45	64	33	51	39	44	50	50	67	29	0
bd8033ef8192d1e475e36fcecb8131e5	0	0	0	0	0	0	0	0	0	0	0	0	19	52	63	50	0	0	0	0	0	0	5	0	55	18	83	82	7	29	99	30	61	79	58	29
dd01abe74409e65ab6188d54d0960074	0	0	0	0	0	222	50	74	0	0	0	18	0	0	0	0	28	19	36	30	26	42	27	37	20	16	16	21	27	56	0	14	0	37	0	0
ef4c47b8028b575929f4d2f13f7c49ab	0	0	0	0	0	88	98	96	0	0	0	0	0	0	0	0	76	60	52	67	74	48	0	68	40	34	0	0	0	0	0	0	14	0	0	0
8c31e28b5a45c9c773f42b092f74cb67	0	0	0	0	0	0	0	0	13	41	42	0	16	31	57	37	19	8	0	0	27	19	10	21	51	20	24	36	28	35	59	55	47	28	66	23
cc7e448e8dcdea8996cc8c50b6793fb1	0	0	0	0	0	0	0	95	0	0	0	0	39	14	36	21	137	0	0	0	0	69	0	0	51	63	56	40	34	23	25	18	19	31	26	15
bc7f49a0ac9d1af9406d6a33ff681b62	0	0	0	0	0	0	0	0	24	52	69	0	22	40	40	23	36	13	12	19	15	11	19	35	31	25	18	45	36	34	41	32	42	35	32	11
6289e3e0f34ac90a59d28001d6e84575	0	0	0	0	0	84	166	253	0	0	0	39	4	0	0	0	58	48	41	62	13	9	10	13	0	0	0	10	0	0	0	0	0	0	0	0
5d464f1c84493363ebf2dd45ef2043a8	0	0	0	0	0	0	0	0	0	50	41	48	16	39	41	23	0	0	28	0	34	19	22	42	48	41	37	42	39	50	37	34	29	26	22	0
dc6ab300693b4511dea3c94a65a607b4	0	0	0	0	0	0	0	0	19	21	15	12	0	24	42	51	12	0	0	15	0	10	13	13	18	23	16	26	26	39	48	29	81	104	93	57
7257059c983cedcc53a35454ed4e74e5	0	0	0	0	0	0	0	0	0	54	39	0	24	42	27	43	26	0	0	0	27	0	33	39	38	39	42	51	28	29	49	56	33	41	33	10
79daa163a78aa0f45166bafea6939c2a	0	0	0	0	0	0	0	8	0	0	0	0	0	0	0	0	15	19	27	17	144	81	13	60	50	32	20	29	92	27	31	52	28	23	33	0
a45838e2d54beb22a2049211f050aad4	0	0	0	0	0	0	0	0	56	29	53	0	48	0	55	0	38	0	0	0	56	0	53	34	57	0	46	49	0	51	64	0	0	64	0	47
f0f687961bd4a3a39a6df9b2a2d82092	0	0	0	0	0	0	0	0	0	7	0	0	32	43	38	22	0	19	0	0	65	16	37	40	44	32	52	60	19	34	62	40	51	33	35	16
e186e3fb6f1ed1906860b46234b6cbed	0	0	0	0	0	80	75	184	0	0	0	10	3	0	0	0	10	34	21	41	42	46	18	57	26	33	14	12	39	5	7	8	9	16	6	0
611b58e2932d3d5c705d3340394d325f	0	0	0	0	0	0	0	0	0	0	0	0	21	32	49	62	0	0	13	0	25	0	24	15	33	31	36	43	31	27	73	56	78	50	64	33
c82583e8dd0d40943341c19585338693	0	0	0	0	0	0	0	0	7	0	9	26	34	70	44	24	28	8	10	22	27	22	14	15	56	19	40	45	31	19	60	37	44	32	31	21
779e5eb8addc892a58e84ba4a93be2b4	0	0	0	0	0	0	0	0	21	20	33	22	39	34	39	26	14	0	0	23	31	60	0	27	46	20	34	33	29	34	43	39	50	45	32	0
cba41cecb6b8f787595d3afd251899a4	0	0	0	0	0	0	0	0	31	47	37	0	32	25	29	30	33	18	0	27	43	22	24	37	27	17	44	29	21	26	33	39	23	41	33	25
d06996087cbaf8093f24e57e6d7ec5c7	0	0	0	0	0	0	0	0	18	103	0	0	45	97	69	0	42	0	0	67	0	37	43	0	0	82	0	0	0	48	52	47	0	0	42	0
4df4c59c21c5c54619e0787a187cea5d	0	0	0	0	0	0	0	0	18	42	58	19	15	33	35	22	29	20	0	17	21	16	18	18	30	28	39	51	44	37	49	27	38	34	33	0
b64efc2d49a0be8435ab8da3797ce76a	0	0	0	0	0	0	0	0	26	51	46	16	25	31	46	50	19	27	19	16	0	11	15	35	0	30	35	51	20	31	25	34	38	33	41	19
5ab4679cda54a1c6a9b1f9b5be93a823	0	0	0	0	0	0	0	0	7	52	42	7	18	33	31	39	26	17	11	14	22	26	29	30	29	26	31	38	21	44	47	40	39	30	30	11
1cff1ebabc82919ebd1b6b097b09a267	0	0	0	0	0	0	0	0	0	0	0	0	0	0	0	0	0	0	0	0	0	0	0	0	0	0	0	0	127	612	0	0	49	0	0	0
72c083a284e69133d6e98768e661379c	0	0	0	0	0	101	184	207	0	0	0	23	11	0	0	0	46	29	30	50	18	30	0	25	9	7	0	15	0	0	0	0	0	0	0	0
9557799a13aef38689a6a5aa270094c4	0	0	0	0	0	0	0	0	17	54	68	11	16	43	21	34	27	24	14	13	15	21	26	19	35	14	22	49	32	28	29	40	31	36	35	10
371831675ff25be9c9cc07a6ca665f52	0	0	0	0	0	0	0	0	8	12	19	9	17	13	64	84	0	9	0	4	16	0	17	18	34	17	27	27	37	24	41	46	59	67	74	40
66cc2d74484306c75465c3883621545c	0	0	0	0	0	0	0	0	7	39	27	15	27	36	21	41	25	8	13	17	36	24	23	38	44	29	32	37	31	19	30	52	39	22	34	15
710a360777c38a9c1a4db36427d947f5	0	0	0	0	0	0	0	0	0	61	43	0	0	51	28	0	44	0	0	17	0	45	19	0	54	0	52	47	26	58	36	38	40	56	66	0
8753919da97c7073aa494120141ebec7	0	0	0	0	0	0	0	0	0	40	66	0	18	28	31	36	24	0	0	0	20	18	33	33	42	24	36	29	34	39	36	26	67	49	52	0
55a89224ac0873def8f646c6bcc52f51	0	0	0	0	0	26	87	71	0	0	0	44	23	8	0	0	79	61	56	72	73	50	23	41	16	0	22	18	10	0	0	0	0	0	0	0
51d8e7a35ef62e372896193c57b419e8	0	0	0	0	0	0	0	0	0	38	33	13	33	29	39	33	20	10	14	39	21	20	16	30	28	58	28	59	22	34	21	37	26	32	34	13
7153f854022b805152a5b7886f36d290	0	0	0	0	0	4	6	3	0	0	0	0	0	0	0	0	15	19	14	27	85	69	6	24	41	61	29	23	127	34	23	25	10	34	99	1
2ec204ee63c704978015fa68149693be	0	0	0	0	0	0	0	0	39	41	60	0	13	28	23	30	41	23	21	0	27	13	27	26	30	27	29	38	33	35	40	36	14	26	40	19
6cdac8447f1a6b6f752a7f04e556348d	0	0	0	0	0	42	92	147	0	0	0	62	49	0	0	0	43	29	0	43	0	0	0	65	34	59	0	30	0	19	0	0	0	21	43	0
27bf31a6612d4c5c307df0f8dbf77588	0	0	0	0	0	12	37	31	0	0	0	48	21	11	0	0	92	66	52	82	42	30	34	48	13	40	28	15	19	19	0	9	0	12	16	0
0696518f75b294735dc4463ee48a981c	0	0	0	0	0	83	171	224	0	0	0	22	9	0	0	0	45	25	25	29	31	11	9	26	7	18	22	10	8	0	0	0	0	0	0	0
2ca99e000f90dbee732a23fe69b65349	0	0	0	0	0	0	0	0	0	18	20	11	13	31	27	40	16	0	13	13	35	0	12	35	29	16	31	28	53	44	71	49	67	39	49	15
bf1c6a8e2c17435cf357e70f0f3e6c41	0	0	0	0	0	0	0	0	10	36	41	10	32	35	38	40	14	11	20	12	21	16	29	28	48	20	28	28	32	33	32	39	30	41	37	13
9903d9db3b2d4c75ec40c4f754252be6	0	0	0	0	0	0	0	0	24	50	58	0	25	53	32	39	22	0	0	25	26	19	22	22	39	0	29	48	0	42	51	36	30	44	37	0
123c1cf99e837fbed9ff3f874d620eba	0	0	0	0	0	0	0	0	11	14	34	15	41	37	37	18	20	17	0	8	35	14	22	42	43	28	51	41	23	38	48	27	28	46	25	10
f249efab462e0e81c8899e8050a8f88a	0	0	0	0	0	0	0	0	0	42	31	0	24	49	31	17	18	0	21	13	19	13	16	31	45	29	34	37	24	41	44	33	24	58	58	18
8229f6a8d701c59d841a02a2b633dea5	0	0	0	0	0	0	0	0	11	88	40	38	32	11	0	0	94	118	84	98	44	17	38	40	16	0	0	0	0	0	0	0	0	0	0	0
726eca4cafba605b0358cf31c21bfd71	0	0	0	0	0	0	0	0	0	75	91	0	39	58	37	0	0	0	0	0	51	0	0	39	59	41	77	59	39	56	0	0	0	0	46	0
55c454e39ebcb328cf51b51f8a27870d	0	0	0	0	0	0	0	0	0	50	54	19	32	70	39	38	22	0	0	23	29	0	21	33	31	13	35	33	23	24	31	30	47	43	25	0
8ac2f8d6236d93ed073a29a07252b515	0	0	0	0	0	0	0	0	0	36	35	15	20	44	47	34	15	0	16	15	0	19	21	37	27	19	33	49	37	32	31	43	33	55	50	0
4fd2c4d1b81a1520533cb3ce3fbc2457	0	0	0	0	0	0	0	0	0	0	0	0	10	11	18	22	0	0	0	0	7	0	0	17	15	9	27	15	92	59	51	57	103	78	143	26
9ea9a5f70a6cd95c3aaf5f3368de4915	0	0	0	0	0	0	0	0	30	65	47	34	36	30	22	39	16	0	28	34	41	30	20	35	37	28	23	36	22	18	13	9	20	26	10	10
fd05293e76a6e01a87a0c323e86c7ee8	0	0	0	0	0	113	272	253	0	0	0	0	0	0	0	0	34	24	24	38	0	0	0	0	0	0	0	0	0	0	0	0	0	0	0	0
b1fb270e85073b9479645060ca4f257d	0	0	0	0	0	0	0	45	0	0	0	5	0	9	0	0	23	49	70	46	72	47	0	43	43	58	45	28	52	32	0	0	31	32	28	0
cf2db1ff0c07bb8e316ea4e34d04163e	0	0	0	0	0	0	0	0	0	54	38	0	19	49	45	22	19	0	7	20	25	0	18	32	34	21	44	56	44	25	27	32	39	56	31	0
1bad82f74b962e22df0914132834fe63	0	0	0	0	0	0	94	0	0	0	0	116	0	0	0	0	0	127	135	149	53	0	28	54	0	0	0	0	0	0	0	0	0	0	0	0
a1d4f00a5ce7785612f107ad25e42476	0	0	0	0	0	0	0	0	0	23	41	0	0	41	46	42	23	13	11	0	24	22	0	0	38	21	30	32	45	64	61	27	36	54	62	0
5a46eb81b5105ef73994c7e2ce7dfb72	0	0	0	0	0	61	165	168	0	0	0	33	18	5	0	0	38	48	36	44	31	23	12	27	9	18	18	0	0	0	0	0	0	0	0	0
5df4135b81ecd192b18edf5a90a74062	0	0	0	0	0	0	0	0	0	30	64	0	0	83	42	41	38	0	18	0	46	0	0	35	43	27	59	52	0	69	0	48	0	0	41	18
8d972e5899e2e5a0aba339925b2ec76e	0	0	0	0	0	0	0	0	17	29	49	34	34	26	0	23	26	36	18	30	57	11	26	44	16	46	57	43	19	35	13	26	14	0	24	0
1fe0546618b8dc3df25d8abe8ed452d0	0	0	0	0	0	57	121	133	0	0	0	26	24	21	9	0	36	16	36	43	20	34	29	26	17	9	30	28	21	0	16	0	0	0	0	0
10a44af75fc6c8bb69c1f65b29454d94	0	0	0	0	0	0	0	0	35	41	64	18	21	31	28	23	27	14	10	17	39	17	17	22	40	21	39	18	34	29	28	29	23	39	27	0
c2a915137b622eab9d64a5dae6379007	0	0	0	0	0	0	0	0	16	26	34	15	12	29	28	36	19	18	11	15	17	14	15	28	27	12	33	39	24	31	37	61	49	47	38	19
39d39ce51cbe1d1dffe03692f2c84c31	0	0	0	0	0	0	0	0	15	54	37	21	19	49	32	30	18	14	21	15	15	18	8	23	29	24	29	29	19	25	38	35	32	55	34	12
01cf85af0d744a2d9cf9252e639a4c23	0	0	0	0	0	0	0	0	0	41	43	0	28	39	19	38	21	0	17	31	41	16	22	26	27	26	42	25	36	41	37	30	26	35	28	15
8983046dd1b64ac2500b31cc11303be5	0	0	0	0	0	0	0	0	0	38	50	23	17	50	38	28	20	23	0	23	46	0	35	42	41	31	24	37	36	28	25	32	20	28	0	15
bcbe772442061c2fe4a455351aef47ed	0	0	0	0	0	0	0	0	0	0	0	0	0	0	28	28	0	0	0	0	0	0	0	0	0	0	0	0	43	39	65	79	130	145	125	67
7dd95c35a5b847afb21b78f4c966aea8	0	0	0	0	0	0	0	0	41	109	94	0	39	64	42	0	0	17	0	20	41	0	24	41	43	50	42	43	0	37	0	0	0	0	0	0
0d52e123fa8f1a4cfb5ddb5287f68f8b	0	0	0	0	0	0	0	0	0	58	93	19	26	42	29	20	30	12	11	16	31	12	17	9	33	24	19	26	33	34	31	27	32	20	35	8
b6e611fbb11dad25aef1da73975084ef	0	0	0	0	0	51	103	143	0	0	0	0	0	20	0	0	58	45	70	32	55	49	23	0	0	0	46	0	26	0	0	0	23	0	0	0
03cf0ada1d0dc5d59e77c3d21183536e	0	0	0	0	0	0	0	0	32	41	20	18	13	49	29	33	25	12	20	23	19	12	13	16	32	32	24	36	23	18	61	45	29	28	20	21
9aaeec340058922c0a9e635f19a534b3	0	0	0	0	0	0	0	0	17	44	76	0	19	39	0	67	22	20	10	0	39	21	29	38	0	25	0	49	51	0	0	47	59	0	56	16
44ac7545d1db29fcb45c013978f1eb6f	0	0	0	0	0	0	0	0	0	35	63	0	20	36	26	28	18	15	0	31	39	20	15	18	40	31	44	31	26	26	45	46	34	37	20	0
56030a2f35d9ef535c5d7b497469a1ee	0	0	0	0	0	0	0	0	12	39	27	14	21	30	19	34	6	11	18	18	29	21	11	15	26	21	40	37	39	28	33	32	35	65	50	12
452b6000db2c0ef304edaffa6c72afb6	0	0	0	0	0	0	0	0	0	0	0	0	16	28	95	77	0	0	0	0	0	0	0	0	30	29	20	27	33	32	44	66	72	77	72	25
98d58da8e7aa1450e6c3443dea274c5b	0	0	0	0	0	0	0	0	0	104	81	0	39	0	45	41	0	32	0	28	0	28	25	40	51	46	55	0	36	0	29	48	0	0	0	14
d5db6faaaacd20d88002c6de2113bbee	0	0	0	0	0	0	0	0	0	0	0	0	75	92	0	0	18	0	0	0	59	44	72	38	162	0	60	99	22	0	0	0	0	0	0	0
bc34d410ab8ac837aed474463c4bd7c9	0	0	0	0	0	0	0	0	0	0	0	0	0	22	14	9	0	7	0	11	52	38	20	24	55	22	41	45	44	33	61	53	67	63	41	18
c6773a2d892aa866ac95f4345841e801	0	0	0	0	0	0	0	0	0	0	0	4	35	89	29	21	0	4	0	0	50	34	25	41	65	61	55	65	38	13	38	30	0	28	0	14
06e0004abb5b27fc4c2ba7f625d9dc36	0	0	0	0	0	0	0	0	32	34	30	0	0	58	44	49	25	0	0	0	33	0	0	31	0	31	53	47	34	24	44	42	41	44	42	0
809ad3c21909c6ae53f01bc96cca9e12	0	0	0	0	0	26	60	93	0	0	0	36	18	4	6	0	39	46	56	100	46	32	21	35	20	28	24	10	15	0	4	5	7	0	6	0
aa18a0372241cb21972994df63f69509	0	0	0	0	0	0	0	0	28	36	33	0	26	45	0	40	21	11	0	0	0	25	25	0	42	39	36	38	47	40	51	51	0	51	34	18
fe9db290f6a8337cd05690c64f67ac2b	0	0	0	736	0	0	0	0	0	0	0	0	0	0	0	0	0	0	0	0	0	0	0	0	0	0	0	0	0	0	0	0	0	0	0	0
3660e2ad11fb6ddfe800e4cfa3b7273b	0	0	0	0	0	0	0	0	0	41	0	27	0	73	49	0	27	17	0	23	48	0	45	29	0	52	0	37	30	41	39	38	36	41	43	0
780ab5401be0498da98ad9f094a2fd6c	0	0	0	0	0	20	64	63	0	0	0	40	21	9	0	0	93	90	63	68	40	45	14	37	19	0	18	18	13	0	0	0	0	0	0	0
39488bc684ba53db5710ad81ed2cac1e	0	0	0	0	0	0	0	0	39	42	41	0	0	27	23	0	0	0	24	24	42	0	18	48	34	34	48	57	39	52	44	44	28	0	0	27
237db0d75077dfc4314e84b67c0bea83	0	0	0	0	0	0	0	0	20	23	39	0	0	25	36	19	13	10	14	11	0	28	12	41	42	20	30	54	39	32	46	44	25	53	41	17
9366bd91bc09886b886797eaebbe7ea0	0	0	0	0	0	0	0	0	0	35	36	0	0	61	42	46	0	26	18	0	0	0	0	36	0	0	51	0	48	33	60	55	61	60	48	17
8f88b673089b82e480deef982c73af73	0	0	0	0	0	29	40	98	0	0	0	33	0	0	0	0	91	104	129	155	0	0	0	52	0	0	0	0	0	0	0	0	0	0	0	0
45116381c5dc7285cc0c9514b0c5976e	0	0	0	0	0	0	0	0	0	0	0	0	0	0	55	76	0	0	0	0	0	0	0	0	0	0	0	0	69	37	55	81	100	118	113	27
54fbd596fb0c181ad7e99714823b4b6b	0	0	0	0	0	0	0	0	0	73	0	37	0	0	57	51	40	0	0	0	0	56	42	54	72	58	59	0	0	0	52	79	0	0	0	0
eedaede817854adadf67644e600616e6	0	0	0	0	0	0	0	0	21	14	35	21	27	43	53	38	25	14	0	9	17	13	19	42	21	17	30	36	23	29	36	34	42	28	24	18
24ba526e5960a3fcc941ebc262591452	0	0	0	0	0	92	95	105	0	0	0	49	27	0	0	0	0	69	96	64	0	45	0	70	15	0	0	0	0	0	0	0	0	0	0	0
9845bf411e81b32309ffaa72253f5593	0	0	0	0	0	58	130	163	0	0	0	44	16	0	0	0	54	34	38	53	22	11	20	17	12	9	24	0	9	6	0	7	0	0	0	0
73cc0c08f272429a9fccd89514e3fac7	0	0	0	0	0	0	0	0	14	32	35	0	6	29	39	48	0	0	0	0	12	0	0	23	21	22	29	32	46	30	76	49	52	55	58	18
402e5c112df68ff5b419d416782a108e	0	0	0	0	0	0	0	0	0	50	69	0	0	45	53	53	0	0	0	0	0	0	0	0	0	0	51	64	54	40	57	41	46	47	56	0
bd6988216a16aafcd6765167134393c5	0	0	0	0	0	0	0	0	20	20	45	16	24	30	37	45	0	8	9	0	39	0	20	0	21	18	32	39	21	22	43	54	57	33	51	21
e6a5459bd86ef50c138c8ca4e93ec931	0	0	0	0	0	0	0	0	0	0	0	0	56	76	35	55	0	0	0	0	43	0	25	0	60	36	78	62	0	42	0	32	53	0	49	23
9b65e7b9fa7d42c43856dd50606a3f9b	0	0	0	0	0	0	0	0	0	41	36	13	19	45	46	26	19	20	12	11	27	13	18	16	21	25	36	35	30	39	34	42	40	31	29	0
ed7020e46af19d6cd957cdf004dc3f52	0	0	0	0	0	0	0	0	0	0	33	26	0	38	20	33	30	50	15	0	51	13	33	43	42	23	40	46	26	22	31	58	23	27	0	0
be131da7b5ee5cf59dbcb8cf5ff2efe4	0	0	0	0	0	0	0	0	0	32	43	0	0	60	34	44	41	0	33	28	0	31	31	29	53	0	30	0	0	34	38	49	0	40	33	38
e579e930b05e62958c549f516874676d	0	0	0	0	0	27	84	124	0	0	0	50	33	16	0	0	57	42	38	58	28	21	14	37	25	21	25	20	0	0	0	0	0	0	0	0
23b7343c093d21028c4be3eb97b6cd5a	0	0	0	0	0	0	0	0	0	88	98	0	28	15	49	0	33	28	0	0	49	29	37	37	0	39	22	0	0	44	44	19	41	20	0	0
450dcb58f82db73b072c610437563e13	0	0	0	0	0	0	0	0	14	38	42	19	20	41	22	26	37	11	0	14	34	27	20	25	33	35	30	33	41	37	20	23	22	36	19	0
f051b93c0b5985c9bc70f93f313ff798	0	0	0	0	0	0	0	0	59	64	52	0	0	70	58	0	0	0	49	0	0	0	0	27	0	0	35	42	33	40	46	43	56	44	0	0
aa0f76569434847351e9c44a7b90af76	0	0	0	0	0	0	23	20	0	0	0	28	31	37	18	17	50	69	21	34	40	58	19	38	45	26	41	22	28	9	9	0	12	13	7	0
9a4c6e39c343c8de8d361ed1d2cb7d25	0	0	0	0	0	0	0	0	47	26	52	0	0	29	38	46	25	0	30	26	40	0	0	28	34	42	31	0	39	0	32	46	26	25	0	52
257943ce0289b38c669d45b7013faffc	0	0	0	0	0	0	0	0	0	0	0	0	0	44	22	63	25	33	0	0	80	0	0	0	24	61	36	52	27	23	37	49	46	33	57	0
c76a223b6bbdecb4f39ca4b702e0db2f	0	0	0	0	0	0	0	0	0	37	19	10	18	29	48	47	17	0	0	0	22	0	12	51	44	41	33	25	42	26	30	53	46	37	24	0
58e1122595d77ff4ec835e2110ce2a97	0	0	0	0	0	0	0	0	0	33	30	0	0	38	29	31	28	0	0	0	0	16	0	28	31	0	38	41	27	69	36	51	70	35	53	27
f38a369aaf3a11985d03a3d5bb60a183	0	0	0	0	0	0	0	0	22	15	54	0	22	45	22	28	21	12	11	0	32	9	23	16	24	0	30	33	31	39	39	34	42	31	75	0
dbfed0d3f3015d793cbddc8a8165c204	0	0	0	0	0	0	0	0	19	33	50	0	27	33	47	33	32	0	0	15	15	0	18	17	30	27	34	45	45	44	0	40	20	34	39	13
b74d1ad826ca629dc336ee725cb1fee5	0	0	0	0	0	0	0	0	17	48	77	21	36	32	17	23	38	20	15	15	23	6	29	32	34	30	28	18	15	18	19	33	10	29	16	11
31c208600875ad2743a91c5cf7676bdb	0	0	0	0	0	0	0	0	0	0	0	0	0	16	57	61	0	0	0	0	0	0	0	0	18	0	12	39	41	39	77	93	74	90	59	34
ae812105ca48f74b519ba4e91dba6f9e	0	0	0	0	0	0	0	0	0	0	32	14	20	0	33	39	23	15	0	11	20	15	22	29	46	47	36	31	27	41	49	41	27	41	39	11
960c6ef6f40f9fa614fd28a061b16d96	0	0	0	0	0	0	0	0	31	38	36	23	27	40	26	23	18	12	19	23	33	15	32	25	41	24	37	38	37	20	23	23	0	24	20	0
cd2e0d244528d80ba7f59b119c22de24	0	0	0	0	0	0	0	0	0	0	0	0	0	0	87	35	0	0	0	0	0	0	0	0	43	0	30	52	19	80	153	31	29	54	64	31
3d2252228099b4c5be4e2ee2b2f06544	0	0	0	0	0	0	0	0	0	0	0	0	0	39	46	53	0	0	23	47	90	0	0	32	41	0	42	35	27	0	47	46	51	55	33	0
7298f48ab8ff0620f1cabd8d18cd567a	0	0	0	0	0	0	0	0	0	0	0	0	0	24	38	56	0	0	0	0	19	16	0	38	41	27	35	38	33	68	51	55	54	41	45	28
b0a8a11367ba15eb74409d5ac6a0aec6	0	0	0	0	0	60	107	145	0	0	0	0	27	0	0	0	36	41	45	52	34	23	25	38	28	17	0	27	0	0	0	0	0	0	0	0
a10c60bf66f5167901a4fda600a58fd2	0	0	0	0	0	0	0	0	19	64	72	0	42	0	68	67	0	0	16	33	31	15	32	0	42	0	51	0	34	0	0	0	53	0	65	0
221d72d4fd32e3e36f402347ff37686d	0	0	0	0	0	0	0	0	0	0	0	19	0	49	60	34	22	20	0	0	36	31	38	41	0	0	0	41	74	95	0	32	79	0	33	0
7fa2820e383f8dd930f71e217bff8e9c	0	0	0	0	0	0	0	0	31	36	32	4	16	35	30	33	11	0	13	0	0	11	13	37	42	0	39	25	48	36	32	43	59	42	22	12
afc288e85feb2a493068991d7e0752ff	0	0	0	0	0	0	0	0	16	19	39	0	0	37	20	49	25	0	0	0	26	20	20	30	42	27	42	37	0	42	39	55	41	37	38	0
288930f15d6ae6b2e2fcc07a7df992e2	0	0	0	0	0	0	0	0	0	63	90	0	0	53	0	51	0	29	0	0	0	50	0	0	0	0	0	95	0	70	46	51	0	50	53	0
afef137b0be96e5b495bad12e713cedf	0	0	0	0	0	0	0	0	0	45	63	0	39	73	40	28	53	0	0	0	43	0	0	0	45	0	62	0	40	69	54	44	0	0	0	0
c66425310ced9eebd780e130cfb4ffd9	0	0	0	0	0	0	0	0	0	0	0	0	0	23	67	62	0	0	0	0	0	0	0	0	31	16	0	36	52	37	62	60	67	60	69	56
9c43d1716ca4807eb451a959c7a46292	0	0	0	0	0	0	0	0	0	19	32	0	24	34	28	23	22	16	12	20	21	18	14	0	36	24	41	20	25	60	40	42	32	44	36	14
8da4879660c1ea64241e154cc1934466	0	0	0	0	0	0	0	0	0	0	0	0	0	0	0	0	0	0	0	0	0	0	0	0	0	0	19	30	56	43	84	73	154	128	66	41
5d73d07360b1240e8dd20c1abfbc6eb9	0	0	0	0	0	0	0	0	14	32	35	3	14	27	36	34	9	12	0	13	35	10	20	37	33	18	26	34	23	20	26	37	34	45	47	19
e0b05996aa136a6cd88c0fcaeb59488d	0	0	0	0	0	0	0	0	0	70	45	30	31	38	14	30	27	0	17	0	39	0	43	19	22	38	19	33	33	27	32	14	0	40	16	12
de2137ad1946293af88e1029f469f57c	0	0	0	0	0	0	0	0	0	39	31	23	17	34	29	21	16	0	11	16	19	0	20	0	35	35	35	30	38	41	43	18	29	52	49	8
bcf042c1f0bc96a3d55a83e6049741ed	0	0	0	0	0	0	0	0	16	48	47	0	0	54	0	31	0	16	0	14	30	0	37	27	44	36	0	40	36	52	39	45	0	40	36	0
5ac454406335cd907ce7aeb31af9a66c	0	0	0	0	0	0	0	0	0	0	0	0	0	0	51	71	0	0	0	0	0	0	0	0	0	0	0	0	0	47	151	89	76	43	93	67
97d9bbcc0b28723baf4cb551c7550c59	0	0	0	0	0	0	0	0	0	32	56	0	19	44	38	19	15	24	10	0	27	25	12	28	30	22	40	24	26	40	21	27	36	24	35	13
ab0fda26beeca465a5fd759238edd51b	0	0	0	0	0	0	0	0	0	31	31	14	24	36	22	31	14	15	0	17	35	13	0	29	25	29	49	39	20	26	30	39	24	46	33	15
ce35360f97a3e3650ebe65097a83d12f	0	0	0	0	0	0	0	0	0	0	0	0	20	33	41	42	0	0	0	0	0	28	0	0	36	20	0	31	29	40	45	40	79	90	72	41
7695b4e9cd3498e45e4f58af57c820eb	0	0	0	0	0	0	0	0	23	18	44	12	30	30	11	16	43	11	17	34	48	19	24	20	22	29	35	32	23	23	27	30	20	21	16	7
40e931e1b09a080f01342bea214d20bf	0	0	0	0	0	0	0	0	23	46	62	10	14	29	29	27	16	15	8	13	22	10	17	22	38	0	32	35	19	27	27	34	37	36	28	7
971c195d4ed1935ae991fc4524606ddc	0	0	0	0	0	0	0	0	17	26	38	0	16	24	39	40	24	0	0	11	20	14	28	25	29	21	31	27	28	24	50	35	50	30	36	0
cbf384415620e9abe51730fe0f5b466d	0	0	0	0	0	0	0	0	0	0	0	0	0	0	0	0	0	0	0	0	56	33	0	18	53	119	51	44	94	39	21	23	36	48	34	14
923f0a771674ec7b05c28f6a4c466d02	0	0	0	0	0	0	0	0	0	53	61	27	38	37	32	42	26	0	19	0	0	41	0	21	62	0	41	0	27	0	28	33	37	41	0	15
73da82f7f0ed07f21dc22e25d554ef03	0	0	0	0	0	0	0	0	0	43	62	10	18	52	28	10	30	22	19	10	30	23	29	22	23	23	49	27	20	19	17	41	27	11	16	0
9f42cf4cb957b932c37f5fc1e34ade2a	0	0	0	0	0	0	0	0	0	35	17	25	23	47	21	8	34	22	19	15	38	19	25	30	34	26	33	30	24	25	18	38	17	25	24	8
ba67206213ac8e834e4624375721cd79	0	0	0	0	0	0	0	0	0	37	28	24	0	57	17	28	18	22	0	0	23	20	16	48	36	27	30	37	32	33	33	29	29	19	34	0
4e958a018bce22ec723ceee8a7070c48	0	0	0	0	0	0	0	0	0	17	26	37	38	0	0	31	0	24	24	0	40	0	0	32	41	0	0	39	41	0	40	63	49	73	62	0
561cab5bac4d6983570918c32e4b3a84	0	0	0	0	0	0	0	0	0	40	53	0	0	40	40	48	0	0	0	0	27	0	26	30	51	44	40	43	0	37	24	0	44	39	49	0
f223450f695766a73de35ec478fbcdc0	0	0	0	0	0	34	58	74	0	0	0	41	27	10	0	0	57	46	48	73	53	38	23	23	12	16	19	13	9	0	0	0	0	0	0	0
aad9aa4afaef0c8c905ee5a030257ab3	0	0	0	0	0	0	0	0	0	0	26	0	21	17	43	46	18	0	0	0	36	16	0	34	40	33	30	46	0	35	44	35	50	29	47	26
ddb4b6c7e66777bac17784108641d701	0	0	0	0	0	0	0	0	0	33	38	0	0	32	48	63	0	0	0	53	0	0	0	28	0	0	27	32	21	36	24	71	54	62	45	0
2cd98b7b9210d23586209602b5694244	0	0	0	0	0	148	206	217	0	0	0	0	0	0	0	0	18	25	18	32	0	0	0	0	0	0	0	0	0	0	0	0	0	0	0	0
af78a97a8d3c2333263bcf5123db56f9	0	0	0	0	0	0	0	0	14	0	13	6	15	27	34	41	0	0	0	14	36	22	0	20	43	42	40	25	34	34	51	29	50	28	46	0
05fc3e187bd90a3384836b179caf06b1	0	0	0	0	0	0	0	0	0	0	10	0	0	0	38	95	0	0	0	0	10	0	0	0	0	0	17	0	38	14	47	23	102	105	116	49
1dd6296e3544473ce62518c6a88c06d1	0	0	0	0	0	48	53	67	0	0	0	43	0	3	0	0	99	78	45	107	28	21	0	31	6	0	13	7	6	4	0	0	0	4	0	0
e28a25f6f0bc7c23b2a1dd8485cbf918	0	0	0	0	0	24	107	116	0	0	0	44	10	5	0	0	35	51	48	60	15	15	5	32	7	9	22	17	5	11	3	7	0	8	7	0
10257aa0e821eb9d62f408046f19bff6	0	0	0	0	0	0	0	0	0	75	79	0	0	59	0	49	51	22	0	0	47	68	0	0	0	0	63	56	0	0	0	0	0	49	0	45
dc5082b08cb315c116cb7f606b23b7bb	0	0	0	0	0	0	0	0	0	17	12	6	13	34	27	31	18	7	0	0	31	12	13	34	37	29	22	33	48	30	52	42	29	32	39	14
eaa919c5eeda2a0f18bfb039608cf602	0	0	0	0	0	0	0	0	0	43	44	23	23	37	0	36	33	16	0	19	33	17	0	32	36	0	49	37	20	26	41	30	0	29	37	0
be9d16b2eba1a44e8d03ed46f8ab42e7	0	0	0	0	0	0	0	0	9	29	30	8	18	32	24	28	25	9	16	24	20	18	12	10	36	21	24	39	17	30	41	27	35	35	30	13
22c026a9e42bcfc7d50f10183bf835f7	0	0	0	0	0	0	0	0	8	21	38	9	12	25	25	49	5	5	0	10	21	19	16	11	34	13	38	26	36	31	32	37	28	39	49	22
7893e4b053daa68b702677374ca8c330	0	0	0	0	0	0	0	0	0	0	0	0	0	45	34	34	0	0	0	0	0	0	0	0	44	35	68	142	31	35	50	29	27	37	33	15
268438e39bfad5329ac447b7b38efa04	0	0	0	0	0	0	0	0	0	0	0	0	0	0	0	0	0	59	72	0	104	64	0	44	0	92	0	47	125	52	0	0	0	0	0	0
a052cc5a0c294b53c2cc026edc31cef0	0	0	0	0	0	82	99	185	0	0	0	30	0	0	0	0	67	41	85	60	0	0	0	9	0	0	0	0	0	0	0	0	0	0	0	0
200111c1c884e7b47901ca3975e1b41e	0	0	0	0	0	0	0	0	27	45	62	19	37	30	17	18	17	14	0	11	32	9	28	22	36	32	36	26	15	20	22	23	17	8	26	9
79ca29a05ab7e59eaaa6415230682e75	0	0	0	0	0	0	0	0	24	40	50	8	15	17	24	25	6	19	9	2	16	21	18	19	31	23	19	22	39	41	41	19	25	30	20	34
3577fd84805818a0de60282e62fe00a4	0	0	0	0	0	58	77	66	0	0	0	33	14	0	0	0	48	60	50	70	42	28	0	26	12	25	8	0	19	8	0	10	0	0	0	0
3b4eb7fb15d96efeb10940c942d8b335	0	0	0	0	0	0	0	0	11	34	40	14	19	37	28	35	16	12	15	12	23	14	20	27	25	25	16	39	32	28	26	22	15	30	30	8
4bf77e96fd63a69bdbb15bf807dbfa6c	0	0	0	0	0	0	0	0	0	35	45	10	20	46	32	26	0	9	0	22	32	15	13	21	29	33	40	30	16	36	28	32	24	21	30	7
d8e36ad9f5d8df0313886698a2c9f4fe	0	0	0	0	0	0	0	0	13	25	16	8	23	31	50	35	12	0	8	9	31	10	24	30	40	16	18	23	12	36	36	30	43	35	30	7
85e3cc2d2998b91afca6e19fcb506c58	0	0	0	0	0	0	0	0	0	52	35	15	19	34	0	22	12	12	27	0	41	0	0	0	43	73	0	32	52	37	17	36	23	27	33	9
244d4bbc40db1ef30127a950c392ef57	0	0	0	0	0	0	0	0	0	29	30	0	21	22	32	0	17	11	19	0	0	26	19	39	39	22	30	21	22	53	31	32	31	33	58	14
b5bc1c5a77e2796e730113e6b56476f8	0	0	0	0	0	0	0	0	0	0	0	0	0	0	92	51	0	0	0	0	0	0	0	0	0	0	25	0	71	26	94	44	81	77	63	27
e8d613d464a813b650ffa77c043761a2	0	0	0	0	0	0	4	15	0	0	0	0	0	0	0	0	0	22	65	27	51	35	9	57	25	49	32	37	53	44	16	28	20	31	30	0
97d0926bf11bbc1eb3d790e29aecf7e6	0	0	0	0	0	0	0	0	0	34	25	21	13	34	27	42	31	12	0	0	25	30	13	22	24	34	26	40	28	37	21	30	25	27	20	8
d1bb47262744147ccbc2dda0e078ec87	0	0	0	0	0	0	0	0	0	0	0	42	39	47	0	44	0	0	0	0	0	0	0	37	0	0	46	70	0	66	81	71	0	59	45	0
b74bae09feb41bd08d4b1b68d8f9d77d	0	0	0	0	0	0	0	0	0	17	8	9	17	46	43	19	9	11	7	10	23	12	19	29	29	29	21	50	23	40	36	44	22	46	26	0
f884545a9db664af5229c06927405406	0	0	0	0	0	0	0	0	20	26	47	15	12	28	21	28	18	12	15	19	15	32	24	13	36	12	29	33	28	19	18	21	26	38	25	14
de30b34d0494b96b01fb9c140af06eae	0	0	0	0	0	0	0	0	0	51	57	31	50	28	33	0	39	26	0	40	31	0	28	0	37	0	40	32	0	30	23	38	0	30	0	0
094ac69db9e6413036f1b7306ebcab60	0	0	0	0	0	0	0	0	0	0	0	0	14	33	32	32	13	17	0	20	17	14	28	40	32	24	0	39	26	19	46	53	41	33	40	31
83b060a5cdc53e9f5d2c2e7fe514818d	0	0	0	0	0	0	0	0	0	0	0	0	0	0	0	0	0	0	0	0	0	0	0	0	0	0	16	42	45	45	101	34	109	119	99	34
54bbf28eb201c2cde4bb8aec833927ce	0	0	0	0	0	0	0	0	0	0	0	0	20	49	8	8	0	0	0	0	0	0	0	0	16	15	45	12	0	0	23	13	382	25	0	27
a1de4b95eca557bb7e9095b1113ef5c0	0	0	0	0	0	23	51	65	0	0	0	0	16	0	0	0	66	28	50	41	35	44	28	35	19	17	28	0	36	29	0	20	11	0	0	0
bdb6664e030167a976965ab6906820ed	0	0	0	0	0	0	0	0	33	63	91	0	29	20	0	31	0	20	0	18	0	0	29	0	29	31	45	39	26	20	32	35	20	31	0	0
657eb5639a84b08f79a7fa7a0d4e272c	0	0	0	0	0	0	0	0	0	56	78	12	0	32	0	22	20	0	0	0	17	15	21	31	23	16	36	29	24	27	45	31	39	19	39	10
bf35fc9482c9095cdfb3098e92e87991	0	0	0	0	0	8	42	557	0	0	0	0	0	0	0	0	9	15	0	10	0	0	0	0	0	0	0	0	0	0	0	0	0	0	0	0
3befd30abad1a2c7d64ed649ef7bc500	0	0	0	0	0	0	0	0	0	0	19	0	0	28	42	41	16	20	0	18	25	0	20	32	38	31	32	44	25	24	42	29	37	36	42	0
63a47b01dfee38581adc4fc0f512b8cc	0	0	0	0	0	0	0	0	22	32	53	25	19	34	22	18	24	0	25	25	25	22	18	23	31	16	26	26	16	28	23	24	13	13	37	0
82311e07e34311e1d59961a52b63929c	0	0	0	0	0	52	84	174	0	0	0	26	20	0	0	0	39	29	23	54	24	21	0	34	13	22	8	15	0	0	0	0	0	0	0	0
8b487925b0d7cf84018ccc5a612cc2e4	0	0	0	0	0	35	107	137	0	0	0	38	0	0	0	0	52	43	40	68	25	6	0	18	10	16	15	13	4	7	0	0	0	0	4	0
e75e4b77027fcfe86efd8214654b7792	0	0	0	0	0	0	0	0	0	44	0	15	17	51	29	0	16	6	12	21	0	18	0	46	26	37	31	0	42	45	0	45	0	49	61	25
5d49c0ff8500777400b9cd284dbbedfe	0	0	0	0	0	108	123	155	0	0	0	81	0	0	0	0	57	26	45	0	0	0	0	39	0	0	0	0	0	0	0	0	0	0	0	0
d58a818c3d72afaf083414b6ccf9ea0b	0	0	0	0	0	76	37	159	0	0	0	0	0	0	0	0	13	15	55	38	35	14	9	34	15	30	19	7	33	15	0	15	0	9	6	0
94a0d9d6591fec832864688bb14afe89	0	0	0	0	0	0	0	0	0	30	37	0	9	29	37	22	19	8	12	12	22	7	6	22	28	21	31	47	25	31	33	21	44	35	28	15
7f8e500895003dbfde3e6211671222e7	0	0	0	0	0	0	0	0	0	24	24	27	24	42	17	17	16	39	31	19	19	38	36	15	19	20	56	14	22	17	47	13	8	10	17	0
5705fbed4870dce696736d4a085e2ca5	0	0	0	0	0	0	0	0	28	31	23	26	15	14	23	40	0	15	12	0	30	26	13	41	25	32	22	35	22	18	40	25	19	24	23	8
a9aed93916ca9699e5d7251365881dfd	0	0	0	0	0	0	0	0	0	0	41	0	0	50	45	33	0	0	0	57	0	0	0	0	0	0	0	54	47	40	37	68	46	53	59	0
6b18c0ce130ce62e619f3ac6f856a99b	0	0	0	0	0	0	0	0	0	25	20	6	16	31	31	40	6	11	5	10	15	15	12	27	37	21	26	22	44	35	31	33	32	23	46	9
5b553750e2bec43a52dcb484b347d4be	0	0	0	0	0	0	0	0	0	0	0	0	20	21	43	59	11	0	0	0	30	12	12	21	19	16	21	0	16	39	42	45	69	58	43	29
cb2c8256a7766457ad214bf6c4ec75e2	0	0	0	0	0	34	50	118	0	0	0	0	0	0	0	0	46	39	35	33	49	45	0	44	24	16	20	30	21	21	0	0	0	0	0	0
02752fc0bf3251ddc8ca0443556773ed	0	0	0	0	0	51	113	166	0	0	0	28	0	0	0	0	49	36	40	60	19	0	14	21	0	10	0	0	0	15	0	0	0	0	0	0
6f19f01b9d5abb51d2651faa056f3935	0	0	0	0	0	0	0	45	0	0	0	0	32	40	0	0	29	57	35	61	35	29	40	23	50	39	37	0	21	21	13	0	0	15	0	0
204cab3ace6a85f29f959e0715e0a63c	0	0	0	0	0	41	161	247	0	0	0	51	0	0	0	0	32	0	0	89	0	0	0	0	0	0	0	0	0	0	0	0	0	0	0	0
006ef0c06448198fc40cee945b64dfe9	0	0	0	0	0	0	0	0	17	30	22	7	28	23	33	28	15	10	20	30	16	0	18	21	14	18	0	24	15	29	31	37	31	37	42	24
ef8e0461006011c98fd267137013eefe	0	0	0	0	0	0	0	0	0	0	0	0	0	76	77	50	0	0	0	0	0	0	13	13	34	72	28	8	26	7	22	6	18	89	30	49
48478d003e3344b9f11302faae85401e	0	0	0	0	0	0	88	116	0	0	0	18	20	30	13	22	19	28	0	19	53	0	0	17	24	11	23	29	21	0	0	23	21	0	22	0
735485e094c38207170fea07ed71583c	0	0	0	0	0	0	0	0	12	24	41	6	17	30	20	17	18	12	13	15	20	14	14	26	32	26	32	34	28	31	29	20	20	35	25	6
92725f24c33f3d799ab9296e638f0404	0	0	0	0	0	0	0	0	50	39	66	25	0	41	0	0	44	41	34	36	0	25	30	48	51	0	0	48	38	0	0	0	0	0	0	0
38ae7a841831f4fc9897cc88a1399174	0	0	0	0	0	0	0	0	24	15	68	0	27	31	0	115	15	24	25	17	20	25	39	28	50	20	24	49	0	0	0	0	0	0	0	0
463a9d4f71311758187f0bdd9c37eab6	0	0	0	0	0	0	0	0	0	23	41	21	11	39	23	29	17	7	0	13	33	0	13	23	19	25	23	39	12	30	21	35	12	52	40	15
5b72d1ab7df1530e35c2468b0e78de41	0	0	0	0	0	8	0	0	0	0	0	0	0	0	0	0	0	0	7	0	33	21	4	37	13	44	25	10	134	49	22	46	22	43	97	0
1150b1b2fe3181ba0f92d5246cdd32a7	0	0	0	0	0	0	0	0	0	46	71	10	20	49	14	17	27	0	10	0	16	0	22	27	28	14	41	45	30	41	23	15	0	13	36	0
5a4cd44c7700f032944c7d478227c3b0	0	0	0	0	0	0	0	0	0	0	0	0	0	0	45	52	0	0	0	0	0	0	0	0	0	20	0	0	53	22	35	38	102	123	80	44
2841e4811fee1e11e208acb65381797e	0	0	0	0	0	0	0	0	0	29	23	39	14	34	0	33	35	24	24	18	25	17	29	28	31	26	22	36	0	21	27	22	13	19	24	0
f430efc5d042a95cb69893ec5d0c3594	0	0	0	0	0	16	115	71	0	0	0	8	7	8	0	0	14	19	12	19	22	9	24	134	0	14	15	14	10	15	24	5	10	9	18	0
a87ffca152dcd329160e53e186c1e486	0	0	0	0	0	0	0	0	0	43	35	0	20	48	23	20	26	0	0	0	17	0	12	29	43	24	29	32	21	22	41	28	22	30	47	0
5585b08a02e2c6e68b482a3f4ef4371e	0	0	0	0	0	0	0	0	8	49	44	19	19	24	19	37	8	8	0	10	19	11	16	17	35	23	35	30	17	21	27	17	40	19	28	11
a9f1477074fcbe6e775bcbeac645b08f	0	0	0	0	0	0	0	0	0	38	31	0	20	33	20	37	0	16	0	0	0	0	0	0	21	29	32	35	28	35	42	33	50	58	44	9
cc06049691c97c9f4a6d85a16de9abea	0	0	0	0	0	41	135	162	0	0	0	30	18	0	0	0	52	30	31	49	24	11	0	0	0	0	18	0	0	0	0	0	0	0	7	0
34a763d3128bdbf0c9e4577c8492da5a	0	0	0	0	0	23	71	179	0	0	0	18	8	0	0	0	36	62	56	60	25	10	13	17	9	7	6	0	8	0	0	0	0	0	0	0
53c9919d667978ef7576470edbf6a224	0	0	0	0	0	0	20	16	0	0	0	74	14	0	0	0	84	53	64	124	36	17	0	52	7	24	9	13	0	0	0	0	0	0	0	0
be3781148b2a24a234777ee0776629f6	0	0	0	0	0	0	0	0	29	51	72	14	33	34	0	12	25	35	36	43	35	28	40	19	26	0	38	28	0	9	0	0	0	0	0	0
a17d68a14e7405cf2553f964c0b84b20	0	0	0	0	0	0	0	0	0	21	39	0	25	33	27	21	11	12	12	6	19	13	23	27	14	17	20	39	39	22	34	25	30	23	34	21
57a4d3c4bda65da2c6d33cfc18f1588e	0	0	0	0	0	40	55	71	0	0	0	60	23	8	0	0	49	53	45	59	35	22	16	27	8	8	11	16	0	0	0	0	0	0	0	0
8f86c54d94e5d4dc4358514fb198a234	0	0	0	0	0	0	0	0	0	37	33	5	0	68	24	24	18	13	24	0	19	8	19	13	0	16	25	41	34	25	27	34	20	21	48	10
9135af9d1460ec22f81f087d8ee9853c	0	0	0	0	0	0	0	0	0	21	18	16	27	44	16	19	35	15	22	0	24	37	33	31	41	0	22	31	17	22	38	26	20	0	25	6
b9ff2aadf9bd0f1ee52cab23fa13fc77	0	0	0	0	0	0	0	0	0	49	76	0	28	39	0	55	23	20	0	17	0	0	0	0	41	47	0	0	59	0	0	48	49	54	0	0
50e30413a39d450dc9092f269501e612	0	0	0	0	0	0	0	0	0	0	0	0	0	24	61	11	0	0	0	0	0	0	0	0	40	21	50	27	46	35	76	79	36	48	51	0
f2864088cbf1fd79eeb8c7daa25a5cfb	0	0	0	0	0	0	0	0	0	0	0	0	0	0	37	68	0	0	0	0	0	0	0	0	0	0	0	0	42	33	96	60	73	79	95	22
5ab239f7bcc32240c4597543259677e5	0	0	0	0	0	0	0	0	0	46	29	68	27	45	0	52	0	30	0	24	22	0	0	32	0	36	20	33	0	47	28	23	0	0	30	12
b0bc79616252239f05b329c78b8b616e	0	0	0	0	0	50	83	101	0	0	0	27	13	15	0	0	50	21	28	49	16	22	22	30	27	12	17	11	0	6	3	0	0	0	0	0
0b28a93cf078b8d35252f6b1fce64bd0	0	0	0	0	0	35	19	16	0	0	0	0	0	0	0	0	20	31	42	40	81	46	10	30	9	46	17	18	63	18	0	20	0	8	32	0
4cc2a365794c1027161d51e2e1bbec2f	0	0	0	0	0	0	0	0	53	64	65	0	32	30	12	21	31	24	17	0	24	16	16	18	0	0	27	39	15	0	33	0	13	24	0	25
928a0edb63376280146327ecf6076a78	0	0	0	0	0	0	0	0	62	79	57	0	0	0	56	0	0	0	0	0	0	0	0	44	36	36	46	0	0	0	50	36	0	45	51	0
33bb35839f8088762c417f8d5153bcc3	0	0	0	0	0	0	0	0	0	75	60	0	46	0	0	28	36	35	25	43	48	0	28	51	36	0	26	0	21	20	19	0	0	0	0	0
00bc7460c0e59fac62a04e5581686b28	0	0	0	0	0	0	0	0	19	40	31	16	21	22	0	27	21	14	0	23	38	17	19	30	23	22	20	47	13	21	21	24	23	20	22	0
c57182c002429309e40d668a1244bece	0	0	0	0	0	0	0	0	0	32	23	7	11	25	33	26	7	0	0	5	7	12	6	20	23	15	17	27	33	24	41	46	54	42	45	13
57f7b37758159d78eeaea571d3cfc2ab	0	0	0	0	0	0	0	0	0	22	32	0	0	39	26	75	45	0	23	0	30	26	0	29	36	14	34	35	0	0	30	28	39	31	0	0
0bb3267cd1e8a0eb027149afe5723337	0	0	0	0	0	0	0	0	37	31	17	0	0	0	27	37	42	36	27	0	27	0	50	0	0	24	34	32	0	29	47	27	20	0	0	49
8ebdd7b38b0d93bec0825617aacd45c2	0	0	0	0	0	30	46	79	0	0	0	55	0	20	0	0	63	57	57	77	48	0	0	54	0	0	0	0	0	0	0	0	0	6	0	0
2b43ccf0c44daa9f78cb4c35a6afc48d	0	0	0	0	0	0	0	0	0	0	24	10	27	50	21	28	0	0	15	0	32	19	29	28	43	28	28	50	13	18	27	25	15	32	30	0
8f2bcdb8e4ceb7eb78cb7eeb1f1f7a8a	0	0	0	0	0	0	0	0	19	49	45	0	0	22	32	46	0	0	12	0	0	0	20	26	26	24	0	34	36	28	46	40	42	0	43	0
f19aa8618d54da954bf0da8e6686d7a5	0	0	0	0	0	0	0	0	13	23	11	10	18	19	28	52	0	15	8	14	22	0	13	10	29	12	19	24	23	18	27	30	45	53	37	17
6faf02a348da5d73291fa1bc5543b9b8	0	0	0	0	0	0	0	0	0	32	28	0	27	20	24	25	0	18	22	0	0	0	22	33	43	44	25	21	31	24	27	32	46	19	27	0
59bb77c05a9530fa90486143c30a4e94	0	0	0	0	0	0	0	0	0	0	8	15	27	73	14	0	29	16	0	20	48	34	25	38	39	23	40	33	16	8	17	10	22	20	15	0
573d3be976b3b454b25a1d70b153fd36	0	0	0	0	0	0	0	0	0	40	38	9	14	47	42	26	10	0	0	0	8	11	9	10	17	17	13	46	29	21	40	28	40	28	35	11
8bfe7047fadd15ea20632778a44ba238	0	0	0	0	0	0	0	0	0	30	44	0	24	29	27	23	17	0	0	0	34	0	27	0	49	32	35	30	27	32	34	34	0	31	30	0
70c9b3aff78a34d29bdcc0f00c0c8043	0	0	0	0	0	358	82	70	0	0	0	0	0	0	0	0	0	0	0	0	34	44	0	0	0	0	0	0	0	0	0	0	0	0	0	0
040465544e11f52bb17303d3b2000cc5	0	0	0	0	0	31	77	66	0	0	0	31	12	0	0	0	62	51	69	39	15	34	16	39	0	20	0	13	6	0	0	0	0	6	0	0
1e5814707a399994898e73f871a1adfc	0	0	0	0	0	30	47	59	0	0	0	32	0	7	0	0	39	58	24	62	44	0	20	30	18	27	25	18	16	8	13	10	0	0	0	0
d08c4e9e4628c6b1e8f5a5955bb00090	0	0	0	0	0	21	86	79	0	0	0	36	0	0	0	0	52	47	60	78	30	20	0	26	9	21	12	0	9	0	0	0	0	0	0	0
2b8861bb7dea2da83ba0a88e52562240	0	0	0	0	0	0	0	0	0	0	0	0	0	39	40	48	0	0	0	0	23	33	37	19	58	0	0	0	39	43	61	48	49	49	0	0
54844ae5419a55e97b1a97901a02b010	0	0	0	0	0	0	0	0	0	9	14	15	15	29	43	29	7	14	6	10	9	7	13	15	27	19	23	21	23	22	35	30	35	42	51	22
047dea43938b44ccfa5d0c8e5ff7183b	0	0	0	0	0	14	0	0	0	0	0	0	0	0	0	0	0	0	47	20	28	24	6	41	29	56	31	12	97	65	11	28	11	19	37	8
efc65cc66de7b4a9b5248c3c1086e42b	0	0	0	0	0	0	0	0	0	0	0	0	0	0	0	0	0	39	35	24	55	74	0	50	64	0	0	52	0	33	55	0	59	0	43	0
f69f2297898f606cb8f811708876f547	0	0	0	0	0	0	4	7	0	0	0	0	0	0	0	0	17	42	55	56	143	48	0	48	8	25	16	19	57	5	0	4	0	0	28	0
598ff69fc4e79284635e29df16284254	0	0	0	0	0	0	0	0	0	43	53	0	23	33	23	30	0	13	0	16	21	0	21	21	34	25	17	18	26	35	0	21	25	50	34	0
dea75aa6e4ac9b5e56cc862459b5cc53	0	0	0	0	0	0	0	0	0	0	0	0	0	23	30	0	17	7	35	0	91	0	30	12	0	51	32	0	0	22	0	54	36	53	88	0
fb077237b645d41316348d50f3232a1f	0	0	0	0	0	0	0	0	0	25	38	0	19	19	39	37	13	7	0	0	14	11	14	21	16	26	33	29	23	24	44	34	25	33	36	0
e3e02b6da283262d6a08c96ed87eb6fb	0	0	0	0	0	0	13	25	0	0	0	46	17	10	0	0	89	55	52	67	35	27	0	36	11	25	26	19	26	0	0	0	0	0	0	0
a6bc7fb39141452237a02935cfbfcc0f	0	0	0	0	0	0	0	0	23	30	45	26	22	37	22	18	28	22	22	20	23	10	20	32	28	27	21	19	15	9	21	20	7	12	0	0
299143bec922209246b6487c4747d7bb	0	0	0	0	0	41	62	103	0	0	0	40	0	0	0	0	80	48	70	67	22	0	10	0	0	20	0	0	15	0	0	0	0	0	0	0
e11434cbc37bdb6a477f6bcdf79db7cb	0	0	0	0	0	0	0	0	0	52	59	0	0	47	38	0	0	0	0	0	0	21	0	0	37	0	28	36	30	27	52	57	30	31	33	0
db01e00e2b2ac8eebbd8461e0e15a88c	0	0	0	0	0	64	82	114	0	0	0	32	19	0	0	0	49	38	28	56	24	0	0	24	0	21	22	0	0	0	0	0	0	0	0	4
d9c1fe9bfc4caceca7660bff86d57a59	0	0	0	0	0	0	0	0	0	28	48	0	0	0	32	0	19	0	0	0	28	55	0	0	41	0	37	37	49	0	34	36	55	40	37	0
d2423c6cbad799e6934ea7e5054bbfb6	0	0	0	0	0	0	0	0	0	33	65	0	0	36	48	0	0	25	0	0	34	0	24	0	40	30	37	38	31	30	43	0	0	0	21	40
d6063915c3c7c27c63ec54e7d790f896	0	0	0	0	0	0	0	0	17	43	42	0	22	24	45	18	38	0	14	0	19	25	0	33	31	0	11	30	0	22	34	23	27	22	34	0
4dfefce39f1be5c83bd69fc94e030ffa	0	0	0	0	0	0	0	0	0	52	61	0	12	43	15	26	14	21	15	11	22	10	20	31	43	34	38	31	0	22	0	17	8	0	28	0
bcbf15d67d0814699ce1073c5c7b8484	0	0	0	0	0	0	0	0	0	33	45	9	19	31	22	33	0	17	16	16	25	16	14	17	30	17	37	24	12	28	26	23	17	23	24	0
6ab29d8ac472d40a553d9b6b0fd4ba89	0	0	0	0	0	0	0	0	0	13	2	0	0	22	61	4	49	0	39	24	43	0	46	30	50	36	30	0	35	0	29	15	41	5	0	0
2841730f25452abdcf8b602ce1f4139f	0	0	0	0	0	0	0	0	0	0	0	0	0	17	114	120	0	0	0	0	0	0	0	0	4	0	6	0	40	39	76	44	44	16	42	12
cd40e616e62bb157f607c7e2d9a38fb4	0	0	0	0	0	0	41	0	0	0	0	47	0	0	0	0	24	52	30	57	47	52	0	37	0	39	39	40	28	0	0	17	0	0	20	3
eebcddf8fb585bb01119ef46766ceb15	0	0	0	0	0	0	0	0	0	28	36	0	29	49	27	19	21	0	0	24	0	0	11	27	29	38	39	44	18	28	33	31	0	23	19	0
64641a2ff2e1f5881e0676e5c3895c63	0	0	0	0	0	0	0	0	0	0	0	0	0	9	0	0	11	19	7	13	44	12	8	28	26	63	70	46	40	35	23	32	16	32	32	7
c9e7f504dc372bde93f7969180d1875b	0	0	0	0	0	45	101	132	0	0	0	0	11	0	0	0	47	41	31	44	25	22	11	24	0	8	12	18	0	0	0	0	0	0	0	0
89e365d59c4b0217c0a7e2d93759916c	0	0	0	0	0	0	0	0	0	37	23	14	15	47	26	19	27	25	15	10	17	22	16	28	22	29	24	27	10	30	17	18	29	0	25	0
6e02d1932bf748ccdb062cf77114a12f	0	0	0	0	0	0	0	0	0	0	0	0	0	32	14	0	0	21	0	19	29	26	25	27	28	21	29	37	31	36	43	41	37	30	45	0
13a267d3fe8abbc5652e3dc0adc9b1ab	0	0	0	0	0	0	0	0	0	15	26	0	0	39	45	29	26	0	0	0	0	0	18	31	18	29	36	33	0	50	30	52	42	37	0	14
7c597959bccfe6f8bdb4f063d99b63a0	0	0	0	0	0	0	0	0	0	35	46	0	0	40	21	22	0	0	20	0	23	23	0	21	45	0	32	46	26	30	27	0	34	29	49	0
a3e9ec6c8187e1ceda745e2475a714fe	0	0	0	0	0	0	0	0	0	0	0	0	0	0	13	0	72	101	53	150	52	21	29	54	0	0	24	0	0	0	0	0	0	0	0	0
533ca46179e2f49c8a93ef9ace11b423	0	0	0	0	0	85	121	130	0	0	0	16	13	8	0	0	27	24	19	35	35	19	19	0	8	9	0	0	0	0	0	0	0	0	0	0
ba944ac1ae4dc86c5a1a0e0db015b9f6	0	0	0	0	0	27	76	100	0	0	0	0	18	0	0	0	42	45	32	54	30	18	13	33	16	0	24	21	0	0	0	19	0	0	0	0
3b3d52e99b474787f6b139f6d91965c5	0	0	0	0	0	0	0	0	0	0	0	0	0	0	0	0	0	0	0	0	40	60	21	51	22	65	41	45	55	0	14	71	24	28	13	18
88f298028c3ae61df84535a9d3da37ec	0	0	0	0	0	0	0	0	0	30	27	0	0	37	27	13	33	0	0	0	23	0	0	27	45	20	22	19	40	47	40	33	35	27	22	0
e491dc886d8bf03185e47c69b3a7318d	0	0	0	0	0	0	0	0	0	0	28	0	13	35	32	49	0	0	0	0	0	0	0	21	26	22	0	40	26	22	57	41	58	43	26	28
e8d8743a5caec6c80c67490868ce7381	0	0	0	0	0	0	0	0	26	35	43	0	12	31	23	28	20	0	0	0	18	14	28	0	28	23	18	35	19	35	29	0	33	33	35	0
0dea4b238e73311aaf2dbad89c827bdf	0	0	0	0	0	0	0	0	20	48	46	11	23	28	0	0	21	43	28	26	31	0	24	19	16	32	35	41	0	21	16	18	0	18	0	0
bed2bc0b2e2ba18700d32893ac48fd93	0	0	0	0	0	0	0	0	20	19	36	0	0	27	33	25	16	15	13	31	0	13	21	25	20	25	28	32	27	19	21	0	22	44	33	0
f6f3d982653c76bbcaf84ff51f0dc31e	0	0	0	0	0	0	0	0	6	42	42	10	10	25	17	31	17	14	14	0	18	14	20	16	25	13	16	31	23	22	20	26	28	23	33	9
c2f1f7a40ec7dbf1dae70d03fc03942d	0	0	0	0	0	0	0	0	0	0	0	0	0	48	100	49	0	0	0	0	0	0	0	0	0	0	0	0	26	50	61	49	53	69	32	27
acc51044326c19aa3c20ff5b9aab5b61	0	0	0	0	0	0	0	0	0	0	0	0	0	0	0	0	0	0	0	0	9	13	0	0	33	31	56	28	63	36	77	66	48	79	12	13
54dd879e62be16199461e5b270109db9	0	0	0	0	0	63	160	185	0	0	0	0	0	0	0	0	39	36	0	47	0	8	0	25	0	0	0	0	0	0	0	0	0	0	0	0
6aee1026cada9b7a61a3a77f58e8823c	0	0	0	0	0	0	36	29	0	0	0	16	0	0	0	0	61	73	61	93	31	31	14	35	20	16	20	8	19	0	0	0	0	0	0	0
1a2a921458152f8680ae54a2b66a165b	0	0	0	0	0	0	0	0	21	21	28	15	17	18	29	25	20	15	9	0	16	9	20	23	29	16	34	37	30	19	30	25	17	17	23	0
7fa965c7682f409d2eed7e31b5a251f7	0	0	0	0	0	0	0	0	0	25	17	7	14	15	34	26	6	13	11	11	0	5	15	16	18	26	23	36	36	18	46	35	23	36	34	16
8df4c3b68f0d8d44b951018d375685dc	0	0	0	0	0	0	0	0	14	19	18	10	18	15	20	44	12	19	6	16	14	20	11	12	25	21	26	30	20	18	13	38	29	29	29	15
74f4b5babae864d8e42317d40beda3d5	0	0	0	0	0	0	0	0	10	36	32	8	10	33	26	39	17	0	14	10	15	9	22	22	17	19	36	26	25	22	17	26	17	21	32	0
a01119acdab0aa121e4e395248264d7b	0	0	0	0	0	0	0	0	0	10	13	0	0	21	26	34	0	0	4	15	15	0	12	25	20	21	14	23	29	35	49	46	35	44	49	21
c05719d2397e345b2777a77b350902d6	0	0	0	0	0	0	0	0	25	26	41	0	0	18	0	21	21	0	0	21	17	19	16	30	34	13	44	29	30	22	39	25	22	15	32	0
ff7eec9814464342b4a1f6377b3eb7cf	0	0	0	0	0	0	0	0	0	33	31	0	26	31	24	20	21	15	0	28	33	0	0	16	28	0	32	27	24	28	23	30	35	24	31	0
f3837a311d990cfa0b6a7583acd73708	0	0	0	0	0	23	206	185	0	0	0	0	0	0	0	0	32	30	32	30	21	0	0	0	0	0	0	0	0	0	0	0	0	0	0	0
3f179ee5840602aaa278fd44cfc435c2	0	0	0	0	0	0	0	0	0	45	33	0	17	36	24	35	22	0	0	8	20	15	19	19	27	20	24	18	17	43	31	22	27	16	21	0
661b77776a31eabcf052d10879ba4455	0	0	0	0	0	23	49	47	0	0	0	21	19	0	0	0	47	38	23	42	34	22	16	32	18	36	35	13	8	0	5	9	8	13	0	0
b177adee588dd7bbb2c9bb692ff7b0d5	0	0	0	0	0	0	0	0	0	26	49	50	32	33	37	48	0	24	0	0	0	0	29	24	0	0	26	33	19	0	35	20	20	35	18	0
55e62dcc77eb2d76a956f21019791fca	0	0	0	0	0	50	123	146	0	0	0	78	0	5	0	0	29	36	38	45	0	0	0	0	7	0	0	0	0	0	0	0	0	0	0	0
043b0e04558f5e49ab3154379a65e720	0	0	0	0	0	0	0	0	8	33	34	0	8	23	19	22	16	14	20	13	21	12	6	19	20	21	32	43	21	19	12	32	22	24	22	20
f44bdacbc2acc6ba7348bb402eb5346c	0	0	0	0	0	60	152	139	0	0	0	24	0	0	0	0	31	40	30	34	18	0	10	0	17	0	0	0	0	0	0	0	0	0	0	0
8317ec9fbf837cc951bce35412cc6f12	0	0	0	0	0	0	0	0	0	0	0	0	0	0	55	0	0	0	0	0	20	29	0	17	40	54	20	34	72	32	46	43	0	50	32	11
fa98ce891a58915ce1fa1bbf06d93447	0	0	0	0	0	46	114	122	0	0	0	44	0	0	0	0	36	30	30	54	25	13	9	15	0	9	7	0	0	0	0	0	0	0	0	0
30dfb37864378dc02d783e77e469d67d	0	0	0	0	0	0	0	0	0	42	38	0	21	20	24	13	0	11	7	0	27	12	15	37	18	20	31	49	14	13	30	24	24	23	31	10
0772539d13b7ae7b61ed9d30fe7874fa	0	0	0	0	0	0	0	0	0	0	46	0	0	27	0	35	0	20	0	33	0	34	35	29	48	0	34	36	42	0	27	0	28	33	0	47
2fc443916abf4da6cd2b43dc666d647e	0	0	0	0	0	0	0	0	0	66	74	0	18	30	0	15	22	12	0	0	18	0	15	32	27	26	20	25	26	24	32	0	24	19	28	0
1425276175c4fe955c57222a868e190f	0	0	0	0	0	0	0	0	0	0	0	0	10	47	44	13	0	0	0	0	0	0	0	19	45	53	35	32	37	21	53	31	28	41	27	17
79aa963348b4b5068c9e3b76c84d2f22	0	0	0	0	0	0	0	0	64	54	0	0	0	76	0	64	0	0	0	0	0	0	81	0	0	0	51	83	0	0	0	79	0	0	0	0
b25c43dddb2dcf71d329157d2af8999d	0	0	0	0	0	0	0	0	0	5	6	0	0	1	0	0	65	27	33	0	2	47	50	28	69	53	32	67	0	28	0	8	0	0	31	0
997506028d37711bbe285ee33cd46da9	0	0	0	0	0	0	0	0	0	0	0	0	0	0	0	0	0	0	0	0	15	0	0	12	27	37	34	46	85	39	35	56	32	31	75	26
bfd655dd94ea2bca6490e333bcd60f3a	0	0	0	0	0	0	0	0	0	0	0	105	35	24	20	7	44	44	45	58	16	0	0	18	20	12	15	25	0	33	0	0	9	19	0	0
207e3d0f657dcd6286820a560236fd05	548	0	0	0	0	0	0	0	0	0	0	0	0	0	0	0	0	0	0	0	0	0	0	0	0	0	0	0	0	0	0	0	0	0	0	0
a4fe5d57818259e9033e55b87889adfa	0	0	0	0	0	0	0	0	0	16	21	0	18	38	31	0	22	16	0	20	26	33	28	24	20	30	22	27	22	23	29	25	8	10	14	25
36fe67bbf51b0fe2fc5ef98e7d57c5a5	0	0	0	0	0	6	54	99	0	0	0	0	0	0	0	0	16	40	33	35	47	40	26	48	17	24	12	8	31	4	7	0	0	0	0	0
e887166a1221947b6ce9db8fc1c96473	0	0	0	0	0	0	0	0	18	20	35	15	0	16	17	32	11	0	0	0	22	13	0	23	26	26	27	43	19	26	22	27	31	21	25	32
9218614ab9805a3e26deee735c236994	0	0	0	0	0	0	0	0	0	37	46	0	26	41	30	31	18	15	0	19	27	0	20	18	40	28	29	36	0	20	18	25	0	23	0	0
401576a9da89d8b78f06b1b557c285e8	0	0	0	0	0	0	0	0	0	31	39	11	0	25	29	31	0	0	11	0	15	24	18	28	30	13	24	39	22	34	26	26	19	27	25	0
9f5b5890088a1717846420c73e0b8b38	0	0	0	0	0	0	0	0	0	0	69	0	0	54	36	35	26	15	18	0	27	0	28	36	0	0	26	46	28	35	0	21	0	26	21	0
ec79d939c95b26425949a5378a26204a	0	0	0	0	0	0	99	86	0	0	0	0	0	0	0	0	0	0	0	0	50	67	0	0	43	0	0	0	61	53	47	0	39	0	0	0
dda86176d66733814e9b3b4860e3e894	0	0	0	0	0	0	0	0	0	27	63	0	0	42	32	32	0	0	0	15	0	0	0	16	36	25	27	61	0	0	0	32	26	56	36	19
08ca756ef4a890f51652bfdeac2f3b68	0	0	0	0	0	0	0	0	0	31	35	19	20	29	17	27	0	15	17	0	28	28	0	28	26	31	34	41	26	11	0	0	25	31	25	0
372c914ebc8a18726f86107fd4548585	0	0	0	0	0	0	0	0	0	16	13	8	16	24	24	30	0	4	0	12	16	12	0	17	24	19	12	21	26	44	35	39	46	45	32	9
808497484b1b67a0b97f5759ae2c3590	0	0	0	0	0	0	0	0	0	0	0	0	37	0	44	23	0	0	0	0	44	0	0	0	0	40	54	40	0	31	58	38	45	34	38	18
c319ee8fdb1555a265bb4f5432908b26	0	0	0	0	0	0	0	0	16	29	63	0	11	39	0	27	17	15	0	0	27	0	0	26	22	21	22	34	32	0	0	51	35	37	19	0
dddce5a0ed058d6d2401f6541f13ecc5	0	0	0	0	0	0	0	0	0	43	44	0	0	35	12	21	21	0	17	20	33	12	0	30	33	19	26	30	29	31	0	31	23	15	18	0
9aac442aefeeef8e8ef9853212b60b14	0	0	0	0	0	0	0	0	0	37	42	0	0	0	0	63	0	0	0	0	0	0	50	0	43	58	62	0	44	0	0	60	47	36	0	0
e10e973d27020792dc47f20bbb563c7e	0	0	0	0	0	0	0	0	0	30	55	0	0	42	0	42	24	0	0	0	38	0	33	23	35	0	29	23	35	36	0	25	39	32	0	0
a7af51891fc53ecfc058a266a7ba60c9	0	0	0	0	0	0	0	0	0	32	67	0	0	41	0	0	0	0	0	0	38	23	0	23	47	0	0	0	34	42	30	33	41	47	42	0
cc0a1f5a20945369ea5eb1c7c580f586	0	0	0	0	0	0	0	0	0	27	27	0	18	16	22	29	20	0	0	0	14	15	0	25	35	30	0	27	25	33	36	30	41	37	33	0
5c4686abc9d1b8cb844ce024fe3d447d	0	0	0	0	0	0	0	0	0	17	53	14	14	20	0	10	65	0	0	23	22	11	9	25	34	34	24	41	14	15	10	34	10	17	15	9
72e5a95d0977e83a3f637faf1b0f7c7b	0	0	0	0	0	0	0	0	0	25	55	25	22	0	25	0	38	0	0	23	0	30	14	39	0	22	0	0	0	0	0	0	0	145	57	19
0c1e4a483dacd78b42f18a5ea24e148a	0	0	0	0	0	0	0	0	0	0	0	0	0	0	0	0	0	0	0	0	63	0	0	16	0	58	0	0	198	58	9	39	16	24	58	0
100553550dec0277d30dde46c0cbeb12	0	0	0	0	0	0	0	0	0	47	49	0	0	40	36	43	18	0	0	0	0	0	22	27	39	0	0	45	38	23	20	19	0	42	30	0
421e7b6fa1c04782aca8905de5f10e09	0	0	0	0	0	0	0	0	0	40	33	0	21	27	21	20	15	0	0	9	26	11	16	21	27	13	32	29	22	28	25	19	23	30	19	10
6c75b70d349574ea3bdea6ae9b6248d3	0	0	0	0	0	0	0	0	16	6	20	11	12	22	21	52	0	0	0	23	8	0	0	17	22	20	34	23	29	25	20	34	28	32	41	16
6f8077fc8bfb9a508354650153bf1e4f	0	0	0	0	0	0	0	0	16	26	40	0	10	31	0	17	28	0	0	0	23	21	19	17	31	20	22	26	21	24	34	24	20	23	25	13
7a60c73c08d2b6bde4dae9f8ca47ca6d	0	0	0	0	0	31	94	64	0	0	0	36	0	0	0	0	78	56	55	68	16	0	0	19	0	12	0	0	0	0	0	0	0	0	0	0
2d6420d1c1dedc5334a94535b20bcd5f	0	0	0	0	0	0	0	34	0	0	0	0	0	0	0	0	33	46	56	68	51	37	8	48	13	41	23	14	39	0	0	18	0	0	0	0
45b721d01cb73344f35d42686cfb83ae	0	0	0	0	0	0	0	0	6	15	10	0	0	27	60	31	0	8	10	0	0	6	11	18	23	29	13	10	16	34	37	20	31	74	32	8
5246f2468977d4c2c31743a65ea90be7	0	0	0	0	0	0	0	0	0	0	16	0	0	10	40	54	0	0	0	0	6	0	0	0	19	0	15	0	16	60	28	29	54	38	74	70
18e1eb6a5a9ef034385bbcf43e8ee5e5	0	0	0	0	0	30	67	94	0	0	0	36	17	0	0	0	35	40	22	91	23	9	0	27	8	19	10	0	0	0	0	0	0	0	0	0
82d41fc76fe8f7afc627fa1ace172fe8	0	0	0	0	0	0	0	0	0	27	30	0	23	34	19	0	20	0	23	0	22	0	32	0	28	32	19	27	0	29	33	29	21	31	25	24
a1b0dc0d86a34a671382f0b6bbf39a53	0	0	0	0	0	0	0	0	0	0	0	0	0	47	52	45	0	0	0	0	0	0	0	0	0	6	26	18	51	42	109	46	24	16	19	27
20210b40aea0bb52d9d0318a45d6a329	0	0	0	0	0	0	0	0	0	61	60	0	0	25	34	20	16	0	19	0	14	0	0	41	22	30	35	26	26	18	0	18	16	21	25	0
4bf42fad0e5af6fbd25a35c0695b20f8	0	0	0	0	0	0	0	0	0	0	0	0	16	46	0	0	0	0	0	0	67	47	39	72	67	15	43	68	11	9	7	10	4	0	0	6
d31e35f37b0dc641d151116cd7a0c5c7	0	0	0	0	0	0	0	0	0	21	28	0	0	0	19	29	14	12	16	14	39	0	12	0	20	26	26	20	19	19	31	43	52	23	43	0
86119d05c7bd09e6e8e29b0ebf47e381	0	0	0	0	0	7	58	65	0	0	0	10	10	0	0	0	27	26	25	43	44	11	19	30	12	37	20	15	29	13	0	0	5	8	8	3
a47e9e9475fc6ff07194d0c5ed63a42b	0	0	0	0	0	0	0	0	53	44	18	0	0	23	48	0	44	0	27	0	0	0	0	0	0	0	36	33	32	0	43	65	0	25	0	34
a487ae28d7dffebec8ddd65aa560b7ec	0	0	0	0	0	0	0	0	0	9	5	0	7	28	47	46	7	19	0	0	0	0	20	0	0	14	12	0	31	30	49	43	52	69	37	0
7639d95140c25bffba9623fd06bd7b5e	0	0	0	0	0	38	69	79	0	0	0	20	8	0	0	0	28	41	35	43	32	14	0	26	21	22	24	10	14	0	0	0	0	0	0	0
da419cf630a4dd7f1c26f7dfc0361752	0	0	0	0	0	0	75	122	0	0	0	24	20	0	0	0	54	32	58	64	28	17	13	16	0	0	0	0	0	0	0	0	0	0	0	0
28c08fa8c16916a8e2d178b158d9ef80	0	0	0	0	0	0	0	0	0	25	34	0	18	19	27	24	16	22	0	19	14	23	22	30	21	0	27	34	21	23	23	33	0	20	28	0
944c0fa7ff74dd48e707d15fc23ecbef	0	0	0	0	0	0	37	78	0	0	0	0	0	0	0	0	22	21	51	23	37	16	12	31	26	30	28	25	35	0	15	20	0	15	0	0
0423c1d12f1b3689238e1f472dba08bf	0	0	0	0	0	0	0	0	0	0	0	0	0	0	0	0	0	6	13	14	19	10	0	36	14	34	17	7	152	59	0	30	6	45	60	0
c26ba0f4a870d452df77c405fbd2f7d5	0	0	0	521	0	0	0	0	0	0	0	0	0	0	0	0	0	0	0	0	0	0	0	0	0	0	0	0	0	0	0	0	0	0	0	0
18f63b62db64f03a5d09218c6579d1aa	0	0	0	0	0	48	79	137	0	0	0	37	17	0	0	11	56	0	26	53	0	0	0	33	0	24	0	0	0	0	0	0	0	0	0	0
32d902bafeee54e818df534c5d5f5dd5	0	0	0	0	0	0	0	0	0	32	37	0	15	22	25	35	7	12	13	10	17	0	0	18	21	19	24	26	17	12	23	30	29	35	28	14
1186ecd0ef62a6f80dec96d9488c80c2	0	0	0	0	0	0	0	0	0	14	15	0	10	34	25	28	11	10	0	0	22	11	9	26	31	15	33	14	16	29	36	26	26	45	26	9
d6b2c000bf6c782a2540bb836de98a6b	0	0	0	0	0	0	0	0	0	7	12	13	9	12	31	39	8	8	6	0	15	9	10	21	15	12	17	25	20	15	34	41	43	54	35	10
19fd64a3434e9675e01c1aa3c68fcbdd	0	0	0	0	0	0	0	0	0	0	18	0	0	32	45	25	0	0	0	0	18	0	0	13	17	26	23	24	31	28	38	30	53	38	41	21
418e4827f6c6d8ced2d1a140ee335e3a	0	0	0	0	0	0	0	0	0	0	0	0	0	0	0	0	0	0	0	0	27	14	12	22	37	23	47	27	37	30	33	25	49	40	84	12
e2a12d42f6a54d57300355d4cfa781b9	0	0	0	0	0	0	0	0	0	30	21	0	0	28	52	29	0	0	0	0	0	0	27	28	32	0	0	0	19	53	49	40	38	47	25	0
a9571334353ac307109b58a09fb12a62	0	0	0	0	0	0	0	0	0	61	37	0	0	51	0	43	0	0	0	0	0	0	0	59	0	56	0	34	39	40	0	53	0	44	0	0
fdaa1527268815ced2c12097692f7f9f	0	0	0	0	0	0	0	0	0	6	10	28	36	47	14	27	28	19	13	23	21	11	13	16	24	14	27	26	21	11	27	0	8	22	12	13
e9aa33540ff5aea691fc562be6bf616a	0	0	0	0	0	0	0	0	6	26	30	21	23	30	0	18	26	0	14	19	32	0	23	22	34	33	0	26	35	12	19	19	6	16	17	8
ed3c0d2bb5235faa07c98c84b6bff62d	0	0	0	0	0	0	0	0	0	33	28	0	14	22	18	37	26	22	31	0	36	0	25	26	34	0	0	28	27	0	39	0	0	20	23	26
88a8b340c9f4409ee3245e9ce76ca921	0	0	0	0	0	32	69	137	0	0	0	0	0	0	0	0	19	30	36	11	34	27	11	30	20	14	11	0	33	0	0	0	0	0	0	0
c2a46e9f6835b1fe4db7d5597d3aaef1	0	0	0	0	0	0	0	0	0	0	39	0	39	46	29	0	0	0	45	0	53	0	0	57	66	0	74	0	0	0	0	65	0	0	0	0
b806a6519fb9d6aee6433827352f2748	0	0	0	0	0	0	0	0	13	35	32	5	23	29	21	11	6	0	6	5	19	6	23	22	28	16	38	28	20	22	12	20	23	20	16	13
c3a7123716fa0341bb71cdd72ba149d4	0	0	0	0	0	0	0	0	0	0	0	0	0	0	23	10	0	0	0	0	13	24	0	10	43	13	18	37	50	31	53	26	53	52	39	17
c38551d37251602114591e32d28d952c	0	0	0	0	0	0	0	0	0	37	36	8	13	29	17	27	24	10	0	7	20	0	14	0	30	29	17	25	23	31	17	20	28	36	0	11
8edc2626e38dd5e923ecbac557deb289	0	0	0	0	0	0	0	0	0	0	0	0	0	0	46	37	0	0	0	0	0	0	0	0	1	7	0	0	15	26	33	22	65	159	88	10
3d3ee8605602a7ae75e7b8ed6e6a268d	0	0	0	0	0	79	152	182	0	0	0	7	10	0	0	0	11	0	0	19	10	16	12	0	0	0	0	10	0	0	0	0	0	0	0	0
28d8a51b298cd45820dc0efa16f6292d	0	0	0	0	0	0	0	0	0	51	51	0	0	18	19	20	0	0	0	0	0	32	41	28	47	36	17	0	15	44	29	0	0	24	36	0
36cb559606780ae8ee850b3e6e19e582	0	0	0	0	0	0	0	0	0	0	0	0	0	88	48	0	53	45	0	0	46	0	86	0	43	0	37	62	0	0	0	0	0	0	0	0
31cc8b5418ef5423302e06e4640630d2	0	0	0	0	0	0	0	0	0	0	11	0	0	0	44	39	0	0	0	21	0	0	0	0	0	0	15	16	0	34	36	32	82	79	54	44
42476a4e08b027962d7b6e2b64d4f9b3	0	0	0	0	0	0	0	0	0	41	59	0	0	39	13	0	0	0	0	0	0	20	34	23	19	0	24	0	0	47	43	0	41	37	66	0
59d534bb51e1ad66e25f2a9aa0dafaf4	0	0	0	0	0	0	0	0	0	28	61	10	10	25	17	21	31	14	0	0	20	12	29	25	22	15	23	20	21	28	24	18	0	16	16	0
b1e16d7fe1163bc14e09a73527a4e9d1	0	0	0	0	0	0	0	0	0	0	46	0	52	0	33	32	0	20	0	0	0	0	0	30	42	36	38	50	0	0	30	0	0	50	47	0
99f03dfc17d065e994b367d8e7f4976d	0	0	0	0	0	37	77	97	0	0	0	0	0	13	0	0	0	23	26	44	54	21	7	32	23	16	0	0	23	0	12	0	0	0	0	0
c0b44902eac72fb934b91317d5938f38	0	0	0	0	0	0	0	0	0	53	39	0	0	42	38	0	0	0	0	0	0	0	0	0	44	46	31	54	0	0	0	38	44	34	41	0
81559e830d6b83e1de25d8ee3184d538	0	0	0	0	0	0	0	0	0	45	40	8	19	33	13	9	20	5	7	6	22	17	20	13	16	27	23	19	0	19	14	20	14	24	42	9
66cd6395da75c3e0b003dc74bccfa6e1	0	0	0	0	0	0	66	55	0	0	0	27	0	0	0	0	65	42	34	84	33	0	0	34	0	19	0	0	0	20	0	0	0	24	0	0
d0ad6c2f58385e6bf87fdd77d8484651	0	0	0	0	0	0	0	0	0	63	0	0	0	0	0	0	0	0	0	0	33	0	0	0	0	46	0	0	68	70	95	0	62	66	0	0
f888ec9f3c1dae4768486b2019f3c44a	0	0	0	0	0	0	0	0	0	0	0	0	0	6	46	17	0	0	0	0	0	0	0	0	8	8	11	23	22	27	53	53	85	92	37	15
1c5bccf21eac8e5f6814de2b1aa9c4a6	0	0	0	0	0	80	127	205	0	0	0	0	6	0	0	0	15	7	0	12	0	14	0	5	0	10	0	0	0	0	0	0	0	0	19	2
8c45d15b02790e8a5296132d3ce9fa8d	0	0	0	0	0	0	0	0	12	9	0	10	14	22	13	22	0	15	5	6	0	14	14	15	25	40	30	27	27	27	26	28	23	34	22	22
12fbb8137d1664f36598200849ead0b3	0	0	0	0	0	0	0	0	0	15	17	17	0	22	22	0	34	0	0	11	17	29	0	15	30	15	15	44	45	38	30	13	30	19	24	0
fe329700338a6c45fae00c5de2733f5d	0	0	0	0	0	0	0	0	33	54	61	0	0	54	0	33	29	23	0	35	30	0	28	0	0	0	0	29	0	48	44	0	0	0	0	0
40536adb142c0e55ea474e6740ee881f	0	0	0	0	0	0	0	0	0	30	48	25	0	29	0	0	16	0	0	0	30	8	18	36	25	22	22	0	19	30	54	0	56	0	33	0
d786cb1bc1efb97ef5920567e41fe8a5	0	0	0	0	0	0	0	0	0	0	0	30	0	115	0	0	50	0	21	0	58	0	0	0	0	0	0	65	0	40	0	0	41	34	47	0
02887f3d067bb5feb1ef3611ee881f49	0	0	0	0	0	0	0	0	18	14	20	0	0	30	28	27	19	13	0	0	10	9	14	26	17	0	21	22	18	27	41	29	24	16	36	21
290863382f956250ca5974273f164cea	0	0	0	0	0	0	0	0	0	96	115	0	0	40	21	0	22	0	0	0	0	0	26	27	35	24	39	25	0	30	0	0	0	0	0	0
c2b512d10bb4b8e341e69be67d2c8ef7	0	0	0	0	0	0	0	0	0	42	53	0	0	0	0	44	0	31	0	0	48	0	38	0	0	0	53	48	0	50	57	0	0	36	0	0
65f867f11ff662a6e1ac4de0955436be	0	0	0	0	0	0	0	0	0	20	19	12	15	32	27	0	18	0	13	15	26	12	20	24	29	27	29	13	23	29	18	24	15	22	18	0
b49799b066f4bd6c4be2e69a05e2dca2	0	0	0	0	0	0	0	0	0	0	76	0	33	0	0	0	0	0	27	0	0	43	0	36	39	0	57	29	31	0	0	57	72	0	0	0
d11f45dfba45668b886720b1e29e73fb	0	0	0	0	0	0	0	0	0	21	28	0	17	34	31	30	11	0	0	0	16	16	22	23	27	0	19	16	19	25	39	25	23	24	33	0
0ba29a4fc768e6128feea857ccdc65bf	0	0	0	0	0	0	0	0	0	21	22	0	14	28	16	23	18	0	6	7	20	11	16	17	26	15	27	36	22	30	30	28	21	20	24	0
5960a5ab69d739d7eb4a0cecb5053583	0	0	0	0	0	0	0	0	0	0	0	0	20	25	0	9	0	0	0	0	0	0	0	0	33	31	31	40	40	55	24	57	34	52	47	0
f4aef4e3fa812baf8f514abf1454af37	0	0	0	0	0	0	0	0	0	22	21	8	0	23	17	21	12	0	0	0	19	25	15	20	30	22	27	20	43	14	23	25	25	38	26	0
b6b457c6d6e4a65c42ccf06e6e1d0624	0	0	0	0	0	0	0	0	0	0	48	28	19	62	14	0	25	13	28	16	33	19	22	40	23	17	0	27	0	0	7	24	13	0	9	8
1a86f5c794a524935bc5931d34e8bf78	0	0	0	0	0	0	0	0	7	35	32	8	14	11	17	20	0	12	14	0	12	0	10	19	15	8	21	29	23	25	18	29	27	37	35	16
80febccfb77ab1cad4a733f1fce0d495	0	0	0	0	0	0	0	0	11	35	36	6	0	30	15	26	16	0	0	17	0	0	20	28	25	17	27	0	23	12	29	32	30	19	26	13
036b464a60db985e6d8cb0bc3e754c8a	0	0	0	0	0	0	0	0	0	0	0	0	0	29	25	29	25	0	0	17	22	19	0	26	27	0	33	37	25	32	20	27	36	37	26	0
ab0cb35989f5e182c24b8ab034008e62	0	0	0	0	491	0	0	0	0	0	0	0	0	0	0	0	0	0	0	0	0	0	0	0	0	0	0	0	0	0	0	0	0	0	0	0
e5bddfdecae56c5614c47de7c7f007af	0	0	0	0	0	0	0	0	41	40	27	0	24	22	27	36	22	0	0	0	33	25	0	0	32	16	0	24	0	11	28	18	19	35	0	10
a48589374e91270b0ab061fc9fc052dc	0	0	0	0	0	0	0	0	10	27	30	16	19	22	22	16	23	9	12	7	15	7	15	12	20	6	19	23	31	17	27	19	22	20	19	5
5ea150930031f9d3ddc219e11016e821	0	0	0	0	0	95	211	97	0	0	0	0	0	0	0	0	24	35	0	26	0	0	0	0	0	0	0	0	0	0	0	0	0	0	0	0
f4399d1a8d6284f928461bf7b076762f	0	0	0	0	0	0	0	0	0	22	33	0	11	19	28	25	0	0	0	0	17	10	17	18	14	20	23	14	22	28	31	17	28	55	30	6
f5f2b80d9a417425b0e973d240515c4a	0	0	0	0	0	0	0	0	18	33	23	0	28	24	24	18	26	0	0	22	18	0	0	20	25	25	32	34	0	18	18	17	13	31	0	20
318a6da728d89dba64ff67d3cd0f3d3e	0	0	0	0	0	0	0	0	0	0	0	0	0	0	0	0	0	13	16	28	23	23	11	45	17	51	19	10	109	35	5	26	11	25	20	0
fbedc30d7226c2f0391530b1da2ea918	0	0	0	0	0	0	0	0	0	78	55	0	0	61	0	0	47	0	0	0	37	0	46	30	34	0	22	41	0	35	0	0	0	0	0	0
53a57d66354dd630a14c3d9f4c068866	0	0	0	0	0	0	0	0	31	33	24	0	0	25	15	0	0	31	11	26	19	0	0	29	22	20	14	26	17	14	33	24	20	19	32	0
115be86ab0ed9b4e4787cdcc2256b410	0	0	0	0	0	0	0	0	27	22	42	0	0	13	22	20	16	0	0	0	23	0	20	17	16	16	31	36	18	27	21	31	28	17	21	0
83f35e82df30e81cd04214c9add05b9a	0	0	0	0	0	0	0	0	0	39	26	0	0	30	33	40	10	15	15	0	20	0	24	29	29	23	19	36	11	11	25	15	0	22	11	0
fd97c335e09a372693e103b543bdd170	0	0	0	0	0	0	0	0	0	18	26	0	8	14	30	27	0	0	14	0	17	28	20	21	28	19	18	21	20	33	35	24	19	23	20	0
8af3ab650e89afca90c513c84e52ac53	0	0	0	0	0	0	0	0	0	17	20	0	13	20	42	41	0	0	0	0	17	0	15	9	12	40	20	26	0	26	26	17	41	33	39	9
836403504571bacd6f7f0033c1dd7915	0	0	0	0	0	0	0	0	19	0	0	0	0	0	64	0	0	0	0	0	31	17	26	44	0	0	46	70	0	48	58	0	0	0	45	14
dd8483e6269b707e120742fcb21c7933	0	0	0	0	0	19	99	135	0	0	0	16	0	0	0	0	16	24	26	27	27	24	0	0	20	17	15	0	0	16	0	0	0	0	0	0
2e9057474593aaae00d73a6970209231	0	0	0	0	0	0	0	0	0	27	46	28	36	22	0	28	0	17	0	34	0	0	20	32	14	46	0	19	21	26	18	21	16	0	0	10
798c887b18bf38de35dcbf03dab37f36	0	0	0	0	0	0	0	0	0	23	53	0	13	31	33	19	22	0	14	0	15	0	0	17	33	25	28	0	22	21	19	26	25	13	28	0
fe761d79180f622053d2cc7c54c557fb	0	0	0	0	0	0	0	0	19	23	31	0	18	17	23	17	19	0	0	0	11	0	11	27	22	0	30	24	6	32	18	21	42	31	21	16
af1c8ef808bff00d2f63ee55ad8dc299	0	0	0	0	0	0	0	0	17	0	0	30	52	59	23	0	32	24	23	45	31	0	37	21	0	0	30	0	22	10	0	13	0	10	0	0
dc5ae18241b0e1928d57d80b61234170	0	0	0	0	0	0	0	0	0	30	32	0	0	0	21	15	0	0	13	21	30	0	0	26	31	37	28	23	36	16	21	24	23	23	28	0
8f426a658e9a978ebd870ff72a05a5ab	0	0	0	0	0	0	36	0	0	0	0	0	0	0	0	0	40	56	42	33	49	18	36	26	18	0	18	0	58	14	16	8	0	0	9	0
6ba3601802cb19f8cad64afee0b3af59	0	0	0	0	0	0	0	0	0	0	0	0	0	0	26	0	0	0	0	0	0	0	0	0	0	0	0	0	51	82	78	32	62	50	49	46
6ccaec804d7aac447d4b8e27a0f84157	0	0	0	0	0	0	0	0	0	22	24	0	22	20	27	24	13	0	0	16	135	0	18	24	10	0	0	0	0	0	18	28	43	29	0	0
06a17ade1e8a7630a84e35fedde84a20	0	0	0	0	0	41	108	121	0	0	0	14	0	0	0	0	38	26	17	43	20	5	6	15	0	0	11	6	0	0	0	0	0	0	0	0
064f455b349d16b1061b2728ed9c1fbf	0	0	0	0	0	0	28	29	0	0	0	0	0	19	0	0	29	26	26	17	35	25	20	49	27	21	27	20	44	0	0	0	0	17	12	0
9eb9f6279cb4c0af62d77cb25b4ed343	0	0	0	0	0	0	0	0	0	20	15	10	13	10	38	24	8	10	11	11	18	4	20	9	15	31	34	20	18	16	16	30	27	22	21	0
4d4e1ebd4049cd14130cb1752d413dbb	0	0	0	0	0	32	39	90	0	0	0	98	0	0	0	0	50	44	51	42	11	0	0	13	0	0	0	0	0	0	0	0	0	0	0	0
65461c1283295083721c90d609225cfd	0	0	0	0	0	0	0	0	0	19	36	0	16	23	15	32	22	16	0	20	11	6	17	19	13	18	21	21	23	20	23	24	15	28	12	0
98894c340ba3f566ee66c283705ca137	0	0	0	0	0	0	0	0	20	35	37	7	27	39	27	19	24	0	0	0	15	19	24	16	24	0	16	21	9	10	17	18	13	18	14	0
755eed2b5506e752aefa639cc459bca7	0	0	0	0	0	0	0	0	0	0	42	0	0	46	0	36	0	0	0	0	0	0	0	22	46	0	0	49	32	37	30	0	37	52	40	0
247de98dee904277e294e67dbc431cb1	0	0	0	0	0	0	0	0	0	31	35	0	0	0	0	28	0	0	0	0	0	15	0	16	51	25	21	0	43	39	50	0	28	47	39	0
d19a8a0e3ebd91672352a8b13aeb34f9	0	0	0	0	0	0	0	0	0	59	88	0	0	65	0	0	0	0	0	0	40	37	36	47	0	0	38	29	0	0	28	0	0	0	0	0
5ebdf67bd9b995931cda7b9640e3788a	0	0	0	0	0	0	0	0	0	0	12	26	26	0	14	0	30	31	44	80	40	26	18	27	19	19	24	26	0	0	5	0	0	0	0	0
bdd4c8f25f7bcafab9bf6873c3a4a317	0	0	0	0	0	71	100	197	0	0	0	0	20	0	0	0	21	28	29	0	0	0	0	0	0	0	0	0	0	0	0	0	0	0	0	0
966d0d0892cf67faf235f7ba6982571a	0	0	0	0	0	6	38	1	0	0	0	7	16	20	16	14	13	8	14	18	25	23	9	12	21	21	28	20	26	11	18	15	13	28	25	0
68081a36e07490b9d623b20a0c837aed	0	0	0	0	0	0	0	0	0	15	13	22	32	33	27	18	14	15	0	12	22	13	16	20	18	16	20	24	22	11	24	14	22	18	5	0
8d14efe393279af44ee5f08f0eda2289	0	0	0	0	0	0	0	0	0	7	0	0	6	26	21	38	13	7	0	0	9	7	18	15	25	11	17	12	37	29	39	27	39	23	29	11
b3a0c23b06658dc208af3888bfe23f7d	0	0	0	0	0	0	0	0	13	0	41	0	35	0	28	23	0	0	0	0	0	0	0	0	0	0	36	38	49	35	25	48	32	37	25	0
d9596a49451067de5bdf604be6481a96	0	0	0	0	0	0	0	0	0	0	0	0	0	0	0	0	0	0	0	0	13	0	0	0	0	0	0	0	133	104	20	0	0	55	140	0
300853aecf3cc3af09cda736f30f6a70	0	0	0	0	0	6	57	36	0	0	0	38	9	10	0	0	49	88	24	85	20	0	2	26	4	10	0	0	0	0	0	0	0	0	0	0
006b00c1318fb416687a723d842e4d7b	0	0	0	0	0	0	0	0	39	26	53	18	19	2	31	25	13	0	14	12	28	9	29	13	25	25	3	1	37	38	1	2	1	0	0	0
a57dc5167885065cbd2371c77d34de8e	0	0	0	0	0	0	0	0	0	0	0	0	0	0	0	0	0	27	62	50	42	35	0	52	25	45	21	0	43	38	0	0	0	24	0	0
f5515d04f4f074187e7f18df326bfd2d	0	0	0	0	0	0	60	53	0	0	0	28	0	0	0	0	40	32	44	63	62	0	0	41	0	40	0	0	0	0	0	0	0	0	0	0
7a702dc6ec36c0f3d1a7dbdb5e4e74a9	0	0	0	0	0	0	0	0	0	46	59	43	0	24	0	22	45	44	21	64	26	0	31	0	21	0	17	0	0	0	0	0	0	0	0	0
3b8ef60f3bcac8a5155cbf3204ca9bcb	0	0	0	0	0	0	0	0	0	0	0	0	10	28	66	79	9	0	0	0	15	0	8	10	13	15	18	29	25	16	26	24	32	18	8	14
e73f98e98763a44ad7243f27ea3dfdff	0	0	0	0	0	0	0	2	0	21	28	0	45	25	0	23	19	0	16	22	25	16	0	0	41	0	20	0	30	0	32	33	44	19	0	0
13f3a7a45bf61eced6c5746efe68d03e	0	0	0	0	0	0	0	0	7	57	53	16	19	22	18	0	27	10	15	20	13	13	20	28	26	19	22	27	0	11	0	0	13	0	0	5
a68c73ec7a39d631a78c1470b2857e3e	0	0	0	0	0	0	0	0	0	0	0	0	0	34	0	0	0	0	0	0	0	0	0	0	7	9	65	13	14	26	23	138	45	32	55	0
3327887594a826e1eb5fea206a82336c	0	0	0	0	0	0	0	0	0	46	63	0	0	46	36	0	44	0	0	0	0	25	0	21	27	20	25	33	0	0	42	0	32	0	0	0
0b9757aafc97d0c51caee4c70a7b6c2f	0	0	0	0	0	0	0	0	0	0	0	0	0	0	0	0	9	0	22	20	42	48	7	37	22	40	18	0	116	37	0	0	0	0	39	3
7655d6850c8f8a43ae47c119d6030553	0	0	0	0	0	0	0	0	16	19	37	0	15	33	16	22	0	0	0	0	0	18	14	18	35	17	27	37	31	26	0	29	24	0	25	0
7a4fdb23ee3aacfcc06f6419bb9bbb00	0	0	0	0	0	54	240	164	0	0	0	0	0	0	0	0	0	0	0	0	0	0	0	0	0	0	0	0	0	0	0	0	0	0	0	0
e0e61634d72474b30dc6798e29573c62	0	0	0	0	0	0	0	0	0	0	0	0	0	23	42	25	0	0	0	0	0	0	0	0	22	33	31	47	30	33	40	34	25	40	33	0
83b4ad02a865e21edb7b3f4a4b4ae7ab	0	0	0	0	0	24	73	100	0	0	0	32	0	0	0	0	28	14	21	64	20	0	10	24	7	9	0	16	6	0	6	0	0	3	0	0
1950bbb5b4caee18f1b22835bc8dd3be	0	0	0	0	0	0	0	0	0	14	18	0	23	21	29	11	22	0	0	28	19	0	12	17	16	16	18	17	19	23	15	25	23	40	31	0
c891f608d0b2bc2a87e7f2d7da4c7b90	0	0	0	0	0	0	0	0	0	0	0	0	0	0	0	10	0	0	0	0	0	0	0	18	0	14	12	0	0	8	59	0	36	32	268	0
4af8aaec7d2cb6a19114127901433600	0	0	0	0	0	0	0	0	0	32	31	10	8	25	19	26	0	0	0	9	12	8	11	16	17	21	23	24	14	17	21	20	28	30	27	7
aa82b74a13d89b10a22eabfd502de800	0	0	0	0	0	0	0	0	0	0	0	0	64	50	26	12	0	0	0	0	49	0	31	36	35	20	19	41	20	0	15	0	0	21	17	0
19605f22199016804c397c865e7ead28	0	0	0	0	0	21	73	122	0	0	0	38	0	0	0	0	50	37	43	52	0	0	0	19	0	0	0	0	0	0	0	0	0	0	0	0
19f66c9f2aa7e40e69c89f8ef09eda12	0	0	0	0	0	0	0	0	0	0	0	0	0	0	23	0	3	12	0	0	14	6	10	19	33	28	26	23	47	20	37	18	37	61	19	19
a3e9c7d6ed1bbc4c06a2b614c8820d0b	0	0	0	0	0	26	49	90	0	0	0	33	12	0	0	0	32	29	32	46	18	11	2	27	14	6	8	8	11	0	0	0	0	0	0	0
bc1ac6262de1bb8925fef0784a0f40d2	0	0	0	0	0	0	0	0	9	20	22	10	0	19	21	22	12	12	5	0	15	7	0	24	29	19	20	28	20	17	17	48	12	16	17	13
6409950080e4d6b224f9282a3ba2bfe5	0	0	0	0	0	0	0	0	0	22	21	6	0	27	10	17	22	15	18	22	20	12	19	24	21	18	29	12	16	22	14	18	18	8	23	0
c7ca0091732cdf76b704f5df3c86f0ad	0	0	0	0	0	0	0	0	0	0	0	0	0	0	0	0	0	0	0	0	0	0	0	0	55	0	0	64	0	0	97	48	61	71	58	0
a4655918fc84cb304936cd922fea0bcc	0	0	0	0	0	0	0	0	0	23	27	20	27	36	13	25	36	0	0	0	12	19	14	19	15	16	17	29	29	22	0	14	10	14	0	16
a8ec51fd489819d1a828dd16097c917a	0	0	0	0	0	0	0	0	0	4	5	22	27	30	4	38	30	0	21	21	34	22	24	1	1	1	1	34	34	33	1	3	33	2	3	24
87db7ae764fddad040aff9dd4621014c	0	0	0	0	0	0	0	0	0	0	0	0	0	0	32	61	0	0	0	0	0	0	0	15	21	0	0	0	30	32	35	36	56	52	59	24
cd1a6f7fe3821c40dd700f81e79fb0ea	0	0	0	0	0	0	0	0	0	40	37	11	20	34	15	27	8	0	17	0	26	11	8	19	21	12	24	25	18	0	17	19	12	11	20	0
00b64fb5518c7626ddcd13c4b2c0eb5d	0	0	0	0	0	0	0	0	0	30	20	0	27	30	19	20	0	32	0	0	23	0	0	35	30	25	25	18	16	26	22	19	17	0	18	0
14342bc1e1d9320e8ccc460ebf1cf708	0	0	0	0	0	15	2	0	0	0	0	0	0	0	0	0	8	0	20	19	37	28	0	47	9	31	25	6	90	40	0	17	7	27	23	0
db403ae14f929cf37b27f0644d8f1de8	0	0	0	0	0	0	8	18	0	0	0	10	5	0	0	0	25	84	32	44	56	52	29	5	9	17	13	7	22	0	0	0	0	15	0	0
d9831e02a6b6385971342e4ccda749ac	0	0	0	0	0	0	0	0	0	38	34	17	20	29	29	27	22	0	21	0	24	0	0	31	32	20	28	35	0	0	20	24	0	0	0	0
36cc0e5184b4371fb518b8a5e281f119	0	0	0	0	0	0	0	0	0	23	31	0	16	16	0	24	15	0	9	0	17	0	17	19	17	0	24	17	18	23	42	26	33	40	24	0
d575c495eafcbf156993fb608fc1ddc5	0	0	0	0	0	0	0	0	0	0	0	33	0	36	24	11	28	22	0	0	33	19	18	26	46	27	13	34	0	15	36	0	17	0	13	0
68814ad70567b2505b3bb11b72558f07	0	0	0	0	0	0	0	0	0	28	31	11	20	27	23	0	17	12	11	0	20	0	8	0	20	10	12	11	21	37	21	25	29	19	28	9
83055e290a0f04d9f253b5e2e15c7cf3	0	0	0	0	0	0	0	0	0	47	45	12	0	23	24	27	0	13	23	13	21	0	21	13	0	22	20	26	16	0	22	17	0	28	16	0
600fb3b3e66f4aac59b54f90ba228943	0	0	0	0	0	0	0	0	0	32	28	0	0	33	30	38	0	0	0	0	0	0	12	22	37	23	25	0	27	32	39	47	24	0	0	0
1f7c279499aac8f6d32bf65d15072654	0	0	0	0	0	0	0	0	0	0	0	0	0	0	0	0	0	6	0	0	0	18	0	31	15	26	87	19	59	0	10	0	0	55	123	0
a3ff07e0aba9c748fccaa6ec03ea2f66	0	0	0	0	0	0	0	0	0	0	0	0	0	0	0	0	0	0	0	0	0	0	0	0	14	0	0	7	24	22	64	37	204	66	11	0
743a75bcfed01fa57a07d9b545cf0099	0	0	0	0	0	0	0	0	0	27	30	0	27	52	0	0	21	24	0	0	0	0	0	0	0	0	31	0	56	71	48	0	31	0	30	0
c0f43ee11be708bf9376b020c2497183	0	0	0	0	0	48	37	71	0	0	0	19	12	0	3	0	31	40	44	23	27	21	17	27	17	0	10	0	0	0	0	0	0	0	0	0
bd4a9399d212a64ef4ea41a324b85b6d	0	0	0	0	0	0	0	0	25	18	35	24	16	20	19	19	19	0	0	16	14	26	31	21	14	27	23	15	0	20	24	0	0	21	0	0
4030f505b486a3d7058096c8519271a0	0	0	0	0	0	0	0	0	0	34	20	0	21	27	24	27	12	0	17	0	0	20	0	0	27	20	17	20	19	29	25	37	16	21	14	0
4ec2e0aec0237ab38ce8c492342997c2	0	0	0	0	0	0	0	0	0	33	33	0	0	23	0	16	33	23	22	21	38	23	35	39	24	21	26	0	0	0	0	37	0	0	0	0
54f086f234e0408e8f700970cd64f8ad	0	0	0	0	0	0	0	0	0	32	65	0	0	0	39	0	0	0	0	35	63	0	51	31	38	0	0	0	35	0	0	0	58	0	0	0
90e24caab614766b4e084f921d23b48c	0	0	0	0	0	0	0	0	0	46	63	24	0	29	0	0	35	32	0	0	57	0	0	0	30	0	35	0	9	0	0	39	0	14	22	10
a78cd1359e3b3226d8481fdef651d2a3	0	0	0	0	0	0	0	0	0	10	7	0	7	11	21	28	7	0	7	8	16	7	11	10	14	14	23	20	26	18	35	44	34	22	33	11
e98ff80029741aee0bffbaacbc28bf9a	0	0	0	0	0	0	0	0	10	18	27	3	15	21	23	21	14	0	0	0	16	10	21	11	17	19	0	25	31	0	30	25	35	16	23	12
1ff5bec7bd4c86933e29e3c1d5c7a391	0	0	0	0	0	0	0	0	0	0	0	0	0	13	23	42	0	0	0	0	0	0	0	0	24	20	0	20	14	40	23	25	59	67	31	42
5d66cad5d56e11481c4db6c565b0c32c	0	0	0	0	0	0	0	0	0	0	0	0	0	0	0	0	0	0	0	0	47	22	11	9	39	24	39	23	47	18	28	21	32	47	12	24
614a7051f0a151b7d68d1e6de6ebd9d9	0	0	0	0	0	55	109	119	0	0	0	0	0	6	0	0	0	36	0	34	0	34	0	0	0	0	16	0	24	0	3	0	6	0	0	0
1927644e708ce06953ac18cc630e9d2b	0	0	0	0	0	0	0	0	0	38	34	0	0	0	22	0	44	56	31	0	0	40	0	21	31	35	0	0	21	0	0	0	69	0	0	0
a7031aa03550fa78b7b1883ec6904d99	0	0	0	0	0	0	0	0	0	0	0	0	0	0	53	144	0	0	0	0	0	9	0	0	0	0	0	0	0	0	89	0	68	0	0	79
7f11e4964709d929555dae3812bd4233	0	0	0	0	441	0	0	0	0	0	0	0	0	0	0	0	0	0	0	0	0	0	0	0	0	0	0	0	0	0	0	0	0	0	0	0
3113bd2d3e4caa68ac01b997f30ad797	0	0	0	0	0	17	121	117	0	0	0	13	17	6	0	0	15	15	21	15	20	12	15	14	0	0	0	14	9	0	0	0	0	0	0	0
bf03fed8fc0d13c12fb23c0210bdaf10	0	0	0	0	0	0	0	0	0	27	25	0	13	22	18	31	19	0	0	0	0	0	0	33	21	19	22	29	16	26	25	39	27	29	0	0
7092848e4478602bb3024e3f0d6e4084	0	0	0	0	0	0	0	0	0	24	32	0	0	23	26	33	15	0	15	0	0	0	0	29	0	0	29	26	33	0	46	24	48	38	0	0
5c820a2ee160d3eb924ca2da42c04e3a	0	0	0	0	0	0	0	0	0	20	25	5	15	0	20	16	7	0	0	6	12	4	18	20	27	22	23	27	28	24	22	21	16	22	28	11
f89d6ed6fd85adae5afd896bcaa076ad	0	0	0	0	0	0	0	0	0	11	27	0	26	26	26	20	0	0	0	0	27	0	0	21	26	24	36	25	0	14	20	40	19	24	27	0
a16e8ccfd7abda076c41e94b296039d0	0	0	0	0	0	0	0	0	0	0	0	0	0	0	0	0	0	0	0	0	4	4	0	0	4	0	0	0	107	35	8	0	38	166	69	4
c3e0e040acf43501e24d6080458c4c69	0	0	0	0	0	0	0	0	0	38	0	0	39	0	39	0	29	0	17	0	0	0	26	63	34	0	30	34	0	17	0	0	24	29	0	18
cf0a5b044d48c9970529439d201075f1	0	0	0	0	0	0	0	0	0	22	49	16	0	24	21	26	0	15	0	17	14	9	7	19	9	18	25	7	16	24	11	17	21	25	24	0
4832c9f9dc7ee9b29ca946b49faecfeb	0	0	0	0	0	46	106	141	0	0	0	15	10	0	0	0	25	24	14	37	9	6	0	0	0	0	0	0	0	0	0	0	0	0	0	0
5192699dc249cea151dc1e69b6a5c044	0	0	0	0	0	0	0	0	0	47	40	0	0	43	0	21	0	0	0	0	0	0	27	0	31	0	43	34	0	28	0	43	32	0	44	0
6fc029506729f83c77a7c2bb8c89a6e3	0	0	0	0	0	0	0	0	0	22	37	0	0	22	21	21	19	0	0	0	18	0	0	20	28	18	19	22	16	20	37	20	20	30	23	0
b5269cbabf806813105753c45a8a6a1c	0	0	0	0	0	0	0	0	0	0	15	0	12	17	26	39	15	15	0	0	14	0	0	0	21	22	14	29	29	17	28	21	37	31	31	0
dc68d0a63429b589ac4bdfd97e55a191	0	0	0	0	0	0	0	0	0	0	0	7	0	0	62	78	0	0	0	0	0	0	0	0	0	0	26	0	19	0	27	26	42	70	46	30
e2a35350c918c39f1bbb651969bf3500	0	0	0	0	0	0	0	0	0	16	24	0	0	23	24	22	0	0	14	10	21	16	0	13	28	24	0	19	17	38	22	16	38	17	30	0
ff89f5ccebbc0b94f59125a149f8ce60	0	0	0	0	0	0	0	0	0	15	13	9	0	34	16	15	15	0	16	0	20	16	5	13	17	16	24	22	19	30	18	41	16	13	14	15
7e723e1533a530c67c537cc460e5bec1	0	0	0	0	0	33	108	102	0	0	0	0	0	0	0	0	21	11	0	15	29	21	10	29	0	0	0	0	0	16	0	0	12	8	16	0
5c52866636ffb957608c3ca008455810	0	0	0	0	0	0	0	0	0	0	0	0	10	40	26	12	0	0	0	0	0	0	0	0	49	17	32	56	34	25	37	40	16	20	17	0
54c4d24edb05200f455de9cca2652925	0	0	0	0	0	0	0	0	22	17	18	23	3	28	17	19	13	0	7	22	21	21	0	14	22	18	34	16	13	20	15	0	14	15	14	4
f76874d8ee06e6bb5afe5ebc057ec6de	0	0	0	0	0	0	0	0	21	21	26	16	0	0	36	60	0	0	0	0	0	0	16	29	19	22	31	0	12	0	25	0	34	30	32	0
dfc9ec2e1edec45bf0c57c4d402ca06e	0	0	0	0	0	18	72	63	0	0	0	6	16	10	20	9	20	9	18	21	9	9	0	13	17	0	20	11	14	18	0	14	13	0	0	9
ef1fbb84d3be5ededd4f0c3b4f63f58c	0	0	0	0	0	0	0	0	0	27	21	0	0	33	31	28	0	0	0	0	29	0	0	19	28	0	31	24	0	21	31	40	41	0	25	0
a4cbb278c9c93286ece06fc509b12f67	0	0	0	0	0	0	0	0	0	24	0	0	0	35	31	34	0	20	0	0	30	0	0	29	47	0	0	0	26	0	50	0	39	0	37	27
ff7388ec36196ede8be487be9a299e85	0	0	0	0	0	0	0	0	0	0	0	0	0	25	21	18	0	0	0	0	0	0	20	30	41	21	17	0	25	20	38	37	32	33	27	24
d02bd3c10fe9995d1ad9fdd34e37957a	0	0	0	0	0	56	60	96	0	0	0	0	0	0	0	0	69	0	110	0	0	0	0	0	0	0	37	0	0	0	0	0	0	0	0	0
a9e8c22287504fa2121f22a396000cc0	0	0	0	0	0	27	72	90	0	0	0	32	0	0	0	0	42	37	24	40	26	23	0	15	0	0	0	0	0	0	0	0	0	0	0	0
b37cdbab8528bf06636c376f1c9e9d2a	0	0	0	0	0	0	0	0	0	13	15	0	18	28	35	18	21	0	0	0	20	13	12	18	21	10	0	24	19	27	21	19	32	20	24	0
fa930c8a2a4a87b29eb52d7fced6d9f0	0	0	0	0	0	54	60	86	0	0	0	42	21	0	0	0	53	0	38	25	31	0	17	0	0	0	0	0	0	0	0	0	0	0	0	0
edb608581fbe1717b54e6140c023a786	0	0	0	0	0	0	0	0	0	15	26	0	18	52	46	30	8	0	0	0	0	8	12	16	22	20	35	33	9	17	21	8	4	12	15	0
5c14ffece6307d4b0e08d90887070fa5	0	0	0	0	0	0	0	0	0	24	28	12	0	31	27	0	14	6	0	4	0	12	0	23	25	33	25	48	0	16	11	20	16	20	31	0
164b51e25d568be5acf56325c09b7c0c	0	0	0	0	0	0	0	0	0	16	29	0	13	19	0	17	25	0	0	0	206	0	0	17	0	15	0	19	15	0	0	0	10	15	10	0
7d658eeb1cb1737e4f6b4a9ee6dd1218	0	0	0	0	0	0	0	0	0	0	0	0	0	0	0	0	0	0	20	0	0	0	0	22	15	31	18	4	92	65	11	49	18	21	55	5
d68cb3f3bf8e795e4d3919071d9ed4fd	0	0	0	0	0	0	0	0	0	31	34	20	16	19	18	21	0	0	0	0	0	0	18	24	17	21	0	24	20	31	26	30	23	0	32	0
65d3282406e962acced9bafbb0572b12	0	0	0	0	0	0	0	0	0	29	31	0	0	19	0	0	0	0	14	0	69	0	20	28	19	15	34	0	20	15	30	19	15	20	28	0
858dcabe482b7d8016de3c36affa3d40	0	0	0	0	0	33	51	140	0	0	0	0	0	0	0	36	0	0	0	34	44	0	0	34	52	0	0	0	0	0	0	0	0	0	0	0
c9e07a7566b212d4214914405d8b2b4e	0	0	0	0	0	0	0	0	0	0	0	0	0	0	0	0	0	0	0	0	97	33	13	56	25	45	34	76	19	4	13	9	0	0	0	0
91d223bb5ce8d0d52ef75d0de8a6fcaa	0	0	0	0	0	29	93	106	0	0	0	0	0	7	0	0	8	12	12	0	18	16	22	20	16	12	0	13	0	8	10	0	14	0	7	0
19858e40aa4f49ed8e9ec3d419201df9	0	0	0	0	0	0	0	0	0	23	20	0	0	23	10	27	0	0	0	28	12	0	18	13	16	25	26	29	21	16	21	20	9	32	34	0
95bbf951aac26d50dc214ad007f4470b	0	0	0	0	0	0	0	0	0	0	0	0	0	0	0	0	0	0	0	0	29	0	0	0	0	0	0	21	152	75	68	41	37	0	0	0
a75a2422d77508a218cdf588ed78cafe	0	0	0	0	0	0	0	0	0	27	40	0	14	15	0	17	15	0	0	0	0	12	18	19	33	0	36	27	18	23	28	0	30	27	23	0
44930436a14560d9baa6390d5df83f27	0	0	0	0	0	0	0	0	13	25	24	9	17	19	15	10	10	14	12	18	32	15	14	21	14	18	23	18	15	16	14	15	0	9	11	0
da22a2a46269afa19fea28e43bcd2c86	0	0	0	0	0	0	0	0	0	34	37	16	28	20	20	13	12	11	0	9	28	0	0	27	31	35	0	35	28	0	0	0	15	0	22	0
646ed8475b919c2f356cd0aa94f45ee6	0	0	0	0	0	0	0	0	18	0	0	0	32	66	0	27	0	20	0	0	0	20	0	0	0	0	21	42	26	43	38	36	31	0	0	0
b16f939e1323b03d6791361423254543	0	0	0	0	0	0	203	121	0	0	0	0	0	0	0	0	0	33	0	62	0	0	0	0	0	0	0	0	0	0	0	0	0	0	0	0
2dbb1ae461d920ef5e4db78ee61313e5	0	0	0	0	0	0	42	32	0	0	0	16	0	15	0	0	39	26	14	36	19	19	9	32	11	18	20	23	18	0	13	17	0	0	0	0
40040521128e6e1c660386d02cd7786e	0	0	0	0	0	0	0	0	28	31	40	0	23	24	0	0	19	0	0	9	13	0	25	24	22	31	64	0	0	22	0	0	18	25	0	0
7759a5cb15f9a1c80a8baee6ab3611be	0	0	0	0	0	0	0	0	16	24	50	0	19	14	14	14	11	24	14	19	20	0	7	26	15	17	17	16	18	8	15	9	0	12	19	0
142bb1461fdef0726e12a59b0001cdaf	0	0	0	0	0	0	0	0	0	14	27	0	7	23	32	27	0	0	0	0	0	0	12	21	29	12	18	14	28	22	27	34	24	29	18	0
18de4d5bb00d9ce32c4395e666efb0f0	0	0	0	0	0	0	0	0	0	9	28	0	19	9	29	11	27	0	0	17	0	0	0	0	18	17	14	13	24	36	13	30	25	34	30	15
ebf30b3dbb5022d8c8cb83859ef32884	0	0	0	417	0	0	0	0	0	0	0	0	0	0	0	0	0	0	0	0	0	0	0	0	0	0	0	0	0	0	0	0	0	0	0	0
2945be087ead1d181f2938a02e87e22b	0	0	0	0	0	0	0	0	0	23	27	14	0	38	28	0	0	15	17	0	56	0	0	25	0	0	31	24	37	21	29	0	32	0	0	0
5b239ef2b0d6ec334923e065fdd1faff	0	0	0	0	0	0	0	0	0	0	55	0	0	43	61	63	0	0	0	0	24	0	29	17	0	47	24	54	0	0	0	0	0	0	0	0
73282a35cda67b0355d6af4a2a72310c	0	0	0	0	0	0	0	0	16	22	31	0	13	24	10	14	14	11	7	9	14	13	15	20	33	12	20	22	14	17	23	0	12	19	11	0
dad96ff3acd4e775b803418f4f82b981	0	0	0	0	0	0	0	0	0	0	0	0	0	0	0	0	0	0	0	0	0	0	0	0	0	0	0	0	48	54	52	45	49	71	63	34
173da2a6391830a31758a84f6989d6eb	0	0	0	0	0	0	10	10	0	0	0	0	0	0	0	0	14	55	44	34	37	25	12	28	14	16	33	0	42	18	0	6	0	12	5	0
626c7c93182269ce247f4b8ea38a929a	0	0	0	0	0	0	0	0	44	42	31	0	9	23	0	16	14	0	0	0	17	0	0	26	25	19	19	20	20	17	16	22	0	18	17	0
baf5559770f2d6bec62ffba284a1fc0f	0	0	0	0	0	0	0	0	0	45	71	0	33	0	63	61	0	0	0	0	0	0	0	0	18	0	0	0	0	0	0	29	33	62	0	0
7f6a9b4c0b9c026d3dda0bccdfd621c2	0	0	0	0	0	0	0	0	0	0	0	0	0	0	54	39	47	0	0	0	0	0	59	0	0	45	0	0	0	53	0	0	50	0	68	0
4b30b76d74488601d994a3fc10e2eb93	0	0	0	0	0	0	21	33	0	0	0	23	28	24	18	0	33	27	0	17	19	0	0	11	24	22	11	18	13	0	0	27	19	0	26	0
cfe336e3f52005c81885b30e02040eb9	0	0	0	0	0	0	0	0	0	0	31	0	9	56	55	19	0	0	10	0	0	23	12	0	11	33	0	0	0	43	29	26	23	33	0	0
cdd3c116ad9088b6409bd145a9d9dbc9	0	0	0	0	0	0	0	0	0	0	0	0	0	0	0	0	0	0	0	0	0	0	0	0	0	0	0	0	42	19	25	25	121	88	75	18
17325abebfa531c61440b7cd902519a1	0	0	0	0	0	0	0	0	0	13	33	0	17	26	26	12	9	0	0	17	0	0	0	17	22	16	19	28	22	10	24	30	26	20	24	0
1ed63e4db4633111a22fc31dc902a2bd	0	0	0	0	0	66	116	151	0	0	0	17	0	0	0	0	24	0	15	21	0	0	0	0	0	0	0	0	0	0	0	0	0	0	0	0
081a666bd270a9957abcf2055a3fbded	0	0	0	0	0	0	50	38	0	0	0	28	8	0	0	0	90	58	20	61	7	12	11	8	10	7	0	0	0	0	0	0	0	0	0	0
6de89565601b2b50e8782f7eda90c609	0	0	0	0	0	0	0	0	0	46	53	19	0	0	30	28	0	13	6	0	0	0	33	0	23	15	0	33	27	0	0	32	32	0	0	18
29e7775d32cc10c9d50153e18c013c9b	0	0	0	0	0	0	0	0	0	17	0	0	0	0	42	38	0	16	0	11	42	0	11	17	0	15	16	0	0	0	33	40	33	29	48	0
bc46fc8e13a56d215b87422b952221c7	0	0	0	0	0	47	33	51	0	0	0	0	0	0	0	0	46	0	46	42	31	22	28	0	0	0	25	22	0	14	0	0	0	0	0	0
9c9e7c9dd0be15753027bd8b33f88e7d	0	0	0	0	0	0	0	0	26	28	23	0	32	31	0	15	0	0	0	15	11	16	22	21	0	0	0	0	0	0	42	25	0	50	31	19
b2ed68716f3d3f7355d60ae781d9367c	0	0	0	0	0	0	0	0	0	16	0	4	0	8	30	39	7	0	0	0	0	0	0	7	5	5	0	15	26	14	22	34	51	67	46	11
955452a7b17f77b812befb0e904dd969	0	0	0	0	0	0	0	0	0	0	0	0	0	0	0	0	0	0	0	0	0	0	0	0	0	0	0	0	28	28	45	39	105	88	55	19
5d38252a80cd5e8b287a9c84b0e12afe	0	0	0	0	0	0	0	0	0	35	33	0	48	14	0	0	0	0	0	0	30	0	23	30	0	27	31	46	0	0	0	37	0	23	28	0
3b38eb82ae566e78defb772aed2ef490	0	0	0	0	0	26	66	83	0	0	0	0	25	8	0	0	22	15	16	24	24	19	14	20	0	15	7	9	6	0	0	0	0	0	5	0
14c9a5e9a9970c10cbb0f693a9bf254a	0	0	0	0	0	20	50	47	0	0	0	31	23	0	0	0	35	19	27	37	18	10	0	21	7	15	21	15	8	0	0	0	0	0	0	0
294f025bc953f0f8d1d589c5c0f1b685	0	0	0	0	0	0	4	0	0	0	0	0	0	0	8	0	0	16	13	0	33	28	18	10	53	11	31	20	55	17	16	22	15	15	11	7
0d9b4f920b5c69cdf73b7e7acc9c3793	0	0	0	0	0	0	0	0	39	52	52	12	0	23	0	19	27	18	0	0	20	16	24	19	15	19	23	0	0	10	0	0	0	0	15	0
5585f39cfafa1846d1ac3cd20d3b93ae	0	0	0	0	0	0	0	0	0	30	0	0	0	0	16	0	0	0	8	18	24	20	29	0	0	33	34	52	28	0	0	25	33	28	25	0
3c276177c38498c15d7feec091aab9d7	0	0	0	0	0	32	48	143	0	0	0	14	0	0	0	0	47	26	46	42	0	0	0	4	0	0	0	0	0	0	0	0	0	0	0	0
75bbdf1657ed567f55a9ed6b867967eb	0	0	0	0	0	0	0	0	0	28	0	0	29	0	30	0	33	33	0	39	0	0	0	37	45	0	0	24	0	34	33	22	0	15	0	0
5b45573c129f806ad0601624c5d04899	0	0	0	0	0	0	0	0	0	0	29	0	25	30	36	28	0	0	0	0	0	25	0	24	0	15	36	50	19	30	0	0	17	0	38	0
a7db929713c76af0c3230903e58f72cf	0	0	0	0	0	0	0	0	0	14	16	0	0	0	23	25	13	0	0	0	0	0	0	16	24	13	20	29	39	24	22	18	23	37	45	0
cef27f037d0fefe210bd019ad036813d	0	0	0	0	0	0	0	0	0	0	0	0	0	0	30	48	0	0	0	0	0	0	0	0	0	0	0	0	0	34	42	45	91	52	41	18
c6fa6cd7d1b0dd99c0e2ff2642bd1381	0	0	0	0	0	0	0	0	15	15	32	18	15	12	8	16	24	27	0	30	45	9	9	18	25	17	27	19	8	0	4	7	0	0	0	0
8681119e4ff64f5368744f0a56c5bebf	0	0	0	0	0	43	111	88	0	0	0	14	0	12	0	0	23	0	20	0	21	0	10	12	0	0	10	15	0	0	9	5	0	6	0	0
ed0a301087fe75fe0676ba2c7626a5ff	0	0	0	0	0	10	42	41	0	0	0	10	21	16	0	0	7	20	9	14	25	0	0	18	12	23	10	17	15	0	12	10	16	33	18	0
82d8b5eaea87cf3b6cd8d845009b3f40	0	0	0	0	0	0	73	47	0	0	0	0	17	0	0	0	0	53	56	69	44	0	0	0	0	0	26	14	0	0	0	0	0	0	0	0
f0ee329e8902838a98c5687845f33fa5	0	0	0	0	0	0	0	0	22	0	23	0	19	29	0	10	25	0	0	0	0	0	21	12	29	11	28	17	16	14	29	16	36	28	14	0
f117c2966a95c9ccd85bdcf3eaed2e5f	0	0	0	0	0	0	0	0	0	33	33	0	18	23	25	0	0	0	0	0	0	0	0	0	0	19	44	27	0	31	37	12	27	41	29	0
2954550c98cc3cc9e7307afeaed27877	0	0	0	0	0	0	0	0	0	22	13	0	11	27	10	15	8	9	5	0	0	10	19	14	17	8	19	29	10	24	33	37	16	23	20	0
5d512047c54f7961bb00064f7f307aec	0	0	0	0	0	0	0	0	0	18	33	15	0	50	0	31	13	0	0	0	0	0	14	28	21	17	32	35	0	0	0	22	22	20	28	0
8b2e1fd6d4f8d813d66b688ede819080	0	0	0	0	0	0	0	0	0	0	0	21	11	28	23	30	0	0	16	0	0	0	16	0	24	15	21	20	16	23	23	30	35	22	18	7
9e396184792863f57e27813d39b4a84b	0	0	0	0	0	0	0	0	0	10	10	9	7	23	17	20	0	3	0	0	14	6	8	19	17	16	15	23	14	18	28	31	30	29	27	4
adb19fa6979de747fbf6ef1dec97f430	0	0	0	0	0	0	0	0	0	23	21	0	0	10	10	10	0	0	8	13	18	14	6	23	12	38	18	25	33	21	15	18	9	29	23	0
fb7ee95a1c7ffaa864ad21b435b0a5f3	0	0	0	0	0	18	88	105	0	0	0	8	0	0	0	0	34	29	17	68	12	4	0	13	0	0	0	0	0	0	0	0	0	0	0	0
775bf6a7fbf9b2435c6927f39b6a3365	0	0	0	0	0	0	0	0	19	28	28	0	14	18	11	15	18	14	13	12	11	18	16	17	22	12	25	22	14	7	12	15	0	15	0	0
70493cb9e05a299982381bd8b865a89d	0	0	0	0	0	0	0	0	0	33	0	0	18	22	0	21	0	10	15	0	21	0	0	28	30	0	43	0	0	26	0	39	46	0	29	15
f523241df6433b3da424bf0db09ea736	0	0	0	0	0	0	0	0	0	28	48	12	0	20	24	14	18	0	10	0	20	0	23	15	0	25	25	0	19	19	0	30	20	0	26	0
b067b7c13e15835ad45f35d28548c770	0	0	0	0	0	0	0	0	0	0	31	0	0	22	18	31	17	0	16	26	0	14	0	0	18	24	0	25	20	0	26	35	0	41	32	0
6d9748645aaef4a4baaeac434be74bf6	0	0	0	0	0	0	0	0	0	0	35	0	0	16	24	16	14	0	0	0	14	15	14	0	17	13	22	36	25	23	28	17	21	18	27	0
ef8af746fb0d19e1cb6ced11b469a36d	0	0	0	0	0	0	0	0	0	0	31	0	16	28	0	49	0	0	0	0	0	0	0	22	27	22	22	0	0	44	39	37	24	34	0	0
95026829132363dfea59b3f33cdbc917	0	0	0	0	0	0	0	0	4	23	23	0	9	27	16	19	15	0	10	10	16	0	12	11	15	0	16	18	20	17	32	16	18	23	15	9
65865b0fcc0c38cc27890c78364dc735	0	0	0	0	0	0	0	0	0	35	0	0	0	23	19	0	18	0	0	0	21	0	11	11	21	14	28	32	0	33	17	15	37	24	28	7
4f1cc645387c4ae6a7378a0129b1ea76	0	0	0	0	0	0	0	0	0	0	0	12	15	16	19	8	17	15	8	0	22	11	20	12	27	15	21	30	15	11	34	23	17	18	8	0
2446a5358cbe557e3b22c09d12ae192b	0	0	0	0	0	0	0	0	0	0	0	0	29	0	34	0	0	0	0	0	34	0	25	0	45	0	0	0	0	47	57	0	52	40	31	0
77366337e6220ecb9df1c0b52b1d3fe4	0	0	0	0	0	15	52	64	0	0	0	26	0	0	0	0	37	21	29	46	21	10	15	39	0	18	0	0	0	0	0	0	0	0	0	0
06e1982882326ffce2f885bbf77efc7f	0	0	0	0	0	0	0	0	0	26	0	23	0	20	12	18	20	0	9	0	19	0	11	17	17	29	13	22	18	16	31	29	12	0	23	8
cf70de58db0dd08b6ca2fc3c945688fd	0	0	0	0	0	0	0	0	0	24	24	0	13	23	30	13	0	0	0	8	13	6	0	0	15	18	9	16	24	17	30	23	17	24	29	17
e08648d03068e40dc201a031cffb8704	0	0	0	0	0	19	66	69	0	0	0	9	14	12	8	0	14	17	15	15	12	21	13	19	14	11	9	0	12	7	0	7	0	0	9	0
2b36353df9c6d87c037fb8230c719c7a	0	0	0	0	0	0	0	0	0	0	59	0	0	42	0	0	0	0	0	0	0	0	0	29	26	0	34	0	30	29	33	0	38	40	32	0
467430da0cb372bbdfa5fd71ff71c7b2	0	0	0	0	0	0	0	0	0	0	0	0	0	22	32	0	0	0	0	0	14	0	0	0	0	20	43	25	32	39	61	33	22	25	24	0
41ba5313b51c70822b701a2ad57844f4	0	0	0	0	0	0	0	0	0	0	0	0	0	0	0	0	0	0	0	0	10	0	0	0	8	0	12	15	37	27	68	18	69	54	51	23
ad56b070e954aabc915e4afbfef022e4	0	0	0	0	0	0	0	0	0	0	29	0	0	15	18	21	20	0	0	0	0	9	0	23	22	0	22	36	18	19	50	32	35	8	14	0
c4e0fab383f52d5d8ae6ce1a86e0ed32	0	0	0	0	0	0	0	0	0	17	48	15	24	15	0	42	7	16	11	18	26	23	29	9	27	14	0	31	0	0	0	18	0	0	0	0
fdc6ba10b744eb7dff38206dcfc34b0e	0	0	0	0	0	0	0	0	0	0	0	0	0	0	29	34	0	0	0	0	0	0	0	0	0	0	0	7	27	33	32	37	75	46	48	22
e59fd0accea51e509f6336df9f093141	0	0	0	0	0	0	0	0	0	0	0	0	0	0	0	0	0	0	0	0	0	0	0	0	0	0	0	0	118	73	0	43	15	46	95	0
96b8c436c459330d97f9f44eca82dbef	0	0	0	0	0	0	0	0	0	36	57	0	34	0	0	0	0	0	0	27	43	0	32	31	31	21	33	18	0	0	0	26	0	0	0	0
e34cb36a0b4ae299d79950e681fa3e88	0	0	0	0	0	0	0	0	0	30	30	0	9	20	18	9	12	0	17	0	9	0	0	17	8	16	17	24	19	19	17	20	29	26	23	0
946a3e520400b90ef731bb17d9a8de87	0	0	0	0	0	0	0	0	0	19	11	5	0	21	14	15	10	0	0	6	9	10	10	15	15	11	15	20	19	32	23	19	38	32	20	0
ab86fcf7af336a0af98371518db7960f	0	0	0	0	0	0	0	0	0	32	46	0	0	25	0	32	0	0	0	0	0	0	34	21	27	0	36	32	0	40	41	22	0	0	0	0
42c8e551f11f84682fa2c491fa7d93c1	0	0	0	0	0	0	0	0	0	18	26	6	14	15	29	19	15	0	5	11	11	7	9	4	15	9	19	11	0	22	22	28	28	16	29	0
be67b50b3d949da11542f03b10b663d2	0	0	0	0	0	0	0	0	0	11	0	0	0	16	27	18	18	0	0	0	9	0	0	33	24	15	0	23	14	29	25	35	33	35	23	0
5efc4fed4b6c687bca5539238152f4eb	0	0	0	0	0	0	0	0	0	0	0	0	0	0	0	0	0	0	0	0	0	20	0	0	0	0	4	27	145	26	20	0	0	96	50	0
9403155474b7f5164dbe7dc35452fd4e	0	0	0	0	0	0	0	0	0	35	36	0	0	38	42	0	0	0	0	0	0	0	0	19	38	0	25	28	0	0	26	34	0	28	38	0
ef3f8b0f5686dd5d512e7bda23d85db0	0	0	0	0	0	0	0	0	0	25	24	0	21	18	6	0	0	0	0	10	21	0	0	19	25	15	23	22	26	21	31	26	24	11	19	0
b8f772803a08ac65e8159abc30730687	0	0	0	0	0	123	87	176	0	0	0	0	0	0	0	0	0	0	0	0	0	0	0	0	0	0	0	0	0	0	0	0	0	0	0	0
e5c3bd34b536cb5eb92265e93fd365a9	0	0	0	0	0	49	80	94	0	0	0	27	0	0	0	0	67	28	21	20	0	0	0	0	0	0	0	0	0	0	0	0	0	0	0	0
7266dc13f4052b4a4789d31b618a4f24	0	0	0	0	0	0	0	0	0	28	35	0	0	33	19	18	0	0	0	19	0	0	24	18	14	14	19	29	22	23	19	14	12	12	14	0
6d74d2e400187d521b4ee84181165283	0	0	0	0	0	0	0	0	0	15	19	0	0	13	23	26	0	11	13	10	26	18	6	14	22	15	11	0	19	15	28	16	18	15	22	11
151cbf1f7b5c8e40f5799d5b7e57eb9f	0	0	0	0	0	0	0	0	0	0	0	0	0	29	28	25	0	0	0	0	0	0	0	0	18	5	23	17	18	36	39	50	20	30	27	21
a993e776c4b24e28eed6702516155554	0	0	0	0	0	0	0	0	33	13	22	8	15	15	23	20	14	0	8	9	13	11	14	14	19	14	14	15	5	18	25	0	18	15	10	0
20472b0b0557f3b8cd670ec8f2d6dd6b	0	0	0	0	0	0	0	0	0	52	49	0	17	0	8	0	17	0	12	9	20	0	12	21	28	0	0	18	24	17	33	17	16	0	12	0
c81cf180edf079e03df02a75a7931eb3	0	0	0	0	0	0	0	0	0	9	24	0	8	19	10	17	7	0	0	0	17	0	20	16	19	19	17	35	24	10	24	27	14	19	21	6
385d1c29475728172421a7b12de92819	0	0	0	0	0	0	0	0	0	0	0	13	16	0	28	22	10	0	0	0	12	0	14	0	21	19	28	73	19	23	0	28	40	0	16	0
e758ba126d1bee062f6cd66982623dc8	0	0	0	0	0	0	0	0	0	0	0	0	0	0	0	0	0	0	0	0	0	0	0	0	0	0	0	0	282	0	19	0	0	0	81	0
bf00985b244ab0457bdfe3a1636411d7	0	0	0	0	0	0	0	0	0	17	18	18	20	33	16	12	11	9	12	24	16	9	10	24	18	18	18	31	6	9	4	17	4	7	0	0
d1c42627e14642e8f36dbe039b0cd379	0	0	0	0	0	30	101	151	0	0	0	23	0	0	0	0	0	22	18	23	12	0	0	0	0	0	0	0	0	0	0	0	0	0	0	0
ad8b4b0e2672f1fb3b44835d595cac5d	0	0	0	0	0	0	0	0	0	44	34	28	0	21	38	0	13	0	0	20	0	0	0	0	0	0	20	26	0	28	46	18	0	24	20	0
227adb53391f73fec661968d8207ba3e	0	0	0	0	0	0	0	0	0	34	32	0	18	22	0	14	19	0	17	20	22	18	11	37	28	15	0	17	0	17	12	0	15	12	0	0
b8c6455b39584e1452094334b22d03af	0	0	0	0	0	0	0	0	0	0	0	0	0	24	0	16	0	0	0	7	12	0	0	0	0	0	10	0	39	70	57	24	21	24	42	33
f24efa6d1cd128d047a0cacaae895f54	0	0	0	0	0	0	0	0	0	0	0	0	0	0	32	37	0	0	0	0	0	0	0	0	0	0	0	0	15	18	44	19	103	40	47	24
1a5f1e3eaeab03dc8e5ba5140d25ea2f	0	0	0	0	0	0	0	0	0	27	23	0	13	11	9	10	0	0	0	10	25	7	13	20	26	20	22	16	22	21	10	21	15	17	20	0
a9368327ad08914a6c03585e747ab1a9	0	0	0	0	0	0	0	0	0	39	29	0	0	0	0	0	0	0	0	0	43	0	0	38	0	24	20	23	34	25	0	30	28	18	26	0
3e23463bc60c2c0454c3a5972028f622	0	0	0	0	0	0	0	0	0	14	21	0	0	0	16	0	17	0	0	0	16	0	0	13	18	27	25	45	26	26	26	13	33	19	22	0
d9ef66465894f674f6afcba349a3e8a7	0	0	0	0	0	0	0	0	0	0	0	0	0	0	22	47	0	0	0	0	0	0	0	0	12	0	0	0	26	17	44	15	49	49	70	26
1679c93b2ab22d277593b98b9690fe14	0	0	0	0	0	0	0	0	0	0	0	0	0	0	0	0	104	98	82	93	0	0	0	0	0	0	0	0	0	0	0	0	0	0	0	0
e19d6c719a06dfac03d60d811741f778	0	0	0	0	0	0	0	0	16	0	15	12	0	29	10	13	14	9	0	0	23	0	0	19	24	12	0	16	15	32	31	18	24	21	19	4
26739cf3253de448d1ef7c34a5ab2483	0	0	0	0	0	0	0	0	0	16	37	15	0	32	26	0	0	0	14	0	0	0	14	23	11	15	20	32	0	23	19	0	26	24	28	0
8d7365527b9e7daced6cb60e82d86c0c	0	0	0	0	0	0	0	0	0	0	24	0	32	0	39	33	31	0	0	0	0	0	0	23	27	24	37	23	0	0	0	25	36	0	0	21
b2f5a69d70d0bb3cac0f5e37bc4afac3	0	0	0	0	0	0	0	0	0	0	0	0	0	0	33	37	0	0	0	0	0	0	0	0	0	0	0	0	37	17	0	55	72	36	73	15
602224ed7e6ee5e6af043cb3bc4f7c01	0	0	0	0	0	0	1	0	0	0	0	0	0	13	0	0	11	8	20	10	31	0	22	36	29	40	16	25	21	0	24	37	13	0	12	5
d7ba96a7c37680074b45866f59075b54	0	0	0	0	0	0	0	0	0	20	18	0	16	31	22	17	6	0	0	9	0	0	8	17	15	19	28	18	0	18	25	20	15	19	16	17
722a1cbe1ce6761ef34a07f12706ff15	0	0	0	0	0	0	0	0	0	0	0	0	0	22	41	28	0	0	0	0	0	0	0	0	6	9	0	15	16	35	41	40	28	49	29	15
c8dc1f37452dff8a9e6c2a66eb9e2a29	0	0	0	0	0	0	0	0	0	0	0	0	0	0	30	37	0	0	0	0	0	0	0	0	15	0	13	18	14	31	22	29	41	44	58	22
ca781bae8893dc1fcaa11b286aa1d8a1	0	0	0	0	0	0	0	0	5	12	12	1	10	17	22	26	0	2	12	0	10	6	2	12	12	7	8	22	26	14	32	21	26	29	18	9
12a7c1ca3466ccabda944d740f1ac655	0	0	0	0	0	0	0	0	0	17	20	0	11	27	0	0	22	0	18	13	20	19	16	24	20	25	15	19	6	0	0	17	24	18	22	0
36c413c2cddcb130410648fe52eedb1a	0	0	0	0	0	0	0	0	0	0	0	0	0	0	19	22	0	0	0	0	0	0	0	0	0	0	0	5	22	12	103	0	99	67	0	24
3b116afe14cfa4ceb6746776c18a755b	0	0	0	0	0	6	71	50	0	0	0	18	0	0	0	0	39	54	31	63	10	0	5	14	0	11	0	0	0	0	0	0	0	0	0	0
76e8cec0a17402b5a7c3f3884c7a6849	0	0	0	0	0	0	61	0	0	0	0	26	0	0	0	0	48	45	41	44	34	32	9	32	0	0	0	0	0	0	0	0	0	0	0	0
0f843884a69f9fdbc94ac3627cbe7941	0	0	0	0	0	0	0	0	0	40	0	0	0	44	44	0	0	0	0	0	0	0	0	25	0	0	42	0	29	45	55	0	0	0	48	0
2db17fcc51cf439017de9e0c92909df4	0	0	0	0	0	0	0	0	0	22	24	39	27	37	15	15	29	50	31	0	0	0	16	28	0	21	18	0	0	0	0	0	0	0	0	0
82ebd13319de2cba50d0aef593cfca62	0	0	0	0	0	0	0	0	0	0	0	0	0	0	0	0	23	19	0	15	53	24	16	36	45	29	20	0	19	12	28	0	0	26	0	7
2a53eeef5938119e64ed3ba0876c4744	0	0	0	0	0	0	0	0	0	0	0	0	0	0	39	53	0	0	0	28	0	0	0	25	0	0	36	58	0	0	0	57	43	32	0	0
8c0321fffd90b1968a3c3a986951d1c7	0	0	0	0	0	21	90	106	0	0	0	18	0	6	0	0	32	14	5	31	25	9	13	0	0	0	0	0	0	0	0	0	0	0	0	0
f4c0ae015a199d812fc1b99b41a4c854	0	0	0	0	0	0	0	0	0	25	0	0	0	31	14	24	19	0	0	27	28	0	0	31	17	22	23	25	0	31	22	0	31	0	0	0
e179c36c583b2c9a5c34409cd59549a2	0	0	0	0	0	0	0	0	20	0	0	0	40	0	0	0	0	15	0	32	0	44	37	0	0	0	0	0	30	0	50	0	65	36	0	0
2ae4abb6eb9e95e8e9f1604808178bf0	0	0	0	0	0	41	49	62	0	0	0	0	0	0	0	0	31	26	25	36	30	24	0	14	0	24	6	0	0	0	0	0	0	0	0	0
bda2160681f9251ed28165dda1fa0130	0	0	0	0	0	22	39	69	0	0	0	30	0	0	0	0	20	26	18	34	20	0	9	26	0	17	16	13	8	0	0	0	0	0	0	0
5ee989fe0f5a2d61bbacbcca8d02d03d	0	0	0	0	0	39	85	93	0	0	0	14	0	0	0	0	30	24	25	32	0	0	0	17	0	4	0	0	0	0	0	3	0	0	0	0
f92e28130a5dfd60e3a6c9dcf3bc3eab	0	0	0	0	0	0	0	0	0	25	32	12	0	0	17	0	0	11	17	0	21	0	0	0	54	29	39	33	0	39	0	0	16	0	21	0
7708ef91201e0c1163a6f06269ad8cf2	0	0	0	0	0	0	0	0	0	0	20	0	0	10	0	30	0	0	0	0	10	0	21	0	33	34	0	12	26	30	42	37	25	0	36	0
91d79c965b9178baaa5fd406e6f0f926	0	0	0	0	0	0	0	0	0	33	30	0	0	28	0	31	28	0	0	0	0	0	0	0	37	0	27	0	20	37	34	0	0	36	24	0
85f57ba53de2a70d6bc70c5977523fa4	0	0	0	0	0	0	0	0	0	24	30	0	0	21	0	22	21	0	0	0	0	0	18	23	26	16	0	15	0	17	23	24	35	25	25	0
da97c846261738212a4014cd7dba96c6	0	0	0	0	0	0	0	0	0	18	22	0	16	0	11	21	0	5	15	10	14	13	15	11	21	10	0	21	8	19	25	7	27	16	40	0
eecca4e2793146705450a23479853998	0	0	0	0	0	0	0	0	0	21	24	0	0	32	21	13	0	0	0	0	0	10	0	20	0	13	0	28	0	21	35	24	30	30	42	0
dcc1663c125acd3f455d8dd7d76d7b52	0	0	0	0	0	0	0	0	18	26	31	0	28	21	21	25	14	18	0	0	23	0	0	0	12	0	18	17	41	0	11	9	14	16	0	0
419abd1125fb50d23b3ea2e35ac5ee87	0	0	0	0	0	0	0	0	17	15	35	19	0	13	12	15	14	0	0	0	33	0	11	0	20	19	19	27	24	15	10	18	0	16	11	0
f969ee8c2c9308537e2610528b32fa4e	0	0	0	0	0	0	0	0	0	14	35	11	18	18	15	11	13	0	12	20	21	6	19	22	23	7	23	0	0	0	14	10	13	17	14	7
ec3960581a9213e0ae332e4a5ecf0063	0	0	0	0	0	0	0	0	0	0	0	0	0	0	41	0	0	0	0	0	0	0	0	0	38	17	40	30	33	0	0	44	42	47	31	0
87300faaa235328d110372e65cc38b56	0	0	0	0	0	34	103	83	0	0	0	20	6	0	0	0	32	21	28	35	0	0	0	0	0	0	0	0	0	0	0	0	0	0	0	0
05f37aaf75ce744ed1367478f85d6e4d	0	0	0	0	0	0	0	0	23	32	61	21	14	20	0	8	0	20	0	20	26	0	0	32	16	14	0	10	14	18	12	0	0	0	0	0
9da3e1fbf469362f1f4c7495e3983625	0	0	0	0	0	0	0	0	0	0	0	0	0	0	0	0	0	0	0	0	20	11	0	18	28	16	26	41	55	26	23	22	23	25	27	0
101c90f1c275632d486302ec2fad1a80	0	0	0	0	0	0	0	0	0	0	0	0	0	0	0	0	0	0	0	0	16	0	0	0	0	39	16	17	0	29	0	44	61	100	0	39
e671045fdac6af88e99facf8fce185ba	0	0	0	0	0	30	52	84	0	0	0	20	6	0	0	0	19	27	25	26	25	0	10	14	6	8	7	0	0	0	0	0	0	0	0	0
04f6bc03b850973a6163310b37f87fb2	0	0	0	0	0	0	0	0	0	30	15	0	28	24	18	12	16	0	0	0	13	0	8	21	19	27	23	27	0	0	31	21	0	0	26	0
d654cf061e56c5a66269a405c2d78c9f	0	0	0	0	0	0	0	0	0	0	0	4	0	27	45	18	0	0	0	0	24	0	0	0	0	0	14	10	13	17	22	27	32	53	40	13
2afc9b68aa830acb494cf632d09e208d	0	0	0	0	0	0	0	0	0	0	0	0	0	25	20	42	0	0	0	0	38	0	21	39	20	0	24	0	21	0	37	22	23	27	0	0
a8ee96ac0f5f3bbb87084e950a7fea6e	0	0	0	0	0	0	0	0	0	0	20	0	17	0	19	17	0	0	0	17	0	0	0	37	29	0	23	27	18	25	46	0	21	18	24	0
286c15ee104c947a4d489133db0d22c7	0	0	0	0	0	44	71	92	0	0	0	7	0	0	0	0	20	14	14	22	9	24	0	20	5	7	0	8	0	0	0	0	0	0	0	0
8bbc21276321c2682c82f4f8daa40aa1	0	0	0	0	0	15	40	76	0	0	0	0	0	0	0	0	36	32	28	52	32	17	0	29	0	0	0	0	0	0	0	0	0	0	0	0
358071ae491e8e46616f619cb98e7215	0	0	0	0	0	21	69	91	0	0	0	26	0	0	0	0	45	31	31	25	0	0	0	0	0	0	0	17	0	0	0	0	0	0	0	0
72af4bc4cdda6137e4b68ef1c107c3f6	0	0	0	0	0	0	0	0	0	78	103	0	0	48	0	0	0	0	0	0	46	0	0	44	0	0	0	0	0	0	0	36	0	0	0	0
3d723b046b4aa8b1eb41d4f3126c6af6	0	0	0	0	0	0	0	0	0	0	0	0	0	23	21	29	0	0	0	0	0	0	0	0	20	0	15	24	11	21	36	25	33	34	48	15
f191a38dda63cf614c802f64f498ee82	0	0	0	0	0	18	62	34	0	0	0	35	0	0	0	0	33	19	30	32	20	34	0	22	8	7	0	0	0	0	0	0	0	0	0	0
3ef17b3c2f52f51c8f754de505b4a9cd	0	0	0	0	0	0	0	0	0	13	16	10	16	23	21	12	5	7	5	12	15	3	10	21	13	16	17	24	11	6	12	30	8	5	19	4
8dfcef85f0c03aef146ff94d7c008f63	0	0	0	0	0	0	0	0	0	0	32	0	0	29	0	35	0	0	0	0	0	0	17	35	17	0	27	34	0	28	21	0	23	24	32	0
eccca6778d3be20f552b1292a4d9e3d3	0	0	0	0	0	0	0	0	0	17	12	0	16	26	0	18	9	0	0	0	0	14	12	0	29	0	23	10	26	28	30	32	0	28	23	0
2778753538490468a271628ab7ef4b44	0	0	0	0	0	0	0	0	0	0	0	0	0	0	0	0	0	0	0	0	0	0	0	0	20	6	13	9	44	21	43	20	48	69	27	33
a0dc3746f7db694dc1bb9d9436146730	0	0	0	0	0	0	0	0	42	0	47	0	0	49	39	47	0	0	0	0	53	0	0	0	34	0	0	0	0	0	0	41	0	0	0	0
25e1122b0b6ffe9822fac91c1c534fe2	0	0	0	0	0	0	0	0	0	41	30	0	0	18	0	18	35	0	0	0	21	0	0	15	23	19	27	33	0	0	26	23	0	0	23	0
d293d4a8668e416b0961c69e4b35948b	0	0	0	0	0	0	0	0	0	27	59	27	0	48	0	0	31	0	0	0	0	0	0	34	34	0	0	0	0	34	58	0	0	0	0	0
88258b0515ffa1dabb24e06ca19e6eaa	0	0	0	0	0	0	0	0	0	0	0	0	28	41	0	0	0	0	0	0	58	25	22	14	35	18	41	22	29	0	19	0	0	0	0	0
c1d829121d43f3d89b51c00b3277e297	0	0	0	0	0	0	0	0	0	21	28	9	15	23	20	6	18	0	0	0	25	17	14	26	18	22	12	0	18	11	0	21	0	11	15	0
adaa1acc90ea36b894da31536c57f8f0	0	0	0	0	0	0	13	30	0	0	0	0	0	0	0	0	13	42	17	40	35	29	30	23	16	17	14	8	11	2	3	0	0	6	0	0
446690e969715d89be57aeae3b9a35d2	0	0	0	0	0	0	9	13	0	0	0	6	0	0	0	0	36	69	26	90	16	19	0	27	8	11	0	4	2	3	6	4	0	0	0	0
dbf374d11d0f531be413924b034cfac2	0	0	0	0	0	0	0	0	0	25	32	0	28	29	13	0	21	0	0	0	15	0	0	16	27	27	0	21	0	21	27	16	0	12	19	0
2595d74db21a0ef23749797608bec7a0	0	0	0	0	0	0	0	0	17	11	0	0	0	26	14	28	0	17	0	0	29	15	0	12	17	15	23	17	11	13	13	25	13	14	18	0
912f6d1980ee557120af9ead1719f81c	0	0	0	0	0	0	0	0	0	35	54	0	11	0	19	18	0	0	0	22	26	14	0	0	23	0	0	19	0	25	13	23	0	21	16	9
41fe949cb44438a61de3b5347a55e93f	0	0	0	0	0	31	72	58	0	0	0	21	13	0	0	0	24	19	26	0	22	0	10	17	14	15	0	0	0	0	0	0	0	0	4	0
8278b9c48e73ac338408183a0c969a5d	0	0	0	0	0	0	0	0	0	25	30	18	0	28	0	0	13	0	0	0	17	8	24	9	33	10	0	0	19	23	21	24	13	0	31	0
4d45f30181f3ada724a3293082ecf89b	0	0	0	0	0	35	39	62	0	0	0	23	0	0	0	0	0	0	25	0	29	0	24	40	0	0	0	21	0	0	23	0	0	24	0	0
afa05a50fe6fdce04f3276fbed9c3aff	0	0	0	0	0	18	89	154	0	0	0	5	5	0	0	0	14	7	20	29	0	0	0	4	0	0	0	0	0	0	0	0	0	0	0	0
d0854c92e5d1be4f3d583d6223f4e3f8	0	0	0	0	0	0	0	0	0	17	25	0	0	0	18	21	0	11	13	0	0	21	10	20	15	20	0	13	14	16	29	21	20	17	13	11
4883a823db8c318e772195f542e335c9	0	0	0	0	0	0	0	0	0	0	0	0	0	23	35	13	0	0	0	0	0	8	0	10	40	27	36	25	35	22	22	23	0	0	20	6
da25144842fffacea70c78a94177e743	0	0	0	0	0	0	0	0	8	0	0	6	14	19	14	0	13	6	7	8	0	0	0	11	14	15	22	20	21	16	19	16	24	24	38	9
944cb0cadfe0d3e76036b3cc24f4053b	0	0	0	0	0	0	0	0	0	35	0	0	9	0	24	23	17	19	0	0	21	0	0	38	30	20	26	0	26	28	0	0	28	0	0	0
0dc6feab998f2f9e4d1136dd94800cd2	0	0	0	0	0	0	0	0	0	30	45	0	33	0	0	46	0	0	14	0	0	0	0	17	49	0	37	26	0	0	0	24	0	23	0	0
a891c852d5c15646a97faea9c8da2c1b	0	0	0	0	0	0	0	0	0	29	67	0	0	13	0	14	21	0	0	0	0	0	0	12	18	0	0	28	29	32	21	38	0	0	0	22
dc59cfb40fe169054eeab80ef104493f	0	0	0	0	0	0	0	0	0	20	11	19	12	23	17	10	0	14	0	20	27	11	15	5	29	21	14	18	0	10	0	20	0	11	11	6
76e2f93c7f0d11f723aac352987b81ad	0	0	0	0	0	0	0	0	0	0	0	0	0	52	0	0	0	0	0	0	0	0	0	0	0	0	37	33	0	0	36	38	51	30	36	31
3673a6c9db5bf9f8cb1d192966fa4a64	0	0	0	0	0	30	31	45	0	0	0	21	0	0	0	0	29	26	33	30	14	8	8	0	13	26	14	0	15	0	0	0	0	0	0	0
e55fb5d0d94b64a8dbd02d3f23675618	0	0	0	0	0	0	75	11	0	0	0	40	4	0	0	0	26	43	27	48	60	0	5	4	0	0	0	0	0	0	0	0	0	0	0	0
795553593af17c7d674ce044b62e7eda	0	0	0	0	0	0	0	0	0	16	21	0	11	13	22	20	19	27	0	0	10	0	0	16	16	29	15	29	0	24	18	0	13	0	24	0
c3cc27eb1c0f794557b041c0f93f58e8	0	0	0	0	0	0	0	0	0	0	15	17	0	20	13	24	0	0	0	0	17	0	0	22	0	0	15	0	27	32	19	33	26	18	35	10
fb6044e55c0ce6b257551471f68b67e7	0	0	0	0	0	0	0	0	0	0	0	0	0	0	0	0	0	0	0	0	0	0	0	0	0	25	0	11	79	0	0	45	53	27	0	103
c1e026fd2448e05dca50a9c5d86b5ef8	0	0	0	0	0	19	35	61	0	0	0	23	9	0	0	0	27	28	21	31	9	18	8	14	0	21	9	3	6	0	0	0	0	0	0	0
72219c2921213bc50a3583cc38fc30f3	0	0	0	0	0	0	0	0	0	0	10	14	0	28	47	23	0	28	0	0	14	15	0	24	0	16	0	0	23	25	27	0	0	32	0	16
117f843bb4736f528c5858196b4ac5d6	0	0	0	0	0	0	0	0	0	0	0	0	0	0	0	0	0	0	0	0	23	55	0	8	0	19	0	16	99	5	40	8	15	18	36	0
6c09bff18339fe13596f46f725ef0b55	0	0	0	0	0	32	92	99	0	0	0	0	0	0	0	0	0	28	19	0	21	16	0	17	0	8	9	0	0	0	0	0	0	0	0	0
a88c74885d8496492eedc58aebf5b8a9	0	0	0	0	0	0	0	0	41	54	68	0	0	20	0	13	19	7	12	0	6	0	25	27	0	13	0	0	0	24	0	0	0	12	0	0
9da56d98d1e5486cad15d210f80167c0	0	0	0	0	0	0	0	0	11	21	11	7	8	14	7	9	0	9	8	0	16	8	0	10	26	14	17	10	12	0	15	16	21	31	31	9
91032356c0ce9105acd9ed23ef70b5b4	0	0	0	0	0	0	0	0	5	0	27	0	0	23	9	18	10	0	0	3	0	0	7	21	16	15	10	22	24	17	25	31	18	19	21	0
3ea4a931994f3d2a4ef2419fca713bfc	0	0	0	0	0	0	0	0	0	89	104	0	0	24	13	0	0	0	0	0	0	0	0	22	0	0	21	25	0	25	0	0	18	0	0	0
b4af05a95311fa29e085caceeac15b57	0	0	0	0	0	0	0	0	0	24	15	28	16	0	0	0	28	72	50	39	8	0	11	13	14	8	3	12	0	0	0	0	0	0	0	0
2a27185835bbb21a61fa59590f5ad922	0	0	0	0	0	0	0	0	0	0	0	0	0	0	0	0	0	14	15	15	54	22	0	38	12	48	14	0	47	22	0	12	0	11	17	0
6663e27d3d6a54d7978864a91cd81341	0	0	0	0	0	20	40	42	0	0	0	27	0	0	0	0	20	22	24	26	20	8	0	19	8	7	20	15	0	0	10	0	0	0	12	0
080310972181f275c63d5e20cfb54790	0	0	0	0	0	0	0	0	11	19	20	0	31	20	17	13	12	0	0	0	0	0	13	12	36	19	21	22	27	13	0	0	8	12	14	0
91d7c6daaffdde1ba0ece1f26dd6fa15	0	0	0	0	0	0	0	0	0	28	25	0	11	22	0	17	10	0	10	8	10	9	9	11	20	14	11	23	17	20	15	20	19	0	11	0
475bd7ccd0d2935f66f18298b6242160	0	0	0	0	0	0	0	0	0	18	29	0	0	27	19	19	18	0	17	16	8	8	16	22	0	0	28	15	16	20	0	14	17	13	0	0
6db30635bfbab4e83c7fd421a3f5198e	0	0	0	0	0	0	0	0	0	0	0	0	0	0	22	44	0	0	0	0	0	0	0	0	0	0	0	0	21	36	19	20	53	81	9	35
bb453edaed88c8979e51a5e5b864939b	0	0	0	0	0	0	0	0	0	0	0	0	0	0	0	0	0	0	0	0	0	0	0	0	0	7	0	0	91	48	4	22	15	56	97	0
30f59410cdb721f4af797f629be22445	0	0	0	0	0	22	99	136	0	0	0	0	0	0	0	0	26	17	0	15	24	0	0	0	0	0	0	0	0	0	0	0	0	0	0	0
a09d0dc68b897bfb614b245c766cf3b5	0	0	0	0	0	0	0	0	0	20	21	0	12	37	0	7	17	0	9	0	25	12	28	14	13	13	17	26	11	17	0	13	0	7	20	0
1d030b1ff2fffa177684b0e36828d463	0	0	0	0	0	0	0	0	0	0	0	0	0	0	0	20	0	0	0	0	33	0	0	0	0	25	19	0	27	28	0	0	0	50	92	45
b03f83e372bb440b6eddb50d706c428f	0	0	0	0	0	15	21	44	0	0	0	20	0	0	0	0	21	22	38	28	29	14	6	25	0	30	0	0	19	0	0	0	0	0	6	0
aef4ff64d8790bcb0067b5a03260e22f	0	0	0	0	0	0	36	64	0	0	0	42	0	0	0	0	35	51	32	38	0	0	0	40	0	0	0	0	0	0	0	0	0	0	0	0
06e7b8497936f096a384f934cd86e78b	0	0	0	0	0	0	0	0	16	35	25	0	15	0	0	16	12	20	9	0	14	15	17	17	0	0	0	16	23	24	0	29	0	21	14	0
a1c8903f0ec8e32ba704679f7bfc1d3c	0	0	0	0	0	0	0	0	0	32	41	0	5	14	24	14	8	0	5	8	9	0	0	7	10	18	16	25	14	15	17	18	0	20	18	0
ba0c8fac4f5ccf65a27247ff31608829	0	0	0	0	0	0	0	0	0	20	15	0	7	20	20	22	0	0	0	0	0	10	0	11	10	8	17	18	18	23	27	14	17	36	24	0
b6d100670c6f696b78808a78349bde3e	0	0	0	0	0	0	0	0	21	0	30	0	17	19	19	31	0	0	0	0	0	0	0	27	15	0	21	0	0	20	27	30	29	0	30	0
550cfbbfe30eb56bb455ce6a7b3a36a9	0	0	0	0	0	0	0	0	0	31	70	22	0	41	0	0	30	0	14	0	0	11	27	0	20	15	22	0	22	0	10	0	0	0	0	0
2045a9f9f67a6c261c0d0117e836a2fe	0	0	0	0	0	0	0	0	0	0	0	0	38	37	23	29	28	0	18	0	21	0	0	0	0	0	30	0	0	40	30	0	0	0	41	0
71848a6673c7b76fbd9ec84151fdccc4	0	0	0	0	0	0	0	0	0	0	0	0	0	0	0	0	0	0	0	0	0	0	0	0	0	0	0	0	50	37	0	43	53	45	107	0
d89b54beae3a629ba0201f15a98b6856	0	0	0	0	0	0	0	0	6	21	28	0	0	0	11	18	0	0	0	0	0	0	13	0	30	14	14	19	16	25	0	21	25	37	27	9
2043bab577c45759a05d57b58a2b280c	0	0	0	0	0	0	0	0	0	27	48	0	0	35	0	0	0	23	0	0	35	23	17	28	22	16	0	0	28	0	32	0	0	0	0	0
1abf5a702079c0ec93e8203b735fd566	0	0	0	0	0	0	0	0	0	5	13	0	0	19	45	35	0	0	0	0	8	0	12	16	7	17	19	17	18	9	0	18	17	35	16	8
9a20c1a2b9bba36f974c67bf2d14b26e	0	0	0	0	0	0	0	0	0	0	0	19	13	31	9	0	20	0	0	0	19	12	21	15	33	18	23	42	15	0	28	0	0	0	16	0
52635a727863f4bd0b270eaa04b14567	0	0	0	0	0	7	37	121	0	0	0	0	0	0	0	0	16	29	14	40	15	18	3	15	6	3	0	9	0	0	0	0	0	0	0	0
8b93ea939378fc3cfea9f986c9872958	0	0	0	0	0	0	97	141	0	0	0	0	0	0	0	0	0	0	0	50	0	0	0	45	0	0	0	0	0	0	0	0	0	0	0	0
c11db10f71e95c2e4fb29783e17f12cb	0	0	0	0	0	0	0	0	9	15	15	0	11	17	21	14	3	0	0	0	16	9	22	9	22	5	8	12	14	7	18	24	30	11	14	7
ced7c94689fcd6df7cfc89073d9ebc72	0	0	0	0	0	11	46	82	0	0	0	0	0	0	0	0	26	29	14	17	22	14	18	20	15	11	7	0	0	0	0	0	0	0	0	0
75f55f881f193860bc0367f392fc2795	0	0	0	0	0	0	0	0	10	16	13	10	6	14	13	28	19	12	0	16	30	0	11	0	22	14	11	10	0	16	10	15	19	17	0	0
8453463b5b958e597b783ef6634d2982	0	0	0	0	0	0	0	0	7	21	21	0	18	12	0	16	0	16	0	15	16	0	22	31	10	26	11	14	16	20	0	0	14	14	12	0
7127e5389601c9a49cde3f0694b459f0	0	0	0	0	0	0	0	0	0	21	48	0	6	14	13	18	0	0	0	0	14	0	0	7	14	15	0	17	20	17	28	17	0	32	21	10
b2822769f1d69a73e00ffac99f1946ca	0	0	0	0	0	0	0	0	0	19	0	0	0	0	0	16	0	0	15	16	62	0	0	23	18	0	0	0	32	27	0	34	23	20	27	0
da98ad0862ad3fa54d2b07c9765ad598	0	0	0	0	0	0	0	0	0	8	0	0	0	30	10	0	0	0	0	0	0	0	8	17	26	0	32	32	25	24	26	25	23	45	0	0
7a191347633a36708b5e48aa32ecdec6	0	0	0	0	0	0	0	0	0	27	32	0	29	0	0	77	0	0	0	0	0	24	0	0	0	0	33	46	0	0	39	0	0	23	0	0
e981a1983842563bc90536e2891caab8	0	0	0	0	0	0	0	0	0	24	21	0	7	31	0	11	15	0	0	23	12	8	18	14	0	14	30	17	20	38	12	0	0	0	15	0
4b354c7a18cf441046138831665f8c1e	0	0	0	0	0	0	0	0	0	12	0	0	0	0	0	0	10	0	10	0	0	7	20	17	22	16	19	23	18	18	20	19	31	23	32	13
6b195524eb86e113d6fca40c5bd6e323	0	0	0	0	0	0	0	0	0	0	0	0	0	44	43	35	0	0	0	0	0	0	0	13	23	0	0	0	0	22	32	18	33	25	42	0
89c4c96cd134ed3d3ff2bd14652ebb12	0	0	0	0	0	35	72	99	0	0	0	15	0	0	0	0	37	24	19	21	0	0	0	0	0	0	0	0	0	0	0	7	0	0	0	0
eb42ca0c8e31c2c7567a0e1550ded451	0	0	0	0	0	20	116	148	0	0	0	0	0	0	0	0	20	0	0	0	0	0	0	17	0	8	0	0	0	0	0	0	0	0	0	0
c721bf30497f29c30fc8db05f35c89c8	0	0	0	0	0	0	0	0	0	29	11	0	0	20	13	16	0	0	0	0	14	0	0	19	27	25	26	30	0	13	16	0	19	28	23	0
b566b2a66960358a6dc411f555186b28	0	0	0	0	0	0	0	0	0	24	21	0	0	27	25	28	0	0	0	0	0	0	0	17	25	0	12	19	0	0	14	20	23	23	33	18
ada6895e51f5f95ad6916f52d67b2451	0	0	0	0	0	36	31	45	0	0	0	32	8	0	0	0	32	17	29	46	15	0	0	14	0	0	10	0	0	0	0	0	0	13	0	0
65ccaadc9d470d1d4d4b8d3ed6baee54	0	0	0	0	0	24	55	65	0	0	0	0	0	16	0	0	33	19	28	23	19	18	0	19	0	0	9	0	0	0	0	0	0	0	0	0
17ed7f12ae4d6bec6f49e17e751dd9d4	0	0	0	0	0	0	0	0	0	0	0	0	0	0	0	64	0	0	0	0	0	0	0	0	0	0	0	0	157	0	0	0	107	0	0	0
958e9a4d26828784fd7d1f100b17842b	0	0	0	0	0	0	47	57	0	0	0	22	0	0	0	0	25	28	28	50	16	10	11	16	0	12	0	5	0	0	0	0	0	0	0	0
5a7ee9978f2a6dc57196975525d23f5f	0	0	0	0	0	12	10	0	0	0	0	0	0	0	0	0	0	9	57	18	34	31	6	34	9	45	9	0	26	22	0	0	0	4	0	0
fb3943860987b1985cb56f8187db1357	0	0	0	0	0	0	0	0	12	16	30	0	10	11	5	13	0	10	9	17	15	9	0	17	12	6	20	12	9	22	21	17	0	11	22	0
3e742d24eaa97b44f69190995a53ed4a	0	0	0	0	0	0	0	0	0	34	34	6	7	16	16	14	11	5	0	0	18	11	19	18	0	26	14	0	8	17	21	10	11	0	0	9
9639b07bc791abadeb1ca6933512ec0f	0	0	0	0	0	0	0	0	0	0	0	0	0	0	0	0	0	0	0	0	0	0	0	0	0	0	0	34	0	0	52	35	53	41	71	39
a7955928e307f1f053479a962f4825d9	0	0	0	0	0	0	0	0	13	9	15	5	16	21	24	16	9	6	0	0	10	0	7	8	18	7	11	15	16	34	11	11	15	10	11	6
9c31bf281719422671dd4109e4af1d67	0	0	0	0	0	0	0	0	0	0	0	0	0	0	39	0	0	0	0	0	0	18	0	0	50	0	0	42	0	0	48	30	51	46	0	0
b39c267ac048eb6b181a168efc1e960c	0	0	0	0	0	29	0	58	0	0	0	27	35	15	0	0	34	49	32	0	0	0	0	0	28	0	0	0	0	0	0	0	0	8	8	0
900877d1d9c56a16dfd5245340c4000c	0	0	0	0	0	0	0	0	18	9	15	0	12	0	26	22	0	11	0	6	21	9	0	13	0	9	21	12	12	0	11	22	20	18	23	13
33a41be65b1d0fb3cfc3029074455f3d	0	0	0	0	0	0	0	0	9	20	19	17	12	11	0	13	11	0	0	18	9	0	0	0	23	6	21	15	15	0	13	16	16	22	30	7
32fc54476b8d56764829376b06185d7e	0	0	0	0	0	0	0	0	0	8	12	0	0	32	11	0	0	0	0	0	23	0	0	0	38	14	33	115	18	0	0	19	0	0	0	0
16698200a1baaf6ff3ab3db0702cd6fb	0	0	0	0	0	0	74	81	0	0	0	0	0	0	0	0	42	0	35	48	24	0	0	18	0	0	0	0	0	0	0	0	0	0	0	0
74138761a8066f000058d803321a643b	0	0	0	0	0	0	0	0	0	0	46	0	0	28	0	0	0	0	17	16	0	0	16	0	0	0	0	35	0	0	42	39	0	31	33	19
2573669e2db906b1d06fdfbf3e731c78	0	0	0	0	0	0	0	0	0	0	25	0	0	25	0	0	13	0	0	0	16	0	0	12	26	0	0	0	21	20	36	32	31	31	34	0
e1f660a525eca864ab8d272a7ee0fe44	0	0	0	0	0	0	0	0	0	0	0	0	0	0	0	51	0	0	0	0	0	0	0	0	38	0	49	0	42	0	44	42	56	0	0	0
ff149863bf7bcd8385e54d57994be50b	0	0	0	0	0	0	0	0	0	0	0	0	0	0	0	0	0	17	49	30	22	24	0	14	0	44	0	0	56	31	0	0	0	18	17	0
285ccf4136fe684b973ee2e7f0bf4763	0	0	0	0	0	39	100	92	0	0	0	0	0	0	0	0	0	33	25	32	0	0	0	0	0	0	0	0	0	0	0	0	0	0	0	0
d8ef25f3d24a6eed79dd42fb5c55a20e	0	0	0	0	0	16	54	83	0	0	0	28	0	0	0	0	10	31	16	24	13	0	0	10	0	11	12	13	0	0	0	0	0	0	0	0
5769630bea3435f664ab11ffdb14c795	0	0	0	0	0	10	23	16	0	0	0	31	30	0	0	0	28	18	23	18	0	27	0	35	13	0	28	21	0	0	0	0	0	0	0	0
df8f57b870d5b206d8f0dfc2d4de52bf	0	0	0	0	0	0	0	0	37	23	18	19	13	15	0	0	18	17	16	21	13	11	12	15	13	10	10	0	12	0	7	8	0	0	13	0
28d8ca879830ac8b9cf3f158913f826f	0	0	0	0	0	0	0	0	11	8	10	0	9	9	29	8	13	0	0	33	1	13	9	9	13	5	14	10	14	12	30	9	10	12	20	10
a0722983d4211063304ba18f7e801532	0	0	0	0	0	0	0	0	0	0	29	0	46	0	0	20	0	0	0	0	0	0	24	25	42	0	61	27	0	28	0	0	19	0	0	0
17bca9883c6a32fdf7cdb567f5bb393a	0	0	0	0	0	29	75	82	0	0	0	19	0	0	0	0	28	34	0	25	14	0	0	14	0	0	0	0	0	0	0	0	0	0	0	0
dc9aea674dc27fdd156b49c6eed0aa78	0	0	0	0	0	0	0	0	0	14	31	16	27	14	11	16	16	0	0	19	13	0	10	16	13	14	16	16	17	0	0	0	7	15	19	0
161bc4c6e0761f3ed93cd42e0e58ce6a	0	0	0	0	0	0	0	0	0	0	0	9	13	17	24	0	0	0	0	0	34	0	0	20	20	18	15	17	16	0	27	28	21	22	19	0
62a30b854db9acb8077265f1574cb3e2	0	0	0	0	0	6	63	127	0	0	0	0	0	0	0	0	9	43	16	30	14	11	0	0	0	0	0	0	0	0	0	0	0	0	0	0
6bec89613a51ae4fcf47ed8416cf0afa	0	0	0	0	0	0	0	0	0	23	30	0	0	40	20	22	0	8	0	0	19	0	0	26	0	13	0	19	0	0	19	18	15	20	18	9
49c30871e2d5b6c135b64afe3d05106c	0	0	0	0	0	0	0	0	0	0	40	0	18	0	25	0	0	14	0	0	0	0	0	35	0	24	32	0	0	0	0	0	39	43	30	19
0a14f1fda56bf51e5ba149bb963bd92d	0	0	0	0	0	0	0	0	0	0	0	0	0	0	0	0	19	19	0	12	38	32	31	35	20	18	13	27	13	0	17	0	5	0	20	0
47680d4bcf97f31304c57a4b77b68eb8	0	0	0	0	0	31	37	60	0	0	0	9	0	0	0	0	18	26	20	28	21	18	0	15	0	0	14	10	5	0	6	0	0	0	0	0
8a880b66210bf9c82b8b987188459413	0	0	0	0	0	21	46	40	0	0	0	64	0	0	0	0	0	35	42	70	0	0	0	0	0	0	0	0	0	0	0	0	0	0	0	0
9082269aef4b9809e2dff0269bb2b943	0	0	0	0	0	7	22	27	0	0	0	16	0	0	0	0	24	22	29	38	20	0	0	0	0	35	15	13	21	8	0	0	0	21	0	0
a6c07a639203fb445200cd17955b1e01	0	0	0	0	0	0	0	0	0	0	42	0	0	0	0	35	0	0	0	27	40	0	0	0	38	0	30	0	43	0	0	38	0	25	0	0
7131597054752e3869191f63584f19b6	0	0	0	0	0	0	0	0	0	0	31	0	23	0	0	0	0	0	21	9	0	17	16	0	0	27	24	52	0	32	0	37	0	29	0	0
374cb678cb1ad172bda49c989ecbccd6	0	0	0	0	0	0	0	0	0	0	29	0	0	34	0	0	22	0	0	0	23	0	0	0	27	27	39	0	0	30	0	20	0	22	45	0
f20de8f88931041064f6212f99cba572	0	0	0	0	0	0	0	0	9	26	29	0	0	28	0	13	20	13	0	0	0	9	0	0	12	10	21	0	0	18	0	22	19	37	31	0
8257afd0c94b34e59aed0adeb925ebd5	0	0	0	0	0	0	0	0	0	25	27	0	0	0	0	0	0	0	0	0	26	41	0	20	23	0	0	28	27	25	27	27	0	21	0	0
93b71721176d0dad485d0820f8dc5220	0	0	0	0	0	0	0	0	0	21	7	0	0	29	19	18	0	0	0	13	0	0	0	0	21	12	14	23	22	14	18	25	15	25	21	0
a6ee9dbbc041e55daa1bc6158ba8c64e	0	0	0	0	0	0	0	0	0	19	23	0	14	13	13	0	14	11	0	0	17	0	0	24	19	26	29	36	19	23	0	0	0	13	0	4
216c0275f3a34313fdf1e4e95afb2127	0	0	0	0	0	0	0	0	0	0	0	0	0	27	34	5	0	0	0	0	12	17	16	6	12	42	37	5	15	25	5	12	8	8	11	20
423d27a7ff8c21feeba3c77a31b13c59	0	0	0	0	0	0	0	0	21	44	36	9	12	19	0	13	9	11	3	10	18	2	0	7	8	7	9	12	0	8	5	23	0	11	11	8
6ffe43af3c74a79650a61a958989b3c0	0	0	0	0	0	0	0	0	0	16	15	10	16	0	12	12	10	0	0	0	18	0	11	17	17	19	13	21	21	17	0	18	20	16	17	0
736833a7f414331f998dad12209ab680	0	0	0	0	0	0	0	0	0	24	24	0	9	25	23	0	15	9	0	0	0	7	13	0	24	10	17	19	16	0	17	19	16	18	0	10
311b64065f8d8a2c9d21fe6e83a16a4a	0	0	0	0	0	0	0	0	0	8	16	12	0	25	10	13	5	0	0	0	11	0	11	10	12	23	13	30	10	9	28	17	14	9	23	6
0fc19b3001d42701a046c380bee7afb1	0	0	0	0	0	0	0	0	0	0	59	0	0	31	22	31	0	0	0	16	0	0	0	0	45	0	28	0	0	0	23	60	0	0	0	0
8cd69f5a4cf07d3fd25919620022afb2	0	0	0	0	0	0	0	0	11	10	15	5	16	21	9	11	11	8	17	12	6	0	0	12	12	11	13	7	23	16	13	9	12	15	12	7
4704cfcd155c3f06ea9993fc751e422e	0	0	0	0	0	0	0	0	7	0	20	0	7	18	13	8	16	9	4	7	23	11	7	10	18	5	11	21	17	9	25	15	10	8	15	0
8280f45f9f2a215d196fe8e2f5cfcf50	0	0	0	0	0	0	0	0	0	38	12	0	0	16	30	30	0	0	0	0	15	0	0	0	11	58	14	12	34	0	0	23	0	21	0	0
f832ef425791cca06d9c76de4808c912	0	0	0	0	0	0	0	0	0	12	0	0	0	18	19	24	0	0	0	0	5	0	0	4	17	6	11	19	25	14	30	19	0	32	41	18
c36cae5e65bd8958e56f936896b050c1	0	0	0	0	0	0	0	0	0	0	0	0	0	0	0	0	108	66	84	56	0	0	0	0	0	0	0	0	0	0	0	0	0	0	0	0
9b5dc50b0a4669508d61fe0efcfe0362	0	0	0	0	0	31	42	42	0	0	0	32	0	0	0	0	37	31	26	30	14	0	0	28	0	0	0	0	0	0	0	0	0	0	0	0
f1f9e8c65234849af9c7a4c5f6bb692b	0	0	0	0	0	14	65	79	0	0	0	0	0	7	0	0	12	12	19	19	23	17	0	11	10	0	8	9	0	0	8	0	0	0	0	0
34ea977d2f7c5d6e08230afa5e59abb7	0	0	0	0	0	0	0	0	18	15	22	0	12	20	24	7	0	0	10	0	7	0	13	24	18	12	9	16	12	11	16	7	10	16	14	0
b7daccaa7f33f1d45856430f26ae76b2	0	0	0	0	0	0	0	0	14	25	35	5	0	13	17	9	17	13	10	8	11	15	12	15	11	0	9	15	9	17	0	9	7	8	9	0
3fc28b2d877bc7ac4589c77cd3e84121	0	0	0	0	0	5	6	23	0	0	0	0	0	0	0	0	11	10	17	14	20	14	0	19	4	31	14	5	41	24	0	12	7	11	24	0
942d6320263ca7e28589ffcc104fed76	0	0	0	0	0	0	42	77	0	0	0	0	0	0	0	0	0	39	19	31	21	19	0	0	28	0	23	13	0	0	0	0	0	0	0	0
1fcdea126ed023ee0a449f76e7222073	0	0	0	0	0	0	0	0	8	23	11	9	12	12	0	11	7	20	5	10	9	11	0	29	17	17	24	18	16	13	5	11	0	0	14	0
74414b43bae4cdbc40a79103456c7043	0	0	0	0	0	0	0	0	0	27	0	0	0	40	38	0	0	0	0	0	0	0	0	0	35	0	8	28	40	15	36	0	45	0	0	0
1c4bc3ba2e9c5f982762d72759fdd638	0	0	0	0	0	0	0	0	0	0	68	20	0	50	0	0	0	0	0	29	28	0	0	0	39	0	0	0	28	36	14	0	0	0	0	0
b91030bf21b5f3d3206f21e68cbf3d74	0	0	0	0	0	50	42	52	0	0	0	0	0	0	0	0	32	0	27	46	32	30	0	0	0	0	0	0	0	0	0	0	0	0	0	0
282155df8321bde523fdd69f530daaec	0	0	0	0	0	0	0	0	14	2	2	6	26	10	7	12	20	0	16	4	9	0	26	0	24	5	25	3	41	4	7	3	8	12	9	16
f317a71c1d7db6607ee6d877dbbfaef3	0	0	0	0	0	0	0	0	0	30	42	0	13	22	10	8	6	5	0	0	8	11	0	23	27	0	8	20	20	15	9	13	9	12	0	0
35fe8f7f0adc425ea25a4a97733ec6f2	0	0	0	0	0	0	0	0	0	0	0	0	59	45	46	0	44	36	0	0	0	0	0	39	42	0	0	0	0	0	0	0	0	0	0	0
9d0acfef93b057eb52e021b64493a5e7	0	0	0	0	0	0	66	110	0	0	0	0	0	0	0	0	46	0	0	48	22	0	0	0	0	17	0	0	0	0	0	0	0	0	0	0
95ca2fb2e0147e345d7feb1c83756df6	0	0	0	0	0	0	0	0	0	10	0	0	11	15	15	10	10	13	0	0	8	15	6	19	22	0	8	12	17	35	17	12	19	19	15	0
097138fdf36f0f60d9f91e88b1f943e8	0	0	0	0	0	0	0	0	0	30	30	0	0	11	16	39	0	0	0	0	0	0	0	0	0	0	15	7	11	16	23	28	20	24	20	17
b5d21a41e53629ece539c6099cc21790	0	0	0	0	0	0	0	0	0	20	15	3	7	18	13	15	12	10	0	8	12	0	12	13	16	12	8	12	10	7	13	14	18	15	17	7
23985ce782ba0d889ee3aea792e12d9d	0	0	0	0	0	0	0	0	0	0	0	0	0	0	22	28	0	0	0	0	0	0	16	8	0	0	17	12	13	18	21	38	45	34	35	0
29178707b04f61572a8644b0aafef5cd	0	0	0	0	0	0	0	0	0	29	23	0	0	0	0	31	0	0	11	0	0	0	11	15	16	0	21	25	0	18	15	15	29	19	19	9
e6fcccb2d8d8fa2388f8b31bcbe2ebf3	0	0	0	0	0	0	0	0	0	27	29	0	0	23	0	0	0	15	25	0	11	0	0	12	20	11	17	36	0	0	0	22	17	22	19	0
bf68635adc3d8424aa74d4176bd55115	0	0	0	0	0	0	0	0	0	20	28	0	8	14	10	17	8	0	6	0	14	10	8	12	0	6	10	23	11	12	14	17	18	14	16	10
8f868a101ebca5f35f558c8f70f099a2	0	0	0	0	0	0	0	0	0	17	16	0	18	0	19	11	13	0	0	8	0	0	0	0	0	0	16	20	16	36	26	20	25	18	11	16
827960b729b0ebbfac13c7f4d4cdab40	0	0	0	0	0	0	0	0	0	0	19	0	8	19	16	8	0	19	0	0	13	0	0	0	19	16	17	0	17	23	19	15	20	34	24	0
aa0afb329d89bdbde7c8575d805cf0b4	0	0	0	0	0	0	0	0	0	0	0	0	0	0	0	0	9	16	10	15	42	73	11	45	0	14	22	23	9	0	0	0	0	17	0	0
b46d2a669a5c54ed3f6bfbf2dd56a1bd	0	0	0	0	0	0	0	0	0	0	0	21	0	20	19	40	0	0	0	0	0	0	0	0	22	0	0	0	0	20	35	48	28	25	27	0
78aff278ab11397b58a53802713d98b6	0	0	0	0	0	0	0	0	0	23	33	0	0	29	0	47	11	0	0	0	0	0	0	24	21	0	0	19	0	17	29	16	19	0	16	0
705ddecdb80ac22082339eb245ec2321	0	0	0	0	0	0	0	0	0	23	3	21	1	31	15	15	1	16	9	18	28	11	22	1	2	5	2	0	14	17	10	12	0	14	13	0
c25ef18f07711d46f51f58961e0bd3ad	0	0	0	0	0	17	53	31	0	0	0	27	8	0	0	0	18	21	20	32	25	13	0	0	3	15	9	0	11	0	0	0	0	0	0	0
f83320c7793502d72b9d8447bfc97f00	0	0	0	0	0	0	0	0	0	14	24	0	17	31	19	0	17	10	0	0	0	10	0	10	13	19	0	20	0	0	36	19	27	0	17	0
347ef970a338d7b9b52230de9ea1e84c	0	0	0	0	0	0	0	0	0	0	0	10	0	0	0	0	0	14	23	16	35	8	12	28	21	14	15	18	11	13	13	29	0	0	23	0
95f9299d1347f51b1e5f2f652f542d43	0	0	0	0	0	0	0	13	0	0	0	0	0	0	0	0	27	50	21	40	19	0	14	19	19	11	13	20	0	0	15	21	0	0	0	0
8622e17d2964b61df82cc6ddb2ecb6ae	0	0	0	0	0	0	0	0	0	35	32	0	0	0	0	0	33	0	0	0	22	0	22	33	19	0	33	33	0	0	23	0	17	0	0	0
a7a386d033737ece43d79b1588a27a59	0	0	0	0	0	0	0	0	0	20	0	12	17	0	0	23	0	0	0	0	28	14	10	0	0	22	39	23	0	0	20	30	14	0	30	0
952ace8629197dd1dc7dacee531cd464	0	0	0	0	0	0	0	0	14	8	24	0	6	11	16	24	10	0	0	7	17	8	7	9	17	0	12	13	18	19	10	10	15	12	14	0
c78b5ada0b936cc5d41dae42f61afd4a	0	0	0	0	0	0	0	0	0	11	6	7	8	7	23	17	0	0	0	0	16	0	0	6	0	14	14	20	10	10	25	22	25	14	31	15
73e196bbe631199cac18a7dad1d87f6b	0	0	0	0	0	0	0	0	0	0	7	0	11	0	16	17	0	4	0	4	10	12	7	9	33	5	21	22	22	5	16	24	28	16	12	0
5c6f903e45df38225c2cb9d313fc567c	0	0	0	0	0	0	0	0	0	80	0	0	0	0	0	73	0	79	0	0	0	0	68	0	0	0	0	0	0	0	0	0	0	0	0	0
38b9c600313dd528e303bad598f12618	0	0	0	0	0	0	0	0	0	0	13	3	0	11	28	8	0	6	4	0	13	7	5	9	17	9	15	14	14	17	26	18	17	11	35	0
3d485589ad40ffe7d992d6b5369f1201	0	0	0	0	0	0	0	0	0	0	0	0	0	0	10	34	0	0	0	0	15	0	0	20	27	0	15	16	23	0	27	17	35	20	21	20
331fa84ff65e020d33124adb8188cbbd	0	0	0	0	0	0	0	0	0	0	0	0	0	0	0	0	0	0	0	0	0	0	0	0	0	0	0	0	92	46	0	0	47	0	115	0
ab5ff4ae9e72343e5f20276d71db97b1	0	0	0	0	0	56	39	145	0	0	0	0	0	0	0	0	0	0	0	59	0	0	0	0	0	0	0	0	0	0	0	0	0	0	0	0
2c4e857c5cfa011decdd5265ab510b9b	0	0	0	0	0	0	0	0	0	24	43	17	13	20	0	0	21	13	0	10	0	14	0	21	16	19	25	17	0	13	0	13	0	0	0	0
493eeb932e17e18234e96a49fa470566	0	0	0	0	0	0	0	0	0	18	31	7	12	18	20	38	0	0	0	11	0	6	11	15	9	7	13	12	12	9	7	10	9	9	15	0
a6f36c6fad088a71da5484b14be6e21a	0	0	0	0	0	0	0	0	0	0	10	0	0	0	0	0	0	0	0	0	8	0	0	0	0	0	0	0	63	74	14	16	19	30	65	0
1af7b77e962e0dc2dbf7e45222c7639a	0	0	0	0	0	0	41	27	0	0	0	0	0	0	28	0	14	17	0	11	11	11	0	0	0	11	25	0	23	10	0	17	25	15	0	12
6c5bab46703639612c8b26ac7ffd181f	0	0	0	0	0	0	0	0	0	39	45	0	0	19	12	0	0	0	10	0	0	11	10	23	16	12	25	25	13	0	0	0	17	21	0	0
57dbe4f3fd24136ce0ea1d650189eb81	0	0	0	0	0	0	0	0	0	27	14	17	29	16	21	5	6	13	0	13	13	0	19	17	19	30	0	15	4	0	0	0	14	0	6	0
d122d06b61a36165db495a6961dfaecc	0	0	0	0	0	0	0	0	0	17	23	0	0	11	14	11	14	10	0	0	14	17	12	6	25	15	12	17	12	8	17	12	12	12	0	7
457b4ce75f38aa707db6779b7c0ec11e	0	0	0	0	0	14	44	60	0	0	0	30	0	15	0	0	29	35	24	46	0	0	0	0	0	0	0	0	0	0	0	0	0	0	0	0
b2e9130d44a8fd1e2cbbd42b0e75e517	0	0	0	0	0	0	0	0	21	69	65	0	0	0	0	0	0	24	0	0	0	0	0	22	0	15	0	41	26	0	0	0	0	0	0	14
2b4cb78c9babf29d6c5c32d65ea1aacc	0	0	0	0	0	0	0	0	0	19	23	10	6	11	0	10	11	0	0	4	0	0	13	15	13	9	12	17	19	17	23	16	16	15	11	7
8cbcbca5134472372f2a4ac5d22f1e52	0	0	0	0	0	0	0	0	39	20	0	0	0	17	19	27	0	0	25	0	0	26	0	0	0	0	0	0	0	0	30	18	25	0	12	38
650ef8292b166e9edae37130676ae74f	0	0	0	0	0	0	0	0	0	61	42	0	0	0	0	0	0	0	0	0	0	0	22	0	34	47	53	0	0	0	0	0	0	37	0	0
ac7946c3a16bc2476ceaba0a53461e37	0	0	0	0	0	0	0	0	0	15	23	0	0	14	18	16	9	0	8	0	15	21	6	23	21	14	9	0	15	19	13	25	0	0	12	0
e5fd4e4bbc3a84dc8f9a1dafdf722c8f	0	0	0	0	0	0	0	0	0	0	23	0	0	19	0	42	0	0	0	0	28	0	0	0	36	0	0	0	0	40	30	0	34	44	0	0
17f7d25a2edd671370f08775a9fdc91a	0	0	0	0	0	0	0	0	0	0	0	0	19	40	0	0	0	0	0	0	21	20	22	22	14	53	41	26	8	0	0	0	10	0	0	0
447b288c3f92350bdb5adc73a246e128	0	0	0	0	0	0	0	0	0	0	0	0	0	0	0	0	0	0	0	0	96	0	0	0	0	0	58	27	36	0	12	41	0	26	0	0
f4dba9b23c576acfc33cf638b4768d3d	0	0	0	0	0	31	65	66	0	0	0	23	0	0	0	0	0	27	23	33	0	9	0	0	0	0	0	0	0	12	0	0	0	0	6	0
209f1c279de2b2129a8c74ca5a33b256	0	0	0	0	0	0	73	87	0	0	0	0	0	0	0	0	0	26	43	43	22	0	0	0	0	0	0	0	0	0	0	0	0	0	0	0
da352278a700fab23b7676df2f78051e	0	0	0	0	0	0	0	0	10	0	0	19	17	22	10	0	21	13	0	11	18	0	0	15	26	26	30	0	12	0	7	15	0	22	0	0
8b04a6efa47df9c9ef7fe0d862005ab5	0	0	0	0	0	0	0	0	0	46	38	31	0	0	0	0	48	37	32	52	0	0	0	0	0	0	0	0	0	0	0	0	10	0	0	0
6c4c23553e8c87ee5ed5b166471788cc	0	0	0	0	0	0	0	0	0	27	36	0	0	18	0	0	0	0	0	0	0	0	0	0	0	0	14	20	31	26	21	19	25	27	29	0
b998fc9e32b33be4eaad787707166905	0	0	0	0	0	0	0	0	0	12	0	0	0	0	23	38	0	0	0	0	7	0	0	5	11	0	12	17	24	0	21	24	30	37	32	0
0deb2d0c483f5fcfb20c73d590ba0786	0	0	0	0	0	0	0	0	0	12	9	0	0	11	16	13	0	0	0	0	0	21	0	13	15	14	0	11	29	26	18	24	16	31	13	0
7d1e81d2082f59f2ecb299d1dbfcad12	0	0	0	0	0	0	0	0	0	9	5	0	16	16	12	0	5	8	11	0	9	0	9	50	17	12	22	26	0	0	0	28	17	0	20	0
80804514f49eef8a84ed5a5484d95c3e	0	0	0	0	0	0	0	0	0	12	38	9	12	13	10	9	0	0	8	0	10	0	0	9	6	18	14	17	22	21	0	14	11	15	23	0
d556e5d542190cb8f253530b71d4ecc2	0	0	0	0	0	0	0	0	0	0	0	0	6	22	17	9	0	0	0	0	0	0	0	3	11	11	36	56	16	8	21	18	14	22	21	0
871ae07ff864a35a369b6ff24461a9d6	0	0	0	0	0	0	0	0	55	53	60	0	0	0	16	0	0	0	0	0	19	32	0	0	0	0	11	0	0	0	0	0	13	15	16	0
16a1c648bac5377c6aa447920c4da8b0	0	0	0	0	0	0	0	0	0	28	23	0	0	28	23	0	15	0	0	0	16	0	0	26	22	14	0	22	16	17	20	0	0	20	0	0
df0d389e79b6cca5e1ee3497fd87c76d	0	0	0	0	0	0	0	0	0	15	20	8	9	16	0	15	0	9	0	0	5	7	0	0	25	12	22	21	0	0	17	15	13	11	30	20
9181d35cf70b742010e2165698a96308	0	0	0	0	0	0	0	0	0	0	14	0	0	0	0	33	0	0	0	0	0	0	0	0	0	25	33	29	0	33	26	36	35	26	0	0
bb53c9be07a22fab8ccc9e266e4f232a	0	0	0	0	0	0	32	35	0	0	0	26	0	0	0	0	42	33	45	32	18	13	0	13	0	0	0	0	0	0	0	0	0	0	0	0
ec73bccc798692a63a5ef3a2a6c29dda	0	0	0	0	0	0	0	0	5	25	13	5	10	16	8	10	7	9	0	8	11	4	10	10	21	9	18	14	0	6	17	21	0	10	10	12
347032d8fdb1f84a13adac9d2128d1cd	0	0	0	0	0	0	0	0	0	38	24	0	28	0	0	21	0	24	0	0	26	0	0	20	13	28	0	23	22	0	0	0	22	0	0	0
98c2da5923f1d9e849087d45e40764db	0	0	0	0	0	0	0	0	0	28	0	0	0	0	34	49	0	0	0	0	0	0	36	0	29	0	0	0	0	40	0	36	0	37	0	0
08286857593ed080a007a27cb1daf531	0	0	0	0	0	0	0	0	12	0	0	0	0	23	21	0	17	0	9	0	43	13	0	25	20	0	34	20	0	0	0	0	0	28	23	0
38c1bdb14008f15a65a7910afc0c3295	0	0	0	0	0	0	0	0	0	0	0	0	0	33	0	0	0	0	0	0	41	19	41	33	38	20	22	29	0	0	0	6	6	0	0	0
eee8d1572dc000f26168f0b414ca7624	0	0	0	0	0	22	46	69	0	0	0	16	0	0	0	0	32	23	32	31	0	16	0	0	0	0	0	0	0	0	0	0	0	0	0	0
6406a42fcaba1c8b6da45e76228fe5ad	0	0	0	0	0	0	0	0	0	27	0	0	0	0	0	22	0	0	0	0	40	0	45	0	0	16	0	13	0	0	0	0	45	0	56	23
65b9a9b5f8334dc9bc855168f3015446	0	0	0	0	0	0	0	0	0	27	32	0	13	8	13	0	14	0	9	6	4	7	6	16	19	7	11	16	14	14	13	0	9	13	16	0
bb8dc5c6acb9e516382918a4912eea0e	0	0	0	0	0	0	0	0	0	14	23	0	0	27	0	23	0	0	0	0	41	0	24	0	0	35	0	63	0	0	37	0	0	0	0	0
c5b63746a4dba9aa073bbaa1c867b601	0	0	0	0	0	0	0	0	0	11	22	11	0	21	16	0	14	0	0	0	21	8	8	0	13	0	13	20	18	14	20	9	15	18	15	0
ca35ecf0796ceccae8772ddfc00b2865	0	0	0	0	0	42	59	74	0	0	0	14	0	0	0	0	11	15	11	30	10	5	7	8	0	0	0	0	0	0	0	0	0	0	0	0
2b39eef96fea4469a139ca2d6a716fdc	0	0	0	0	0	0	0	0	0	26	27	0	10	25	18	14	0	11	0	0	0	0	0	0	0	14	13	19	19	0	23	18	17	14	18	0
49a33930e06cd266dcfc292e9a596681	0	0	0	0	0	0	0	0	0	10	23	0	18	26	20	12	0	0	0	0	14	0	10	14	26	0	18	0	13	13	0	11	23	18	17	0
3f1ed4dc318b4dba4240f956668ac92f	0	0	0	0	0	0	0	0	0	0	0	0	0	0	0	0	0	0	0	0	0	0	0	0	0	21	0	0	91	58	0	0	0	33	83	0
a3ac9329fe7ec55ed70695e4a1fcd936	0	0	0	0	0	0	0	12	0	0	0	0	0	0	0	0	0	0	0	0	40	0	24	0	14	11	20	0	31	12	38	25	19	27	0	12
a76328190eff3cb5652581e80b2b59b1	0	0	0	0	0	0	0	0	0	27	36	0	21	23	11	0	21	0	17	23	0	0	16	14	0	0	0	0	14	12	11	11	16	0	12	0
4190bfc776cb8e52190948d66da5323d	0	0	0	0	0	0	0	0	0	13	12	0	8	18	13	17	0	0	0	0	15	0	13	0	18	18	17	21	15	0	30	26	15	16	0	0
2a1d924bea20c8b3737fd3950a75a6a7	0	0	0	0	0	0	0	0	0	0	0	0	0	17	0	43	43	0	0	0	0	0	0	0	22	0	0	0	0	27	41	36	0	37	19	0
f1cb097f6bf4bf0b204b8fc038572b3d	0	0	0	0	0	0	0	0	0	0	0	0	0	0	0	0	0	0	0	0	0	0	0	0	9	6	14	0	192	0	35	0	0	17	0	12
b1bfcfac5a371bbfc89e96cb53f70eb8	0	0	0	0	0	30	72	88	0	0	0	0	0	0	0	0	28	25	20	21	0	0	0	0	0	0	0	0	0	0	0	0	0	0	0	0
1f4380d2adbbbc222a696ef86af0b43e	0	0	0	0	0	0	0	0	0	22	22	0	0	22	16	0	0	0	0	0	0	0	0	15	17	14	29	7	23	0	27	16	0	23	31	0
6b9ead6fad4c027bfef408c05a8d5199	0	0	0	0	0	0	0	0	0	13	11	0	0	11	12	9	0	0	0	0	15	0	7	22	10	8	14	10	10	19	26	24	24	15	24	0
5a702d434fdef83473164697240c665e	0	0	0	0	0	0	0	0	0	0	15	0	0	0	0	16	0	0	0	0	0	0	0	0	17	18	29	33	0	0	31	26	27	39	33	0
034a812807502f98f49760cb1de8aa75	0	0	0	0	0	0	0	0	0	0	0	0	0	0	17	0	0	0	0	0	18	0	14	0	21	0	37	26	21	28	24	26	0	18	34	0
b36673c33b60dd6edf1cb58363dc4150	0	0	0	0	0	0	0	0	0	16	13	0	14	17	15	30	11	14	0	0	0	0	11	0	0	17	0	23	0	19	14	19	0	26	24	0
b5f806012e5bc6c219f6544f01dd0537	0	0	0	0	0	0	0	0	0	0	26	0	0	25	17	17	0	0	0	0	21	0	0	0	21	0	29	27	25	17	0	23	35	0	0	0
d2ad42ab03fa24530b12bf1c21875ac3	0	0	0	0	0	0	0	0	0	0	0	0	0	0	0	0	140	143	0	0	0	0	0	0	0	0	0	0	0	0	0	0	0	0	0	0
1e5d349beaf2d63e9aa6dd222ad3d7dc	0	0	0	0	0	0	0	0	0	22	24	0	0	21	0	23	0	0	0	0	14	0	0	33	15	0	13	11	0	25	17	28	22	0	14	0
19a7b8d57743d440b8544035500ab98b	0	0	0	0	0	0	0	0	0	0	0	0	0	17	12	0	0	0	0	0	0	0	0	0	28	0	31	0	55	35	54	0	50	0	0	0
70475583c85b43f2e12dddee7240cdb5	0	0	0	0	0	28	48	50	0	0	0	0	0	0	0	0	36	24	26	26	13	15	0	15	0	0	0	0	0	0	0	0	0	0	0	0
86491c4344a14e715eecdebf11fa9a20	0	0	0	0	0	0	47	90	0	0	0	0	15	0	0	0	0	30	0	45	0	0	26	0	0	0	0	17	0	0	0	11	0	0	0	0
99bc8eb8e64fc734ef9d28b433f2c63d	0	0	0	0	0	0	0	0	16	25	38	13	0	0	26	0	6	0	0	10	15	0	11	17	0	7	22	15	18	14	0	15	0	0	0	13
7ddcca9ecb94cd5219fa7ea7fb07024b	0	0	0	0	0	0	0	0	0	23	30	0	0	37	26	17	0	0	0	0	0	0	0	0	31	0	0	30	13	31	16	0	0	26	0	0
db598d8f24bdd3c7097d416a2c64ebf1	0	0	0	0	0	0	0	0	0	20	0	0	0	0	84	0	0	0	0	0	68	0	0	0	0	0	23	0	0	63	0	22	0	0	0	0
5515b9a1a7d636842d8b67fceffd2839	0	0	0	0	0	0	0	0	0	0	23	0	0	20	0	0	0	0	0	0	16	0	0	21	24	21	21	25	0	0	20	16	12	34	27	0
f8c660ec044febc0e4508221c6d531b0	0	0	0	0	0	0	0	0	0	0	0	0	0	27	27	0	0	11	0	0	50	0	0	0	22	0	40	0	39	0	21	0	23	0	0	20
880ab9f6f1bef2d32f66864ff77b9db7	0	0	0	0	0	0	0	0	0	0	0	0	0	0	19	41	0	0	0	0	0	0	0	0	0	0	0	0	0	21	0	0	59	61	32	47
b9324ea319997282d45601de5802bebf	0	0	0	0	0	0	10	0	0	0	0	0	0	0	0	0	10	0	0	0	37	29	36	29	22	13	14	23	0	13	17	0	13	13	0	0
248f4683accc323d65ce95265965b0a6	0	0	0	0	0	0	0	0	0	26	25	0	0	25	0	13	0	0	0	0	0	0	19	24	19	13	0	23	16	12	16	24	0	0	24	0
3ec84a8dbbbc48dc28c71530ff1c89de	0	0	0	0	0	0	0	0	0	16	23	11	12	11	6	8	5	6	0	0	9	5	8	8	23	8	17	16	11	9	13	14	15	0	16	9
61a73f068ec6a0f8918281152043ce78	0	0	0	0	0	0	63	45	0	0	0	0	0	0	0	0	0	0	0	38	0	20	15	32	0	34	0	31	0	0	0	0	0	0	0	0
809b2e3dbf19e0513ab8b50c1019baab	0	0	0	0	0	0	0	0	0	29	31	0	0	0	20	0	26	0	0	0	0	8	0	30	12	14	26	19	0	14	0	0	17	8	14	10
57b94684c0be27a38461797cb7c7f8b6	0	0	0	0	0	0	0	0	0	17	26	18	0	0	15	14	0	0	0	0	18	0	13	0	18	10	18	24	0	0	12	16	15	18	26	0
06a5a65e7db1282a8d91f1094d434d3f	0	0	0	0	0	0	0	0	0	13	13	0	17	33	5	18	9	0	0	0	13	0	0	21	13	0	22	25	22	15	13	0	13	0	13	0
14255ed6898403968ea4b861a0c6e0bb	0	0	0	0	0	0	0	0	0	0	18	0	10	22	15	0	0	0	0	0	0	7	17	0	21	0	0	26	0	20	34	32	0	26	30	0
e5dfa0e14a2e9ffc7a057c3c8a9671a8	0	0	0	0	0	0	0	0	0	0	0	0	0	0	0	0	0	0	0	0	76	0	0	0	0	0	0	0	0	0	0	0	89	60	53	0
b94ac7e2b3471c6247e92e8d41fd3e94	0	0	0	0	0	0	0	0	0	32	0	0	0	0	27	0	0	0	0	0	19	0	14	25	0	19	26	22	35	0	28	0	0	30	0	0
2648373d96f4e8633606be6b3678f156	0	0	0	0	0	0	0	0	0	23	25	13	0	23	19	0	0	0	0	16	24	0	11	26	17	36	17	27	0	0	0	0	0	0	0	0
cdcc94248bebe225b1b15427c0cdc44f	0	0	0	0	0	0	0	0	0	12	19	2	9	21	13	0	8	4	7	6	10	5	4	7	12	8	15	19	13	13	18	9	7	12	20	4
b7910b3c5c0c330b58de1b58ef063408	0	0	0	0	0	0	0	0	0	15	21	0	0	16	12	9	0	0	10	17	8	10	11	0	16	0	0	0	14	23	28	18	24	18	0	6
d3c5df613fd9e888240d2f4f504d5e4b	0	0	0	0	0	0	0	0	0	0	0	0	0	25	0	0	0	0	0	14	32	0	9	0	38	0	0	0	0	13	30	29	0	34	37	15
5600d84b9078615a83dbde363ae4a9f6	0	0	0	0	0	32	20	52	0	0	0	0	0	0	0	0	19	20	0	19	0	7	0	20	0	22	0	0	0	0	0	14	0	32	18	0
ff52deb302367f3c1e60a58a12430374	0	0	0	0	0	0	0	0	0	19	3	0	0	26	14	16	0	0	0	0	11	0	10	25	9	41	15	15	0	0	16	13	12	14	16	0
7db708036456fe48c6e86e0197d7ddf2	0	0	0	0	0	0	0	0	0	13	23	0	0	20	0	0	29	0	0	0	18	0	0	0	24	20	0	0	21	24	26	32	0	0	25	0
b593da2d6013b96b688cb417fb59eda1	0	0	0	0	0	0	0	0	0	19	18	8	0	17	0	0	0	0	0	12	34	14	20	16	25	0	0	0	0	22	18	0	32	19	0	0
8b9f468801b170912a7efa0657cbb7d6	0	0	0	0	0	0	0	0	0	0	7	0	0	17	0	0	7	0	0	0	0	15	0	0	0	0	27	30	17	23	18	34	22	15	33	9
e7880c42f233ac2564c57621029f54fa	0	0	0	0	0	0	0	0	0	0	0	0	0	14	13	13	0	0	0	0	0	4	0	0	18	6	16	14	24	14	13	29	21	32	32	11
f029eefac3d704c0b1b370f4caaf1719	0	0	0	0	0	18	38	35	0	0	0	22	0	0	0	0	22	15	22	33	19	7	0	26	5	11	0	0	0	0	0	0	0	0	0	0
c89dc9061958b8942a303684d7076891	0	0	0	0	0	17	12	52	0	0	0	0	8	0	0	0	37	0	28	31	14	0	0	17	10	13	9	9	9	0	0	7	0	0	0	0
85b2aa50738941176f6434fad3972d38	0	0	0	0	0	0	0	0	0	7	11	0	0	0	36	24	0	0	0	0	0	0	0	0	0	8	7	13	23	26	31	17	25	0	34	11
f5a24fe3b2f5c129e96b97d58c6c19be	0	0	0	0	0	0	0	0	0	0	0	0	0	0	0	0	0	15	0	0	0	20	0	0	0	0	0	48	46	44	55	0	45	0	0	0
145b95783924b0e5f751eab1aff689c8	0	0	0	0	0	0	0	54	0	0	0	36	0	0	0	0	61	54	23	44	0	0	0	0	0	0	0	0	0	0	0	0	0	0	0	0
fc54717ffe7e1a57cfa320c348a87ff1	0	0	0	0	0	0	0	0	0	30	29	0	0	24	26	19	6	8	0	0	12	0	7	0	0	0	0	16	12	16	9	13	6	25	14	0
3c3589002dad42c05c79805cb2e91437	0	0	0	0	0	0	0	0	0	9	36	19	0	5	2	0	19	0	0	0	0	0	24	23	0	30	0	21	36	18	0	7	2	20	1	0
25b8e0a17f468ae775cbf7e00a00600a	0	0	0	0	0	34	50	62	0	0	0	0	0	0	0	0	36	36	28	0	0	0	0	25	0	0	0	0	0	0	0	0	0	0	0	0
424370d754c9abb3d09887a9359b9a56	0	0	0	0	0	0	0	0	0	46	0	0	0	42	25	32	0	0	29	0	0	14	0	0	0	0	0	0	0	0	0	29	28	0	26	0
f7fa19e6bb14c1d2fa2b5198fe9c69ae	0	0	0	0	0	0	0	0	0	28	49	20	33	33	0	0	0	0	0	0	26	0	0	0	19	23	0	0	0	12	0	28	0	0	0	0
7e56e3c09186c805309acf751703866f	0	0	0	0	0	0	0	0	0	0	0	0	0	0	9	10	0	27	0	0	26	0	0	29	24	0	30	29	0	17	14	8	4	33	11	0
1495112c9fdfefe57747e2e4a8f7b675	0	0	0	0	0	53	70	68	0	0	0	0	0	0	0	0	17	24	0	0	17	0	0	0	0	0	21	0	0	0	0	0	0	0	0	0
a32dd20eb0e00a458070df9dcb837ce3	0	0	0	0	0	0	0	0	0	26	35	0	0	0	0	0	0	0	32	0	27	0	22	0	0	23	21	29	33	0	0	0	0	0	22	0
13b9edd713a05fad8aa710d3958ef263	0	0	0	0	0	0	0	0	0	15	16	0	46	35	29	14	0	0	0	21	0	0	0	0	0	7	0	9	0	0	7	34	25	12	0	0
199d041d7c5b8fd55e640f989b221090	0	0	0	0	0	0	0	0	0	0	0	0	22	37	0	9	0	0	0	14	16	7	17	23	31	9	25	28	0	0	18	14	0	0	0	0
345e107f3694c56e8ae76232ca87f2cd	0	0	0	0	0	0	43	59	0	0	0	0	0	8	0	0	35	37	39	0	0	36	0	0	0	0	0	12	0	0	0	0	0	0	0	0
5af0111edeea702975b4b0a32eeea3d9	0	0	0	0	0	0	38	49	0	0	0	14	0	0	0	0	59	37	38	34	0	0	0	0	0	0	0	0	0	0	0	0	0	0	0	0
2dd59284cb1b304868f14b5e450b3049	0	0	0	0	0	0	0	0	0	26	26	0	0	23	15	18	10	0	0	0	0	0	0	17	0	12	0	14	16	29	23	0	21	19	0	0
8e261239a363a508c99ef33f25750ebd	0	0	0	0	0	0	0	0	0	15	19	6	0	0	0	16	9	0	7	0	10	0	8	15	16	5	14	8	14	18	32	6	13	19	19	0
be6c14117cc81370ce9c4febabf4172f	0	0	0	0	0	0	0	0	0	0	27	0	0	36	15	0	4	16	0	0	31	0	18	22	14	22	0	27	0	26	0	0	11	0	0	0
51fa7541e1aa7458e182ed8ad811f03a	0	0	0	0	0	0	0	0	0	0	22	0	0	27	10	12	0	10	0	0	16	0	10	9	26	13	5	14	8	19	0	5	13	30	16	4
24042fdd8e2d8f86f4aa7aecc00ce356	0	0	0	0	0	0	0	0	0	0	0	19	0	20	28	0	0	17	20	0	0	23	0	22	0	0	0	0	0	0	44	22	31	0	0	23
fd887e97a610d3fc1c762081a08269b0	0	0	0	0	0	0	0	0	0	0	0	0	0	31	0	20	0	0	0	0	0	0	0	0	27	22	26	14	30	0	0	17	21	35	26	0
adb3a0d5a34249c7be403f6890fef239	0	0	0	0	0	27	56	52	0	0	0	22	0	0	0	0	24	20	0	0	11	0	9	0	0	23	0	24	0	0	0	0	0	0	0	0
320b5712b6920f76dc0af6a9b704ffaf	0	0	0	0	0	11	39	106	0	0	0	0	0	0	0	0	0	31	22	20	0	14	0	10	6	9	0	0	0	0	0	0	0	0	0	0
b7c6cb60438f2bcdafe5d05bb3eb3454	0	0	0	0	0	0	123	145	0	0	0	0	0	0	0	0	0	0	0	0	0	0	0	0	0	0	0	0	0	0	0	0	0	0	0	0
ede9a60a547e2be517c00bfd7247ac48	0	0	0	0	0	0	0	0	0	18	33	0	12	14	11	0	6	0	0	0	16	11	14	22	14	0	18	0	0	21	21	24	0	13	0	0
2964b5c540931c952bb1c3efd5391e14	0	0	0	0	0	0	0	0	0	0	0	0	0	0	37	43	0	0	0	0	0	0	0	0	0	0	22	0	0	0	38	47	0	49	32	0
b78476c686b9a1df90ed9664da97c1ba	0	0	0	0	0	0	6	13	0	0	0	0	0	0	0	0	0	27	18	0	24	0	11	24	0	29	13	15	29	24	0	0	0	19	15	0
09f66a58ecd720349c743d18f62411a0	0	0	0	0	0	0	0	19	0	0	0	0	0	0	0	0	5	38	17	0	43	20	11	24	16	18	23	0	28	0	0	0	0	0	0	5
4fcd13bfe2075850e14534714fdae844	0	0	0	0	0	0	0	0	0	10	20	0	0	6	26	14	6	0	0	0	15	0	9	16	14	8	15	0	11	13	23	18	23	7	13	0
415bf7f2cdfb3e88b19d2c9a81875275	0	0	0	0	0	0	0	0	0	6	8	12	13	15	17	17	18	0	0	0	0	0	15	0	3	13	13	7	13	21	16	17	17	15	11	0
a4c09264002c3014fb3b2abe59a9ba9c	0	0	0	0	0	49	106	111	0	0	0	0	0	0	0	0	0	0	0	0	0	0	0	0	0	0	0	0	0	0	0	0	0	0	0	0
4025dc9750b2a5e9e1cb98547246fba5	0	0	0	0	0	0	0	0	0	0	0	0	0	0	0	0	0	0	22	0	37	24	32	24	30	17	18	19	25	0	18	0	0	0	0	0
505b0347406d7e510637a0864dde8799	0	0	0	0	0	0	0	0	0	0	0	0	0	0	0	0	0	0	0	0	5	0	0	0	18	11	16	9	33	24	22	11	43	36	24	14
da0b72dcaafe4859e079db5a95edc55e	0	0	0	0	0	0	0	0	23	0	2	17	18	5	20	0	0	0	0	0	21	0	22	16	0	0	18	0	1	16	21	24	0	0	33	8
86976bcaf39b04836fded3de7b5c9e9a	0	0	0	0	0	0	0	0	0	15	16	20	14	19	13	9	7	0	0	11	17	4	10	15	12	18	5	17	7	0	8	17	0	11	0	0
f8ff1a8f37bcc1c5b2abb545fa1313d2	0	0	0	0	0	28	35	39	0	0	0	18	0	0	0	0	23	27	20	22	0	0	0	22	11	13	0	0	0	6	0	0	0	0	0	0
087dd54eaa3c6b39e3368ad746e72fc3	0	0	0	0	0	0	99	44	0	0	0	115	0	0	0	6	0	0	0	0	0	0	0	0	0	0	0	0	0	0	0	0	0	0	0	0
15cbe7cc3c01528d016a72aad8d32156	0	0	0	0	0	0	0	0	0	16	18	0	0	0	13	17	0	0	0	9	17	13	17	17	13	0	13	16	21	12	18	0	12	9	13	0
3ee5926ab2ac88c53c041baf8d054e1f	0	0	0	0	0	0	0	0	0	0	14	0	16	22	18	21	3	5	0	0	38	0	16	0	10	0	15	0	0	0	15	16	18	21	16	0
353f4369a64cae81067d7354eacb9c8f	0	0	0	0	0	55	74	97	0	0	0	0	0	0	0	0	0	37	0	0	0	0	0	0	0	0	0	0	0	0	0	0	0	0	0	0
36e241a8feccf6f7769a108b52bc963a	0	0	0	0	0	36	29	31	0	0	0	0	0	0	0	0	6	14	10	29	19	0	0	0	11	16	10	5	16	7	0	7	0	10	7	0
5ad2b4c10da0741d3b726884b83473ec	0	0	0	0	0	27	76	107	0	0	0	27	0	0	0	0	0	0	0	0	0	0	0	0	0	26	0	0	0	0	0	0	0	0	0	0
2c287e7322b0cf04f21f4e3abdd08898	0	0	0	0	0	18	20	42	0	0	0	16	0	0	0	0	21	29	12	36	0	0	0	31	14	0	17	7	0	0	0	0	0	0	0	0
fea92c2b3959d2bc21d65a11b9787f94	0	0	0	0	0	0	19	18	0	0	0	27	13	0	0	0	25	26	25	33	19	0	0	18	15	14	11	0	0	0	0	0	0	0	0	0
c247d02fccfda2853fcaf262549f1259	0	0	0	0	0	0	0	0	17	0	0	0	0	0	25	36	0	0	0	0	0	0	0	0	0	0	0	0	0	0	61	35	44	0	20	25
9c1375bc492eccba027f89caacec25e1	0	0	0	0	0	0	0	0	0	20	0	0	0	35	0	17	0	13	7	0	0	0	0	28	32	13	0	23	0	17	0	20	23	15	0	0
257698db913d2206a931d191cc48ca49	0	0	0	0	0	0	0	0	0	0	32	0	23	0	0	17	0	17	0	22	0	0	19	21	13	12	0	25	25	0	22	15	0	0	0	0
b406f0dc59821411cd5782a6ef4ddd3f	0	0	0	0	0	23	44	60	0	0	0	12	0	0	0	0	23	12	14	18	14	0	8	7	6	9	0	12	0	0	0	0	0	0	0	0
ba7d47059dc31fd311a1511da27fb3b8	0	0	0	0	0	0	0	0	43	19	23	0	0	0	0	13	0	24	0	0	0	0	0	0	0	20	0	14	19	0	23	0	23	18	0	23
4d1c42ddbc9cee60520efbc505f065b7	0	0	0	0	0	0	0	0	6	8	13	5	13	7	7	10	7	11	0	14	17	0	8	10	11	8	12	18	5	11	9	5	8	17	15	7
e1a24cae64e3a1680ed6ee76c8031324	0	0	0	0	0	0	0	0	0	17	26	7	6	11	12	13	18	0	0	0	8	12	9	12	6	11	10	0	0	17	17	10	6	14	13	7
8cb3e8890346aacdde7d5c97268cfefc	0	0	0	0	0	0	0	0	0	0	41	0	0	28	0	37	0	0	0	0	24	31	0	25	0	46	30	0	0	0	0	0	0	0	0	0
fc031948c9fa90a5e4641fa841f394f3	0	0	0	0	0	0	0	0	0	11	15	0	0	13	28	0	0	0	0	7	0	6	7	14	13	9	14	32	9	11	14	11	8	18	21	0
929bce27a2faaa7e620a3fd1b8da2022	0	0	0	0	0	0	0	0	0	0	0	0	0	0	0	0	0	0	0	0	0	0	0	0	0	0	0	16	25	17	35	0	48	73	33	14
37075a4cb7e11e463a773b26d72bc5d6	0	0	0	0	0	0	0	0	26	19	23	16	26	30	0	0	15	0	0	0	34	20	0	19	0	32	0	0	0	0	0	0	0	0	0	0
a55a744f460735d49a2118051e69a8eb	0	0	0	0	0	0	0	0	12	12	17	0	9	14	11	12	9	0	0	0	17	0	8	20	4	15	15	7	7	4	16	11	14	11	15	0
e39e030bbf5e0578106b6cfad27acfd6	0	0	0	0	0	0	0	0	0	0	0	0	0	15	0	0	26	25	18	23	25	24	11	24	17	18	20	14	0	0	0	0	0	0	0	0
1a49e0869d015d85512332b0425f5a43	0	0	0	0	0	0	0	0	0	0	0	0	0	6	0	0	18	44	44	0	24	16	18	18	0	3	8	12	15	0	9	4	5	11	5	0
24944c95e0cedc4d1569cb3794941891	0	0	0	0	0	0	0	0	0	0	0	0	0	0	0	0	0	0	0	0	37	29	23	27	67	20	17	40	0	0	0	0	0	0	0	0
b6fe2dfe4e70c3ad5918ba6dd141e7e3	0	0	0	0	0	0	0	0	16	24	41	0	0	0	0	0	11	0	20	0	0	22	0	0	0	0	53	0	0	0	0	51	0	21	0	0
37f3b29e6f2ca164c46dbf9aa4ae5b44	0	0	0	0	0	0	0	0	0	34	0	0	0	48	26	0	0	0	0	0	0	0	0	31	0	0	0	28	0	36	29	27	0	0	0	0
30cfc0a9392ae9cfe63caf6bb704659e	0	0	0	0	0	0	0	0	0	0	33	25	0	0	0	0	25	0	0	19	25	0	0	12	0	0	33	19	0	20	6	0	13	29	0	0
d972dc2d33cb0fbc4cbf0351d3a66aa7	0	0	0	0	0	0	0	0	0	0	29	0	7	17	11	14	9	0	0	0	0	0	9	16	19	6	11	7	18	13	0	20	14	18	12	9
c3ce489d4b20596dc17d5a8fc3d18f34	0	0	0	0	0	0	0	0	0	0	0	0	5	0	24	10	0	0	0	0	0	0	0	0	0	17	20	36	18	0	46	16	22	15	16	14
55dc1bdb7ef95f26f498775ebe9724d0	0	0	0	0	0	0	0	0	0	0	0	0	0	0	0	0	0	0	0	0	0	0	0	0	0	11	0	10	24	0	17	44	5	10	138	0
59cd1c5837783d68f937232073a8a231	0	0	0	0	0	0	21	13	0	0	0	8	15	0	0	0	18	56	8	18	21	38	8	25	0	9	0	0	0	0	0	0	0	0	0	0
98dfa8fd58ff3f07606072bc338ad00e	0	0	0	0	0	0	0	0	13	21	18	0	0	14	0	3	11	4	7	0	7	0	8	14	14	0	25	13	17	14	14	7	12	15	7	0
0fab7a8321436a675100795d0c2bfc2a	0	0	0	0	0	0	0	0	0	14	14	0	14	30	21	25	0	0	4	0	0	0	12	0	0	17	15	0	19	24	0	11	0	21	17	0
f1e6b980902155075aa31c407ec48552	0	0	0	0	0	0	0	0	0	0	39	0	0	16	0	13	0	0	0	0	0	0	0	0	25	9	24	46	21	0	21	0	25	0	19	0
a51ca17f1f976178bf96ddf7e7c06c53	0	0	0	0	0	0	0	0	0	0	0	26	0	0	0	0	0	0	0	0	0	0	0	0	0	54	43	0	0	0	55	41	0	39	0	0
f0df51485708695ad22a64348e936c26	0	0	0	0	0	0	0	0	0	0	0	0	8	11	13	10	0	8	0	0	22	10	0	21	14	10	13	12	9	10	0	7	18	26	16	20
a1a4454c8bc4d495e4ea4efac0008a42	0	0	0	0	0	0	0	0	0	0	0	0	0	27	29	0	12	0	0	0	0	11	0	0	0	9	0	0	0	26	71	0	0	28	32	13
1a860cfdb0e08c671660c5d4259e3cd5	0	0	0	0	0	0	0	0	0	0	0	0	0	0	0	0	0	0	0	0	0	0	0	13	12	15	10	0	69	42	10	22	0	12	53	0
5aa423e24075ed7db19cad748e17d1ff	0	0	0	0	0	32	45	61	0	0	0	23	0	0	0	0	0	30	21	15	11	19	0	0	0	0	0	0	0	0	0	0	0	0	0	0
c93997cd38d43932bac2391a05b76d5f	0	0	0	0	0	0	0	0	0	11	0	0	0	22	23	31	0	0	0	0	0	0	0	0	16	0	17	16	15	0	0	15	23	27	24	17
4b0dd0cf75eb212e3031a0509bd68d80	0	0	0	0	0	0	0	0	0	0	35	0	34	0	0	0	28	0	0	0	0	0	0	38	23	26	30	43	0	0	0	0	0	0	0	0
db640cd70e99bfb0ff25eac142a314c4	0	0	0	0	0	0	0	0	0	0	0	0	10	0	14	0	0	0	0	0	17	0	0	19	14	13	13	12	19	9	21	14	24	20	29	9
a569b964b49e4b19f371ed9f525f5df6	0	0	0	0	0	38	64	120	0	0	0	0	0	10	0	0	0	0	0	0	0	0	0	24	0	0	0	0	0	0	0	0	0	0	0	0
f3073cf48b6c53fbb54e0e1aaed7039e	0	0	0	0	0	0	0	0	12	0	22	0	20	0	14	0	0	19	0	0	0	0	0	0	25	12	0	19	23	20	11	0	7	20	21	11
c89000ac9f76425c0351edb2275b9809	0	0	0	0	0	0	0	0	0	59	0	0	0	0	0	0	55	0	0	0	38	0	0	44	32	28	0	0	0	0	0	0	0	0	0	0
a16b12a8b20fc921de2f6c4682a7d650	0	0	0	0	0	0	0	0	0	0	39	0	0	20	29	23	0	0	0	0	9	0	13	12	0	0	0	0	11	12	15	17	12	12	25	7
5527104c3e77b94a87747e6ce7cf95c0	0	0	0	0	0	0	0	0	0	36	30	0	0	19	0	0	21	0	0	0	0	15	25	24	0	32	0	33	0	0	0	0	0	20	0	0
8a105b460243797e2d4e06fb87e7926a	0	0	0	0	0	0	0	0	0	3	0	0	14	0	19	12	0	0	0	0	0	0	0	0	20	0	32	11	19	14	31	19	24	19	18	0
e8fd440c64bee23653fd0f969eb4cceb	0	0	0	0	0	0	0	0	0	0	24	0	0	0	20	14	0	0	0	0	0	0	19	13	0	0	19	28	17	0	32	26	29	14	0	0
93e5e2180cbd0308e946ad3b31daa549	0	0	0	0	0	34	28	45	0	0	0	16	0	0	0	0	23	12	14	18	0	0	11	12	8	19	14	0	0	0	0	0	0	0	0	0
a5e5547d0f7a961877d847d615ba27d4	0	0	0	0	0	15	33	31	0	0	0	23	0	0	0	0	25	31	22	24	9	9	0	8	0	11	8	0	0	0	0	5	0	0	0	0
c970f1416a69ae921d9c57bb1a695ea6	0	0	0	0	0	0	0	0	0	0	0	0	13	29	29	16	0	0	0	0	0	0	0	8	9	15	17	36	13	6	40	0	6	7	0	10
3463ba787f6b58032e2b944057c74c19	0	0	0	0	0	0	0	0	0	0	0	0	0	0	0	0	33	26	27	36	50	31	0	22	16	0	0	13	0	0	0	0	0	0	0	0
54ebc473e27e1bee2501678f94c9ef1f	0	0	0	0	0	0	0	0	13	12	15	8	9	25	11	13	9	5	7	12	18	0	0	20	14	11	13	16	0	9	0	13	0	0	0	0
bbfe67aa7b3b62329c02dd94f4127c29	0	0	0	0	0	0	0	0	0	27	19	0	0	22	0	0	0	0	0	0	0	0	19	12	0	0	18	29	20	0	16	26	16	0	29	0
cc65a2670bcc3b0f38512d707c6ef05a	0	0	0	0	0	0	0	0	0	0	36	0	0	31	0	56	0	0	0	0	20	0	0	28	0	0	21	0	0	0	0	28	0	33	0	0
117f6a6c9432ba4cb2cc56e2cc98780e	0	0	0	0	0	0	0	0	0	0	0	0	0	18	0	0	0	16	0	0	44	57	8	28	22	15	20	10	6	0	9	0	0	0	0	0
f0be436be1b6f941fd3c4acfbd9e1efd	0	0	0	0	0	13	52	69	0	0	0	12	0	0	0	0	22	10	16	13	0	8	0	13	0	10	8	6	0	0	0	0	0	0	0	0
d95abdbaf7670d1c588f0ce93f37e403	0	0	0	0	0	0	0	0	0	35	31	34	0	0	0	0	40	38	17	24	0	0	15	18	0	0	0	0	0	0	0	0	0	0	0	0
179ee59c174fa125d2d52a5ba2c642e3	0	0	0	0	0	0	0	0	0	25	0	9	0	15	10	0	15	0	0	0	23	0	0	0	10	12	16	15	16	22	15	24	13	0	0	12
a70076bf4f4ccca02c746ce788ea14fd	0	0	0	0	0	0	0	0	0	15	17	10	15	14	17	0	11	0	0	0	16	14	10	11	11	0	12	18	9	19	20	0	0	0	13	0
467cbcbda94b68d324eca61afac8643b	0	0	0	0	0	0	0	0	0	0	0	0	0	12	0	0	15	0	0	34	32	35	26	0	0	0	20	31	0	13	19	8	0	0	7	0
544d7ea3b3f66b4b834464a8436c2de6	0	0	0	0	0	29	68	81	0	0	0	37	0	0	0	3	23	0	0	0	0	0	0	0	0	0	0	0	10	0	0	0	0	0	0	0
7461186845d57ad9c29378918f2e553b	0	0	0	0	0	0	0	0	0	17	0	0	0	19	11	19	0	0	0	0	0	10	12	22	24	0	14	22	17	12	16	13	23	0	0	0
7a40bd8a7f903f60e82d0cba86bea405	0	0	0	0	0	27	46	89	0	0	0	0	0	0	0	0	15	14	0	11	15	14	19	0	0	0	0	0	0	0	0	0	0	0	0	0
187a7c8727b611afbaedc2ecfe36edc1	0	0	0	0	0	0	0	0	11	5	13	0	0	9	22	13	6	0	0	0	31	0	6	7	10	14	7	15	9	0	22	17	10	14	9	0
68a9956a22d6bfc86335d4596b351235	0	0	0	0	0	0	0	0	10	9	16	0	0	12	0	6	12	0	0	0	8	0	7	17	14	16	11	20	0	10	27	12	16	12	15	0
541943bedac84caf02caa1cda63462c3	0	0	0	0	0	0	0	0	0	10	20	18	0	14	0	0	17	0	11	0	0	12	9	16	8	10	16	20	6	12	8	27	0	7	9	0
ba0afa82d186d66577988983c2c067ef	0	0	0	0	0	0	0	0	0	0	0	0	7	44	32	22	0	0	0	0	0	0	0	0	25	15	26	14	18	8	10	18	0	7	4	0
fd647dec7ae295fb7eb89fe1f28c71e6	0	0	0	0	0	0	0	0	0	0	0	0	0	47	0	0	0	0	0	0	0	0	0	0	41	0	0	0	0	67	0	0	0	45	50	0
e5b2f5eb2180c904ab8554b15b57352a	0	0	0	0	0	0	0	0	0	0	0	0	0	0	0	0	0	0	0	0	14	0	0	0	0	0	5	0	51	38	0	25	26	19	72	0
e6ab918e69b46d26326f65fa65c3f49e	0	0	0	0	0	0	0	0	0	28	8	0	0	17	0	16	0	7	0	0	14	8	11	15	16	8	16	0	8	24	13	17	0	12	11	0
339fa542777137f0abb267ac85d1d8e2	0	0	0	0	0	0	0	0	0	23	27	0	8	10	0	0	15	13	6	17	12	12	15	25	15	11	13	12	0	0	3	12	0	0	0	0
71ea0d8c1355a7700a74e2b9949d95bf	0	0	0	0	0	0	0	0	0	22	23	0	0	25	0	0	16	0	0	16	22	0	14	24	20	19	15	18	0	15	0	0	0	0	0	0
b41a81f126c11ab47480ed66d2de9a07	0	0	0	0	0	0	0	0	0	0	8	11	13	11	9	21	12	0	0	0	4	15	0	0	13	0	22	0	20	5	13	0	17	35	20	0
691f1e8b2dc739e599fb72655d13c5ae	0	0	0	0	0	0	0	0	0	0	0	0	22	16	0	0	0	0	0	0	25	11	20	21	14	11	26	25	32	0	0	16	0	0	10	0
e9c2700283c7511b2ca718de6b1348c8	0	0	0	0	0	0	0	0	0	21	16	0	13	22	19	12	12	0	13	9	13	0	12	0	16	11	0	0	0	13	12	0	0	22	12	0
b4f3a4152cd5b0be987406abcc968b18	0	0	0	0	0	0	0	0	0	37	61	0	0	0	38	0	0	0	0	0	0	0	0	0	37	0	0	46	0	28	0	0	0	0	0	0
33520d147bffa680f811c4e5d7a21a1f	0	0	0	0	0	0	0	0	0	18	38	0	0	27	36	0	0	0	11	16	0	0	0	0	0	0	0	0	17	14	25	20	0	13	12	0
a42cf4d7758b3e41b708ac9cd930c853	0	0	0	0	0	0	0	0	0	0	0	0	0	0	0	0	107	42	50	48	0	0	0	0	0	0	0	0	0	0	0	0	0	0	0	0
9861774e62ab3ae8d777dac3620e0540	0	0	0	0	0	0	0	0	0	0	0	0	0	0	0	0	0	0	0	0	0	0	0	0	0	0	0	0	21	0	25	0	83	89	7	22
7c2e911225c2df68c2164ae8231dbea2	0	0	0	0	0	0	0	0	0	31	0	0	0	0	0	0	0	0	0	0	0	0	0	0	0	0	0	0	0	53	30	0	0	59	73	0
15760322c8f0bd1f2846313d5b1a99fc	0	0	0	0	0	0	0	0	0	17	29	0	0	12	14	16	9	0	0	9	0	0	0	10	0	0	10	0	19	0	22	19	20	22	18	0
b858712eda3624c1f92fd6d7eac3b72d	0	0	0	0	0	0	0	0	0	0	30	0	37	0	25	15	18	0	39	0	0	0	0	41	0	40	0	0	0	0	0	0	0	0	0	0
512f5c5012e9e07f315c81a45a430783	0	0	0	0	0	0	0	0	0	0	0	0	0	16	0	0	5	23	8	0	27	36	14	10	23	15	21	0	27	0	0	0	0	20	0	0
a660ba0f3ff234a0d6267ff2438ccaa1	0	0	0	0	0	0	0	0	0	21	25	0	0	19	0	22	0	0	0	0	0	0	8	0	15	13	12	32	0	0	19	20	15	0	23	0
57a2570acc40598ced5a94f182a08a93	0	0	0	0	0	0	0	0	0	18	0	0	21	25	28	0	0	0	18	0	0	0	0	16	0	19	33	0	13	0	28	0	0	0	24	0
32b505dcf473393add6b6a94a8230772	0	0	0	0	0	0	0	0	0	16	12	0	0	13	0	0	8	0	11	16	15	0	0	18	25	35	0	35	0	18	0	21	0	0	0	0
c351a3debb09f8a3bf43e0983b441fde	0	0	0	0	0	0	0	0	0	0	0	0	0	0	38	29	0	0	0	0	0	0	0	0	2	0	2	0	12	0	5	7	21	32	71	24
afefe8bff1d7306af198e07ba38c0e00	0	0	0	0	0	0	0	0	0	0	0	0	0	0	0	32	0	0	0	0	0	0	0	0	0	0	0	0	0	30	20	31	23	25	55	27
ab3eb204c4fab22e08124364562cd92f	0	0	0	242	0	0	0	0	0	0	0	0	0	0	0	0	0	0	0	0	0	0	0	0	0	0	0	0	0	0	0	0	0	0	0	0
70ed483ad36beea20b4d58303e1e6a82	0	0	0	0	0	21	55	80	0	0	0	9	0	0	0	0	23	17	21	11	5	0	0	0	0	0	0	0	0	0	0	0	0	0	0	0
09e33269e8460a78883a426fbb478e76	0	0	0	0	0	0	27	36	0	0	0	0	12	0	0	0	0	0	20	0	32	0	0	17	17	0	25	0	0	0	21	0	0	24	11	0
340d29741785f25dc3538399ced750ec	0	0	0	0	0	0	0	0	6	0	0	0	0	0	12	23	0	0	0	0	16	0	5	12	9	10	16	11	14	8	26	15	23	13	23	0
f3ffbe052159dc2da677b808285fb2b6	0	0	0	0	0	0	0	0	0	40	36	0	0	0	0	0	26	0	0	0	26	0	0	0	24	0	0	0	0	22	33	0	0	0	35	0
ccc88e0b1c9b4d4c897169fb2ef26f8c	0	0	0	0	0	0	0	0	0	0	36	0	0	0	0	22	0	0	0	0	17	0	0	17	28	25	0	0	22	27	19	29	0	0	0	0
d1f4b9e0a38688fdef38b53d7033c073	0	0	0	0	0	0	0	0	0	0	0	10	0	0	19	0	0	0	0	0	0	0	0	6	0	0	11	16	22	19	12	0	21	42	41	23
7a56a8f1c0e2329c068d019bc9f54b0f	0	0	0	0	0	0	0	0	0	0	0	10	0	45	0	32	0	0	0	0	0	16	0	0	0	20	26	24	0	0	0	26	17	0	26	0
b7a76f936dade89c3215aaf44bd92c5b	0	0	0	0	0	0	0	0	0	0	0	0	54	0	0	0	0	0	0	0	0	60	50	35	0	0	0	0	0	43	0	0	0	0	0	0
1d15e8ad73eb2309f7045c6c46a2c68b	0	0	0	0	0	0	0	0	0	0	0	0	0	0	0	0	11	0	2	7	0	0	5	5	12	16	14	24	20	21	12	21	22	23	20	7
594fc22376ccfc219d014605a087b99e	0	0	0	0	0	27	39	128	0	5	0	0	0	0	0	0	0	6	0	0	0	13	0	9	0	14	0	0	0	0	0	0	0	0	0	0
ecd2f21c8c8f1594f15ed066e2aac08d	0	0	0	0	0	0	21	44	0	0	0	0	0	0	0	0	29	55	0	48	22	22	0	0	0	0	0	0	0	0	0	0	0	0	0	0
cba7bd5d938e4925b18f72ef4fbd4792	0	0	0	0	0	0	0	0	0	24	20	0	0	13	17	11	0	0	0	0	11	0	9	16	0	0	22	16	0	4	19	15	19	11	14	0
3fb529b1e445be0745653d7365911b26	0	0	0	0	0	0	0	0	0	19	21	0	0	0	0	0	12	0	0	9	14	0	0	0	12	11	16	11	17	25	19	15	17	14	9	0
bbaf152be245f7d85207a441a44c17fe	0	0	0	0	0	0	0	0	0	0	0	0	34	33	0	0	0	0	0	0	0	0	0	0	0	27	0	0	0	0	43	0	44	32	28	0
bc22b8831900d24fdba31e88e41874a3	0	0	0	0	0	17	42	57	0	0	0	0	8	0	0	0	33	0	23	33	0	12	0	0	0	15	0	0	0	0	0	0	0	0	0	0
f6b9cb3f1a73f15cb207ea43e0445b31	0	0	0	0	0	16	37	84	0	0	0	9	0	0	0	0	15	17	10	16	5	2	0	18	0	11	0	0	0	0	0	0	0	0	0	0
3d4a4f65432ecf8e43d0adf3d936d4ce	0	0	0	0	0	0	0	0	0	15	0	11	19	10	0	14	14	0	0	0	0	0	17	0	20	0	18	14	22	0	18	13	0	0	35	0
96d18acda9712e499f7feeb85de576e3	0	0	0	0	0	0	0	0	0	0	61	0	0	0	0	48	0	0	0	0	27	0	29	0	0	0	0	0	0	0	0	36	0	39	0	0
c44865501ea2264532afbfc8c98e06c4	0	0	0	0	0	22	12	23	0	0	0	3	12	0	0	0	13	17	8	11	28	9	12	18	0	26	18	0	0	0	0	7	0	0	0	0
6201b7865610ce2ad1ac1c65d7a32ee6	0	0	0	0	0	14	26	78	0	0	0	16	0	0	0	0	25	16	22	24	12	6	0	0	0	0	0	0	0	0	0	0	0	0	0	0
47d8762964c7d465c02ce54ac000e78b	0	0	0	0	0	0	0	0	0	15	21	0	8	18	0	18	0	0	8	3	0	0	0	17	12	15	0	16	12	16	20	0	18	0	22	0
f9b656bf4fc8b352ea2810f86c10b03f	0	0	0	0	0	0	0	0	0	0	0	0	0	19	26	24	0	18	0	0	0	13	14	0	0	0	9	18	0	0	20	0	18	24	17	19
d9c1ae41272efbca8ba38ebb520e4e51	0	0	0	0	0	37	73	97	0	0	0	0	0	0	0	0	0	0	0	31	0	0	0	0	0	0	0	0	0	0	0	0	0	0	0	0
c35501dff896c47f1d83362ac9c7aaad	0	0	0	0	0	0	0	0	0	42	35	0	23	19	0	0	55	16	0	0	0	26	0	22	0	0	0	0	0	0	0	0	0	0	0	0
a96d1114eaae4564a79c17a0d36dc2cc	0	0	0	0	0	0	0	0	0	14	21	0	0	15	21	0	17	0	0	0	0	0	0	0	14	0	0	0	0	50	35	51	0	0	0	0
cd8e0dfe621e40a464a456a704d4f2b6	0	0	0	0	0	0	0	0	0	0	28	0	16	15	0	0	12	0	0	8	31	0	0	17	0	0	36	0	16	15	0	29	15	0	0	0
3901f28517f4bd1618b4b8841805e2e1	0	0	0	0	0	0	0	0	0	0	0	0	0	0	33	29	0	0	0	0	52	0	0	0	30	0	21	0	0	0	0	35	38	0	0	0
1734cf7d0caaa5ffa431c1db928db07e	0	0	0	0	0	21	0	0	0	0	0	0	0	0	0	0	6	15	17	28	23	19	0	31	7	16	7	10	21	7	0	3	6	0	0	0
608ff2e8d030067a967c01c052a48f1b	0	0	0	0	0	0	0	0	0	29	0	0	0	0	24	0	0	0	0	0	0	0	36	26	28	0	0	25	21	0	24	24	0	0	0	0
0aaabacc2825a340e5574a6b26ad5eb6	0	0	0	0	0	0	0	0	0	0	36	0	0	10	19	27	16	0	0	0	15	0	0	15	17	0	0	0	12	0	17	20	0	14	19	0
d32a5d6792fcd6ff63d61ebc00e9ac8e	0	0	0	0	0	0	0	0	0	0	0	35	0	34	0	0	0	0	30	0	23	0	42	17	0	0	0	0	0	0	19	0	37	0	0	0
32cad070fb88250825b3e247ebeb39a1	0	0	0	0	0	0	0	0	0	0	0	0	40	25	0	0	0	0	0	0	0	0	0	0	0	0	0	39	0	33	31	0	0	26	43	0
a354581e1cf7bd466c807d8797f6f84f	0	0	0	0	0	0	0	0	49	0	0	0	0	0	0	33	0	0	0	0	0	0	0	0	0	0	0	0	0	0	0	46	34	34	40	0
8d008f56ae6b8f6ea6fd35e368c970a3	0	0	0	0	0	0	0	0	34	25	10	0	7	0	0	21	17	11	0	41	16	0	11	0	0	0	0	0	9	0	34	0	0	0	0	0
5694228da5bcb1b4b4d54298a5af659e	0	0	0	0	0	0	0	0	7	2	18	15	21	2	2	1	0	14	11	2	3	19	19	1	0	1	0	3	16	2	0	23	0	26	24	4
706a9732cf34bce03e778f1556563599	0	0	0	0	0	0	0	0	0	19	9	24	0	9	0	23	22	0	0	6	10	20	12	0	0	14	11	7	11	8	0	10	0	4	17	0
459582079e3f9cf1b5a3cb7aaa5dc7c3	0	0	0	0	0	0	0	0	0	0	0	0	0	0	0	0	33	43	22	36	40	44	0	18	0	0	0	0	0	0	0	0	0	0	0	0
0afe5f75f9800d2827512ad111b92416	0	0	0	0	0	12	46	72	0	0	0	0	0	0	0	0	0	0	0	0	30	37	17	0	0	0	0	0	0	21	0	0	0	0	0	0
d362f5174258f27edd6a80a1ebee6e76	0	0	0	0	0	9	22	43	0	0	0	21	0	0	0	0	22	21	17	40	7	7	0	0	0	14	12	0	0	0	0	0	0	0	0	0
16999c41732b0e5e43368c2b0eb96ab3	0	0	0	0	0	0	0	13	0	0	0	0	0	0	0	0	29	35	21	24	31	19	12	15	0	11	7	11	0	0	0	7	0	0	0	0
ff520aafbce7fa2836bd02406640e96a	0	0	0	0	0	0	0	0	23	11	10	5	3	7	4	4	3	19	19	15	4	22	4	4	4	4	8	5	7	3	10	8	11	7	5	6
cb29cb4ad101729fbe8d680416d7df7b	0	0	0	0	0	0	0	0	0	27	30	0	32	25	0	0	0	0	0	0	28	0	0	0	0	20	0	0	0	0	42	0	31	0	0	0
feb700be5940d014e3763457a7a8c363	0	0	0	0	0	0	0	0	0	19	9	13	8	10	20	9	11	13	0	16	28	0	11	13	3	19	6	8	0	7	0	5	0	0	0	7
4f2e706ced22091d6b40a9066b413738	0	0	0	0	0	0	0	0	0	19	11	0	0	0	27	0	0	0	0	0	0	0	0	0	0	23	19	25	0	21	23	20	17	0	18	12
f9006d0f362da943c23f15089877563b	0	0	0	0	0	0	0	0	0	17	31	0	0	15	9	0	14	0	0	0	0	0	19	19	21	0	11	17	0	0	28	0	14	0	20	0
1f5e0bfddd5a06bfd1e0785f7d18abad	0	0	0	0	0	0	0	0	0	0	0	0	0	0	0	0	0	0	0	0	0	0	0	0	0	0	0	0	41	36	0	0	0	95	63	0
ffa76b67846faa7e321424b58ab557db	0	0	0	0	0	24	32	74	0	0	38	0	0	0	0	0	22	0	0	24	20	0	0	0	0	0	0	0	0	0	0	0	0	0	0	0
9b298b34b79477f9c54330eb5e99dd43	0	0	0	0	0	0	0	0	0	43	0	0	0	0	30	0	0	0	0	0	0	0	0	25	0	0	33	0	0	28	0	0	0	35	40	0
467c61af64ff51ac7500c8596e3d6edf	0	0	0	0	0	0	0	0	0	34	20	0	0	15	23	14	0	0	0	0	0	9	0	19	16	0	12	27	0	0	17	0	17	11	0	0
fc49b6858f20295e4e232b1b65d309f6	0	0	0	0	0	0	0	0	0	28	23	0	0	0	28	11	0	0	0	0	22	0	0	24	0	10	16	14	12	14	0	19	0	0	13	0
6810869ccabbcc4b1785f73db707a044	0	0	0	0	0	0	0	0	0	20	20	0	0	14	11	20	0	0	0	0	8	0	12	0	0	0	0	17	0	12	0	19	24	27	30	0
29164e2ebce5f7a58047a613a1ee7f1a	0	0	0	0	0	0	0	0	0	14	29	0	7	9	13	10	0	0	0	0	0	6	7	0	12	0	17	24	9	8	19	17	14	12	7	0
cb8285e1f490fd52c40b5d839514f5d2	0	0	0	0	0	0	0	0	0	0	0	0	0	0	0	0	0	0	0	0	0	0	0	0	0	39	0	0	0	0	40	13	26	42	46	28
585da6b4ad2241f963b9e4b4ea668c38	0	0	0	0	0	0	5	17	0	0	0	0	0	0	0	0	18	23	7	17	22	19	19	38	11	16	11	10	0	0	0	0	0	0	0	0
8e1c1ca34b09a9a2b2ce8a9eb7244f43	0	0	0	0	0	0	0	0	32	13	25	0	0	9	16	0	12	6	0	16	19	24	0	0	0	0	20	14	0	0	19	0	0	0	8	0
ac3c2884bd14b060017d0f9331058a47	0	0	0	0	0	0	0	0	0	24	21	0	0	0	0	0	23	0	10	0	32	0	0	33	26	10	23	31	0	0	0	0	0	0	0	0
bfc52ac5193f9bad79b6f0a11cd49c67	0	0	0	0	0	0	0	0	0	14	16	0	0	5	0	10	0	8	0	0	0	0	0	14	13	15	23	17	15	16	14	13	9	18	13	0
eaa6e03de7a853e8f4a7f63d9fe72c4b	0	0	0	0	0	0	0	0	0	13	31	0	0	17	20	0	0	0	0	0	7	0	0	16	12	15	16	17	8	14	8	13	7	19	0	0
0c4661aec766871fa92dacd1cf324bd1	0	0	0	0	0	0	0	0	0	12	0	0	0	22	18	12	20	0	0	0	0	0	19	0	0	0	0	16	24	11	23	0	22	15	0	19
b4c4a2b56a8d8d782f7a38be094a9587	0	0	0	0	0	0	0	0	0	7	9	15	11	5	9	8	4	13	12	14	16	10	0	4	9	4	9	9	7	6	16	9	9	8	1	9
46e37ecf337038635f44efe51b2a4641	0	0	0	0	0	0	0	0	0	0	0	0	0	0	0	0	0	0	0	0	59	20	0	0	0	16	28	32	31	0	0	0	9	26	0	12
f00fe1d20cd543913b29cc5d74fb7220	0	0	0	0	0	19	59	66	0	0	0	0	17	0	0	0	9	0	0	31	16	0	0	15	0	0	0	0	0	0	0	0	0	0	0	0
7aa30849819f6d5c2fd615f2f3144731	0	0	0	0	0	0	0	0	0	11	0	0	0	10	8	0	11	0	0	0	71	0	19	0	23	0	20	0	0	0	15	0	0	20	24	0
fdcb26b0220b64b108ff188c1adcd456	0	0	0	0	0	0	0	0	0	7	9	7	13	12	12	0	10	9	9	8	0	18	0	5	21	10	19	14	14	11	0	0	0	15	9	0
4e6da0fcee7043ecb8e7daec8eb8aed5	0	0	0	0	0	0	0	0	0	0	41	0	0	0	0	34	0	0	17	13	0	33	0	0	0	0	22	0	0	0	33	0	23	0	16	0
28f38af496c32708f1579266db452795	0	0	0	0	0	0	0	0	0	0	20	0	0	24	15	0	0	0	0	0	0	18	0	0	25	12	18	25	0	23	0	0	27	25	0	0
6a037fce28a21333687fc992983c52c1	0	0	0	0	0	0	0	0	0	0	0	0	0	0	0	0	0	0	110	122	0	0	0	0	0	0	0	0	0	0	0	0	0	0	0	0
e16c490eb559652de19943f8cde42ae5	0	0	0	0	0	0	0	0	0	20	19	0	0	17	0	9	9	0	0	0	15	8	7	15	0	0	0	12	10	11	20	25	15	19	0	0
144db43e419b5d3bb72c55f1cbb13486	0	0	0	0	0	0	0	0	0	19	39	18	0	18	13	0	12	0	0	0	13	0	0	0	24	0	0	28	0	0	0	19	0	28	0	0
38da3858e7a7c562eea4a753e9196e5e	0	0	0	0	0	0	0	0	0	27	35	0	17	18	0	0	11	0	0	10	22	6	0	13	30	7	15	19	0	0	0	0	0	0	0	0
55143eed50567cdb72d0333a2fa8493c	0	0	0	0	0	0	0	0	0	0	0	0	0	29	42	0	0	0	0	0	0	0	0	0	0	0	0	0	0	0	30	41	0	43	45	0
2b6335aa75af3664c43e122428ddcaba	0	0	0	0	0	0	0	0	0	0	0	0	0	0	0	3	0	0	0	0	21	10	23	10	12	3	2	5	5	10	42	0	52	0	32	0
8c78d3048b31bead735d9e8134509c62	0	0	0	0	0	0	102	68	0	0	0	0	0	0	0	0	0	0	27	32	0	0	0	0	0	0	0	0	0	0	0	0	0	0	0	0
2b3ea21d5342ead3a9bdcf6b659b9b00	0	0	0	0	0	0	0	0	0	14	29	0	0	15	0	4	7	0	0	5	8	0	5	18	7	0	14	21	12	13	11	13	11	12	10	0
0bf81a25a9672feee1e9dfcc28c5ba0a	0	0	0	0	0	0	0	0	0	0	30	0	0	23	0	28	0	0	0	0	0	0	0	29	15	14	0	39	28	0	0	0	0	23	0	0
4d6cd86c6afd33533c4b2b691785a241	0	0	0	0	0	0	0	0	0	0	0	0	0	8	0	0	0	0	0	0	15	0	0	3	14	16	27	18	21	0	23	16	12	23	15	18
d82014fb91485456db41546a47cedb2a	0	0	0	0	0	0	19	38	0	0	0	0	0	0	0	0	20	7	16	14	13	23	13	14	15	8	9	19	0	0	0	0	0	0	0	0
c0a546b86902412d2c8e7014908566ca	0	0	0	0	0	0	0	0	0	48	68	0	0	0	0	0	0	0	0	0	0	0	0	0	0	0	0	0	65	0	47	0	0	0	0	0
c02834455cef7e25388c28c7777ee981	0	0	0	0	0	0	0	0	0	26	27	0	0	22	0	0	0	0	0	0	0	0	17	0	16	0	15	22	0	0	0	14	25	21	23	0
3e962883c0d2c8b834a34a87513d9202	0	0	0	0	0	0	0	0	0	21	16	25	0	17	12	0	0	0	0	0	0	0	0	0	0	0	21	7	30	19	27	0	0	16	17	0
81506c194c5c8b102d4c458f7a4db359	0	0	0	0	0	0	0	0	0	16	11	0	10	20	0	17	0	12	0	0	10	0	0	3	10	17	14	0	24	12	0	15	5	32	0	0
c7212f5c632005e3f5aa28db72033b05	0	0	0	0	0	0	0	0	0	0	95	0	0	0	0	0	0	0	0	0	0	0	0	0	0	0	58	75	0	0	0	0	0	0	0	0
40044b98efe1202aa107dd24cc82685d	0	0	0	0	0	0	0	0	0	0	0	0	0	0	0	0	0	0	0	7	0	0	0	0	0	27	0	0	74	22	0	25	11	17	45	0
d3d7f3fd8f8e4250fe3a2d9676c7ef6c	0	0	0	0	0	0	0	0	0	32	22	0	35	0	0	8	0	0	0	26	0	23	0	0	0	0	0	0	0	18	24	21	0	0	0	18
d6a82bbd2c7a872871056c3e619f3f42	0	0	0	0	0	0	0	0	0	0	24	0	0	13	9	0	0	0	0	8	23	0	10	11	17	14	13	11	0	10	14	0	13	18	19	0
6e885af77a66659df0944d63aac2fab6	0	0	0	0	0	0	0	0	0	0	0	0	0	0	0	12	0	0	0	0	7	0	0	0	0	0	0	0	0	14	21	0	21	49	56	47
cfdbecc84876691bba3a5bd8f436fa3d	0	0	0	0	0	0	0	0	0	0	36	0	0	0	0	0	17	0	0	0	20	7	0	0	0	0	12	13	0	24	13	20	28	16	20	0
37d2e8728bb1a512fd0499a0453063b4	0	0	0	0	0	0	0	0	0	0	23	0	23	46	0	0	18	0	15	0	0	0	16	0	45	0	21	19	0	0	0	0	0	0	0	0
8aadb9362e4c15a6a76a6f2b659706e5	0	0	0	0	0	0	0	0	0	0	0	0	0	0	0	0	0	0	0	22	70	23	0	0	0	39	0	22	27	8	0	0	0	0	15	0
43163f1fe850391faaad8786a5a98c8b	0	0	0	0	0	0	0	0	0	17	13	10	0	12	9	17	9	0	0	0	13	0	0	10	6	0	14	19	15	18	0	13	12	0	18	0
622e113b88189f78dddbe54e6ac4d700	0	0	0	0	0	0	0	0	0	10	14	0	8	21	12	15	0	0	0	0	16	0	0	6	0	11	13	6	19	9	10	13	14	16	12	0
bd25ad08f28ef3559dc3be03e3702962	0	0	0	0	0	0	0	0	9	8	15	0	0	13	11	0	8	7	18	8	22	4	10	18	13	7	10	0	0	11	9	17	0	0	6	0
c8e0c166e9af0e76e3a2c2e14dd3b85a	0	0	0	0	0	0	0	0	0	16	27	5	0	17	9	12	0	0	0	0	6	8	10	13	14	7	5	12	15	13	0	16	4	15	0	0
3287929e6ad4c57bfcc41b67d19e98d7	0	0	0	0	0	0	0	0	0	0	21	0	0	0	0	0	0	0	65	0	0	16	0	0	33	0	0	34	0	0	26	0	0	18	11	0
3fd099cc18771a7771dca913c8f9e593	0	0	0	0	0	0	0	0	0	0	7	18	26	21	15	0	6	4	0	8	11	0	11	13	8	16	20	15	4	0	0	8	7	6	0	0
cb7ee9e48c68c1cafedcb48fe1c44b04	0	0	0	0	0	0	0	0	0	0	0	0	23	0	0	0	0	0	15	0	0	0	0	0	22	0	0	0	0	22	31	29	35	32	0	15
69bdb9d421db6e315420285b7cdd1726	0	0	0	0	0	0	0	0	0	0	0	0	0	0	50	0	0	0	0	0	0	0	0	0	0	0	0	0	64	0	28	21	61	0	0	0
ee0099ac40d3cdcccad7fa0c4c3e0714	0	0	0	0	0	6	13	23	0	0	0	14	13	0	0	0	12	5	20	10	22	3	16	33	0	17	16	0	0	0	0	0	0	0	0	0
4d8d60ff3c7cf345a078d69b08e3ed9d	0	0	0	0	0	0	0	0	4	22	0	0	0	26	19	18	0	0	0	0	15	7	15	15	19	18	16	0	0	8	21	0	0	0	0	0
16cad0966a1d8bac5d9e87e07ba7b30c	0	0	0	0	0	0	0	0	0	8	0	0	0	25	9	20	0	0	0	0	10	0	22	19	0	0	15	0	19	14	20	23	19	0	0	0
20d28816bced3b06b48cbc8516fdfbfc	0	0	0	0	0	0	0	0	0	0	0	32	33	0	23	0	0	33	0	0	0	0	0	0	37	0	0	42	23	0	0	0	0	0	0	0
68d3b24e6545782841aa1afe2c8559cf	0	0	0	0	0	0	0	0	0	0	0	18	0	25	18	0	22	17	0	0	0	14	0	0	0	16	12	0	0	0	29	0	28	24	0	0
9a2eea3b16cc3b4eabaa48b01b5b9855	0	0	0	0	0	0	0	0	0	0	0	0	0	46	0	0	0	0	0	0	28	25	35	24	33	0	0	32	0	0	0	0	0	0	0	0
2c1baf58473bdd5eb86d638bd568aaa5	0	0	0	0	0	20	33	44	0	0	0	6	5	0	0	0	29	24	15	24	0	0	0	14	0	8	0	0	0	0	0	0	0	0	0	0
646165225cf0861c9f546ba9a4aeac2b	0	0	0	0	0	0	0	18	0	0	0	0	0	0	0	0	29	31	23	33	26	0	0	26	12	19	0	0	0	5	0	0	0	0	0	0
b7c41a6b8e9ea38455fbdcc826c8ccfa	0	0	0	0	0	0	0	0	17	5	0	0	12	23	23	0	0	6	0	7	11	0	0	8	7	0	12	0	13	14	15	0	14	19	16	0
4be83f811f4239a4b99f57e923cbbe3e	0	0	0	0	0	0	0	0	9	0	15	0	0	8	20	16	12	0	0	0	0	0	16	6	10	12	0	20	16	11	19	11	0	7	14	0
5f454d56e4c0a26010f256da0049540f	0	0	0	0	0	0	0	0	0	24	32	0	0	0	0	19	16	6	0	9	12	10	0	9	0	0	9	11	11	11	9	10	6	9	9	0
aaf99b2133f52c2d85afafb4bbb6d41e	0	0	0	0	0	0	0	0	0	16	12	0	0	21	19	0	0	0	0	0	15	0	0	0	0	0	49	0	0	23	0	21	0	0	34	12
80c5b5e0169dff062a23a3afc00f8a52	0	0	0	0	0	0	0	0	0	15	18	0	8	0	0	33	0	0	9	0	15	0	11	6	23	0	13	6	24	0	0	21	20	0	0	0
2d4ea3f5dfee4ac4523c959a0cf3c383	0	0	0	0	0	0	0	0	0	14	0	0	0	15	19	0	0	0	0	14	10	0	0	0	17	18	0	28	18	9	0	0	29	0	31	0
12976f08bbda34a858f0e98be4d6ca00	0	0	0	0	0	0	0	0	0	11	28	0	0	22	12	8	0	0	6	0	10	6	0	0	0	7	12	24	0	17	15	10	13	10	11	0
7d18e960f72b72a36dc4632d8a6981ee	0	0	0	0	0	28	32	56	0	0	0	0	0	0	0	0	16	43	0	12	0	0	0	22	0	0	0	12	0	0	0	0	0	0	0	0
23f81e0b16c2fe5355837f73495679a9	0	0	0	0	0	0	0	0	13	12	28	11	9	0	0	0	9	0	5	11	15	8	8	9	17	9	12	10	0	6	6	5	9	0	9	0
b4bb1f1d36a37a49055717db5c45df87	0	0	0	0	0	0	0	0	0	27	0	0	0	0	0	19	9	0	0	12	15	0	0	23	26	0	18	19	0	0	0	20	0	15	18	0
f32ddb7abca4300e94be5fbff4a58b60	0	0	0	0	0	0	0	0	0	7	9	0	0	8	0	17	0	13	0	0	0	12	4	9	11	4	0	18	13	14	27	15	21	19	0	0
6eefedb66d4841e58e160c88dfe8a980	0	0	0	0	0	33	29	64	0	0	0	12	0	0	0	0	19	0	17	20	0	8	0	12	0	0	6	0	0	0	0	0	0	0	0	0
fb0e952a152db6fa264f4b4ce7235d9a	0	0	0	0	0	0	0	0	12	20	22	10	9	18	0	0	9	0	0	0	22	0	14	16	15	0	0	14	0	12	0	11	0	16	0	0
bec941141d8128c6095e272bd20951bc	0	0	0	0	0	0	0	0	0	28	43	0	0	22	0	0	31	0	0	0	0	0	0	0	0	0	0	0	0	0	54	0	21	21	0	0
57e8b9ff9527d2a702c36486572b09ad	0	0	0	0	0	0	0	0	0	19	26	0	0	25	0	7	0	15	0	0	17	0	9	0	26	0	8	14	17	9	17	11	0	0	0	0
5579b1a3e0d50ab402e65ec3e18d4083	0	0	0	0	0	0	0	0	0	13	41	0	35	0	0	0	0	0	0	0	0	19	0	0	0	0	0	50	32	30	0	0	0	0	0	0
11ee90e0a0c41361a977e1a0ee24f7d1	0	0	0	0	0	0	0	0	0	0	0	0	0	26	32	23	0	0	0	10	0	3	0	14	10	13	0	0	0	0	34	43	0	0	0	12
056e56d637efc0157b56b597a0fc542f	0	0	0	0	0	23	22	40	0	0	0	11	0	0	0	0	23	16	12	21	10	8	0	11	4	0	0	11	0	7	0	0	0	0	0	0
d8acc1c34bdf6461a1c9b9176f78b7eb	0	0	0	0	0	0	0	44	0	0	0	0	0	0	0	0	70	0	0	49	0	0	0	0	0	56	0	0	0	0	0	0	0	0	0	0
398b0c1becdcc1bf7e195195569a46bd	0	0	0	0	0	0	0	0	10	20	34	0	0	14	0	0	9	0	0	0	11	0	0	0	10	0	0	18	0	21	24	15	0	0	23	10
8adfc4302f377719f3915607ce71b060	0	0	0	0	0	0	0	0	0	19	23	11	0	18	0	0	7	0	0	0	18	0	0	0	10	27	15	13	6	16	0	15	5	16	0	0
057c790886e806ca2068ae7e3e5575c0	0	0	0	0	0	0	0	0	0	0	33	0	0	21	0	0	13	0	0	0	0	0	0	21	26	0	0	0	29	35	21	0	0	20	0	0
e6d69932fba1f1d59c15411bd9c8a77e	0	0	0	0	0	0	0	0	0	0	0	0	0	20	19	13	21	0	0	0	0	0	10	16	0	0	14	15	15	15	20	20	0	13	8	0
4e29ccca578c869dccaba18df42b8854	0	0	0	0	0	0	52	67	0	0	0	15	0	0	0	0	15	20	12	32	0	0	0	5	0	0	0	0	0	0	0	0	0	0	0	0
b7ce52879c3a1b3e5d4b42b509228bac	0	0	0	0	0	0	0	0	14	27	27	0	0	32	0	11	0	0	0	13	0	0	11	13	0	14	23	18	0	0	0	0	0	0	15	0
cdfe5e663abf3b13dfc6a9b496ecee43	0	0	0	0	0	0	0	0	0	0	0	6	6	0	17	26	0	0	0	0	0	0	0	0	0	0	36	0	19	0	23	1	15	28	15	26
a0093126c491896b7e7c9b8e39f70c54	0	0	0	0	0	0	0	0	0	0	0	0	0	0	0	0	0	0	0	0	0	0	0	0	17	10	11	19	33	16	20	25	18	23	16	10
15042c44ea3f82b9e5af6be501898396	0	0	0	0	0	3	22	40	0	0	0	16	0	0	0	0	13	18	13	23	10	0	8	24	0	16	0	11	0	0	0	0	0	0	0	0
2facd6c7717f700ae42516e9abcb944b	0	0	0	0	0	0	0	0	20	0	0	0	0	26	0	14	0	0	0	0	0	0	18	14	23	11	19	0	24	14	34	0	0	0	0	0
2a002833c9175797134a4feee1804fe5	0	0	0	0	0	0	0	0	0	27	22	0	0	17	16	10	0	0	0	0	9	0	0	0	19	0	12	12	17	0	0	23	0	14	19	0
5d3eb193a96595ee6d17dcfc8561fe45	0	0	0	0	0	0	0	0	0	0	16	6	13	12	24	0	0	0	0	0	27	14	0	15	0	15	9	21	19	14	0	12	0	0	0	0
9f18b760f5f06f03142b3276889c591b	0	0	0	0	0	16	41	47	0	0	0	19	0	0	0	0	31	7	17	19	7	0	0	12	0	0	0	0	0	0	0	0	0	0	0	0
94113082c94bdc19d755257523e2e8b9	0	0	0	0	0	0	0	9	0	0	0	0	0	0	16	21	0	31	0	0	0	0	0	25	0	0	0	24	0	0	0	0	49	0	41	0
74e9e08fa87d7d8e98083edc882d7b4a	0	0	0	0	0	0	0	0	0	32	20	0	12	0	0	0	0	0	0	13	29	0	0	17	20	19	21	17	0	0	0	16	0	0	0	0
315b4a3e7fec04821314f3eaa9ef7e50	0	0	0	0	0	0	0	0	0	17	16	0	0	0	0	11	0	0	0	6	14	0	3	21	14	9	0	15	13	8	11	15	8	15	20	0
eb62189eb18d3fbadc78acd8ca0b15ed	0	0	0	0	0	0	0	0	0	0	0	0	0	27	189	0	0	0	0	0	0	0	0	0	0	0	0	0	0	0	0	0	0	0	0	0
8823e02925438341f7e4728391b91270	0	0	0	0	0	0	0	0	0	0	0	0	0	0	0	10	0	0	0	0	37	20	0	73	0	34	0	0	18	0	0	0	0	0	24	0
4d48813fe46f0c56d9924bdc84acd395	0	0	0	0	0	0	0	0	0	0	0	0	0	0	0	0	15	24	0	32	31	0	0	37	29	13	0	35	0	0	0	0	0	0	0	0
b46281c606e0b55b77a11ab62b903dd1	0	0	0	0	0	0	0	0	0	0	0	0	0	0	0	0	0	0	0	0	16	11	10	3	29	27	44	31	7	9	10	6	5	0	8	0
295c17742261eb90f8df0adb67afb8a4	0	0	0	0	0	0	0	0	0	0	0	0	0	0	0	0	0	0	0	0	0	0	0	0	0	0	0	0	0	0	0	0	47	51	60	58
568dd57966bc61d4f8cd459764426cc1	0	0	0	0	215	0	0	0	0	0	0	0	0	0	0	0	0	0	0	0	0	0	0	0	0	0	0	0	0	0	0	0	0	0	0	0
66cf8a53563da2c77cba10b5311ada47	0	0	0	0	0	39	0	36	0	0	0	27	0	12	0	0	25	0	0	0	0	30	32	0	14	0	0	0	0	0	0	0	0	0	0	0
0017afcd97777894d9a160255806a7a9	0	0	0	0	0	0	0	0	0	20	21	23	0	19	0	17	0	0	0	0	0	0	0	0	26	24	21	25	0	0	19	0	0	0	0	0
76f0cef934c1a89caac157a42c9afec9	0	0	0	0	0	0	0	0	0	10	0	0	0	0	0	14	0	0	13	0	0	0	9	0	21	0	11	14	0	0	17	21	28	26	31	0
af92dae87964243deec61f2ae5b78365	0	0	0	0	0	29	73	82	0	0	0	0	0	0	0	0	0	9	0	21	0	0	0	0	0	0	0	0	0	0	0	0	0	0	0	0
227f37b3f26ab49e9ae9a1cafbc6a29d	0	0	0	0	0	12	32	30	0	0	0	19	2	0	0	0	16	14	15	21	0	9	0	5	6	0	8	5	0	0	0	20	0	0	0	0
d499c897819fe8c88074b076d08b1c8b	0	0	0	0	0	0	0	0	0	0	20	0	0	12	0	0	25	42	0	0	19	0	0	0	10	0	0	15	0	33	0	27	0	11	0	0
acebb28486e9aa7dd7bc02368916f0ec	0	0	0	0	0	0	0	0	0	0	0	0	33	8	0	0	0	0	0	0	11	41	11	5	14	15	14	31	0	0	31	0	0	0	0	0
38ccdf42aacecb65b63719654ed0282b	0	0	0	0	0	0	0	0	0	0	0	0	23	0	0	0	0	0	0	18	29	0	0	0	0	22	0	0	0	28	0	46	22	0	26	0
dfd2e3fabcc62190a9f29ac9061b71f9	0	0	0	0	0	0	0	0	0	0	0	0	0	12	0	0	0	0	0	0	36	23	25	11	39	0	15	16	0	0	17	0	20	0	0	0
4708e88683c90ecf083dc326cf8fe631	0	0	0	0	0	0	0	0	0	0	0	0	0	0	0	0	0	6	0	0	0	0	0	0	0	0	62	0	0	0	0	0	0	38	108	0
9ad56ea0fd52629e4830999e3feb96a9	0	0	0	0	0	0	40	49	0	0	0	0	0	0	0	0	21	0	25	30	0	0	0	0	0	0	30	0	18	0	0	0	0	0	0	0
497c65eb4d8bdfa59ee76d03f053b985	0	0	0	0	0	0	0	0	16	3	0	5	6	2	12	3	0	8	7	9	0	8	15	3	11	7	15	15	6	6	8	7	9	11	8	13
6381bcb5a087289d0535ecada2d90b14	0	0	0	0	0	0	0	0	0	92	90	0	0	0	0	0	0	0	0	0	0	0	13	0	0	0	0	0	0	0	0	0	0	18	0	0
a3a80e3ff8a3f4e25dd4f811a9b57714	0	0	0	0	0	0	0	0	0	47	32	0	19	36	0	0	20	0	21	22	0	0	16	0	0	0	0	0	0	0	0	0	0	0	0	0
7ee4f6ed64df7dea86cc623a5fd8e5b5	0	0	0	0	0	0	0	0	0	18	13	0	10	18	8	14	0	0	0	0	9	0	4	8	8	0	10	17	17	6	8	7	9	14	15	0
6c4ee508549e5870caa85fe8ebc9810d	0	0	0	0	0	0	0	0	0	15	0	0	0	0	17	11	0	0	0	0	29	0	0	0	0	0	12	0	36	0	28	13	22	0	15	15
b98551db31587af3e3cd0848d9b81fae	0	0	0	0	0	0	0	0	0	0	0	7	0	13	16	9	8	0	0	0	12	0	12	9	14	16	0	6	12	15	14	12	9	21	8	0
b45889f4150f5c90b3a0b5276c66c41b	0	0	0	0	0	0	0	0	0	0	0	0	0	0	0	0	0	87	126	0	0	0	0	0	0	0	0	0	0	0	0	0	0	0	0	0
2f754f1898b1693ee1bf9ce7a0c58b3f	0	0	0	0	0	0	0	0	0	0	0	0	0	0	0	0	0	0	0	0	13	10	4	0	0	0	14	48	15	11	0	39	22	30	0	7
0fe1d91555ac4ae4fbfde391718bf2b3	0	0	0	0	0	34	66	71	0	0	0	0	0	0	0	0	17	12	10	0	0	0	0	0	0	0	0	0	0	0	2	0	0	0	0	0
aba2f2fbf3915ec1b41f461a6b153667	0	0	0	0	0	0	0	0	0	0	0	0	13	12	0	19	6	0	0	0	14	0	0	14	11	5	10	10	32	0	24	0	16	9	12	5
5a5947296f0efdac687e432ec3298917	0	0	0	0	0	0	0	0	0	0	0	0	0	0	0	21	0	0	0	0	0	0	0	0	0	37	29	28	39	40	0	0	0	18	0	0
083688f655c4315a19522e35592f987c	0	0	0	0	0	0	0	0	0	0	0	0	0	0	0	12	0	0	0	0	0	0	0	0	0	0	0	16	24	34	27	76	0	0	0	23
388dccfc64b7d0d2a415b3aec691b6ca	0	0	0	0	0	0	0	0	0	0	0	0	0	0	0	0	7	0	0	0	0	0	0	0	0	0	0	0	41	0	0	0	19	90	55	0
1fe43edf2528836f95be0a9c971a8a89	0	0	0	0	0	0	0	0	0	0	0	0	0	0	0	0	0	35	0	0	28	0	52	0	0	30	0	0	0	39	0	0	0	0	28	0
5f45cd0a2059c5dfd0fa9495f1dcb9c7	0	0	0	0	0	32	26	36	0	0	0	26	0	0	0	0	0	0	31	49	0	0	0	0	0	0	11	0	0	0	0	0	0	0	0	0
7cf04ab6228ade6b741bc7753e1ef932	0	0	0	0	0	0	0	0	10	0	14	0	14	25	7	13	13	6	7	0	9	0	11	15	15	7	0	12	0	17	6	0	0	0	10	0
49460fb5e027ca33ea583d78d3ec275e	0	0	0	0	0	0	0	0	0	40	40	0	0	38	0	25	0	0	0	0	0	0	0	0	20	0	0	0	0	0	0	28	20	0	0	0
ebe639de2b1d3598ec32542da58a36aa	0	0	0	0	0	0	0	0	12	32	46	17	14	0	0	6	16	19	7	12	0	0	7	17	0	0	5	0	0	0	0	0	0	0	0	0
7a966c2b9c04648d79204cf73623a635	0	0	0	0	0	0	0	0	0	0	32	0	0	28	0	0	0	0	0	0	0	0	0	0	0	0	0	27	16	32	35	21	19	0	0	0
39f1f90b71a5748948e4843f177ea0ce	0	0	0	0	0	0	0	0	0	0	0	0	23	0	0	0	0	23	10	0	0	0	0	0	24	31	0	27	33	0	0	0	0	0	39	0
61856b5c695cb9d66e45fe87aef6c191	0	0	0	0	0	0	0	0	0	0	0	0	0	0	0	0	0	0	0	0	0	0	0	0	0	0	0	0	24	0	6	45	35	28	61	11
ad80a316689e530e71506e1cc5bbc324	0	0	0	0	0	18	36	60	0	0	0	17	0	0	0	0	12	0	24	13	0	0	0	8	0	0	7	0	11	0	0	3	0	0	0	0
b01353e4f1209c42c2bcdd23f79126d0	0	0	0	0	0	0	0	0	0	15	15	6	8	7	10	13	0	0	7	0	6	0	4	8	7	11	15	12	5	0	11	12	11	17	0	9
ad51abeb2196c9377d3a5e8a6430614d	0	0	0	0	0	0	30	17	0	0	0	0	0	18	14	0	33	0	0	0	27	0	0	0	21	0	21	0	0	0	0	0	0	0	27	0
ef8e5e43cea83f65554759d3b08bdcad	0	0	0	0	0	0	0	0	0	28	23	29	0	0	0	0	22	36	0	14	9	13	0	0	20	0	14	0	0	0	0	0	0	0	0	0
83b7fa0010ca2b0ca5b374f4936eebe8	0	0	0	0	0	0	0	0	0	0	0	0	0	0	0	0	0	0	0	0	0	0	0	0	0	0	0	0	208	0	0	0	0	0	0	0
538b0a2a97fe74d670a4ef07ea6546a9	0	0	0	0	0	0	0	0	0	24	6	6	0	12	0	12	10	0	9	0	10	0	0	0	16	27	0	11	0	13	0	13	10	17	11	0
b9b8b54b2febabfd780bf04a790bec95	0	0	0	0	0	0	0	0	0	0	0	0	0	0	0	0	0	24	0	0	0	0	18	39	0	0	24	41	0	0	0	29	0	0	32	0
efdff0fd0994987d778298ffc8331537	0	0	0	0	0	0	0	0	0	0	0	0	0	0	0	0	0	0	0	0	34	69	35	10	20	11	18	10	0	0	0	0	0	0	0	0
dbcf4b5ba230ceed4de0c6262d2d3a19	0	0	0	0	0	0	0	0	0	0	0	0	0	0	0	0	0	0	0	0	0	0	0	0	0	0	0	0	0	0	0	0	0	60	147	0
9d604c4cd730fcc48253f4facdcd7352	0	0	0	0	0	0	0	0	0	0	0	0	0	0	0	0	0	0	0	0	0	0	0	0	0	0	0	0	0	0	0	0	0	0	207	0
27568288a3409afd21693a6a4570b1d1	0	0	0	0	0	0	73	70	0	0	0	0	0	0	0	0	0	0	0	0	28	17	0	0	0	0	10	0	0	8	0	0	0	0	0	0
ea93b1f26bf25fd597cdc085ac3005d0	0	0	0	0	0	0	0	0	0	27	26	0	18	0	0	0	18	0	0	13	31	15	14	16	28	0	0	0	0	0	0	0	0	0	0	0
3c81e40b422db22b5eb318ed3a4c4430	0	0	0	0	0	0	0	0	0	0	46	0	0	24	0	13	0	0	0	0	0	0	25	27	0	17	0	0	0	24	0	0	0	0	30	0
f371fab8bd538fca577f939deec114dd	0	0	0	0	0	0	0	0	0	0	13	0	28	15	14	0	8	16	0	0	0	0	12	0	12	0	11	0	0	17	11	21	14	0	0	14
76939da81933ba4017fdd37b8c7070bc	0	0	0	0	0	0	0	0	0	0	0	0	0	68	0	0	0	0	0	0	0	0	0	0	88	50	0	0	0	0	0	0	0	0	0	0
7ef92fcd89464ed3c2410cd0ffc91356	0	0	0	0	0	0	0	0	0	0	0	0	0	0	0	10	0	0	0	0	8	0	0	0	0	0	0	0	0	0	11	142	13	12	10	0
e0e1841f363fa738662cc614e4b9353b	0	0	0	0	0	0	0	0	13	0	21	0	0	0	0	12	10	8	0	7	21	13	8	28	0	0	20	0	12	0	0	0	0	14	18	0
fb68d3fc96bf9d67630ccb11abcb0b1a	0	0	0	0	0	0	0	0	0	0	0	0	0	170	9	0	0	0	0	0	0	0	0	0	0	0	26	0	0	0	0	0	0	0	0	0
b40f363d7a64539508b331979903e760	0	0	0	0	0	0	0	0	8	0	0	14	10	0	14	0	13	7	11	0	14	9	4	16	9	7	21	14	0	0	10	14	9	0	0	0
b31b3ed1e0b6e1d3daa46f5d807caffb	0	0	0	0	0	0	0	0	0	23	30	0	0	22	17	0	15	0	0	0	15	0	0	11	18	0	24	16	13	0	0	0	0	0	0	0
6e3c2f1506d001113ad538561abdeef5	0	0	0	0	0	0	0	0	0	16	24	10	0	10	11	0	8	0	0	11	12	0	10	12	19	6	8	0	9	13	0	12	13	0	0	0
65443dc51ed1442e1568374db98c3254	0	0	0	0	0	0	0	0	0	3	20	19	0	0	12	0	18	10	11	14	10	0	10	0	16	15	19	10	9	0	0	0	0	8	0	0
d2a731e82028dbcbc35c41fbfb392b9f	0	0	0	0	0	0	0	0	0	0	16	0	8	0	24	0	0	0	0	14	9	0	0	12	19	0	0	15	16	0	9	11	10	19	22	0
0a3a7ab1bc8e55050184cfc5199130e1	0	0	0	0	0	0	0	0	0	0	0	0	0	0	0	23	0	0	0	0	0	0	0	0	0	0	0	0	0	12	35	32	21	37	36	8
1bb55fb1aea8ff4950027b42a09b39ba	0	0	0	0	0	52	97	54	0	0	0	0	0	0	0	0	0	0	0	0	0	0	0	0	0	0	0	0	0	0	0	0	0	0	0	0
7076716647dbbe7f29dc5032dabf0223	0	0	0	0	0	0	0	0	23	0	18	0	0	0	0	0	15	6	0	0	0	0	11	32	0	0	13	19	0	0	29	24	0	0	13	0
f7aaf9c9bb152b848948df40f1b59c97	0	0	0	0	0	0	0	0	0	0	0	0	0	50	0	0	0	30	0	0	0	0	0	0	0	50	0	0	0	0	37	36	0	0	0	0
79b53c3657d1e32339f7043ed4f7f88c	0	0	0	0	0	0	0	0	0	0	0	0	0	0	14	0	0	0	0	0	0	0	0	0	0	0	0	0	8	0	23	0	33	24	29	72
d4387a2ff3895730da9ec284177d0fd3	0	0	0	0	0	0	0	0	0	0	0	0	0	0	0	7	0	0	0	0	0	8	0	0	19	10	13	15	19	29	2	22	34	1	24	0
e836e875eb2012cd3eafd17aac4ebced	0	0	0	0	0	0	0	0	0	0	0	0	0	0	0	0	0	0	0	13	27	0	0	0	0	0	0	0	0	0	54	35	34	17	23	0
[truncated: 59,884 more rows]

## Sheet: rrs_MS_tax
	Rank1	Rank2	Rank3	Rank4	Rank5	Rank6	Rank7	Rank8	Rank9	Rank10	Rank11	Rank12	Rank13	Rank14	Rank15
b84058c9ded0a30c2fcc45e5d92081ac	D_0__Bacteria	D_1__Proteobacteria	D_2__Gammaproteobacteria	D_3__Enterobacteriales	D_4__Enterobacteriaceae	D_5__Escherichia-Shigella	NA	NA	NA	NA	NA	NA	NA	NA	NA
2a16c3db3e73f57de44db0d737c40d51	D_0__Bacteria	D_1__Proteobacteria	D_2__Gammaproteobacteria	D_3__Betaproteobacteriales	D_4__Burkholderiaceae	D_5__Pelomonas	NA	NA	NA	NA	NA	NA	NA	NA	NA
ce198641543108208fc7802d8678b7d3	D_0__Bacteria	D_1__Proteobacteria	D_2__Gammaproteobacteria	D_3__Pseudomonadales	D_4__Moraxellaceae	D_5__Acinetobacter	NA	NA	NA	NA	NA	NA	NA	NA	NA
9fcf9ba298308b9c013daf4370d373d7	D_0__Archaea	D_1__Thaumarchaeota	D_2__Nitrososphaeria	D_3__Nitrososphaerales	D_4__Nitrososphaeraceae	NA	NA	NA	NA	NA	NA	NA	NA	NA	NA
7cf8ebf2cec4cdd5b9fc819833cb2496	D_0__Bacteria	D_1__Epsilonbacteraeota	D_2__Campylobacteria	D_3__Campylobacterales	D_4__Helicobacteraceae	D_5__Helicobacter	D_6__Helicobacter pylori	D_7__	D_8__	D_9__	D_10__	D_11__	D_12__	D_13__	D_14__
93c4af0acaa1295881ba945a3d4b0954	D_0__Bacteria	D_1__Proteobacteria	D_2__Alphaproteobacteria	D_3__Rhizobiales	D_4__Xanthobacteraceae	NA	NA	NA	NA	NA	NA	NA	NA	NA	NA
689e74e2b51c9cc475969aa39cebbff1	D_0__Bacteria	D_1__Proteobacteria	D_2__Gammaproteobacteria	D_3__Pseudomonadales	D_4__Moraxellaceae	D_5__Acinetobacter	D_6__bacterium 28W311	D_7__	D_8__	D_9__	D_10__	D_11__	D_12__	D_13__	D_14__
d1741fcffceb80a176308f6952456003	D_0__Bacteria	D_1__Firmicutes	D_2__Bacilli	D_3__Lactobacillales	D_4__Streptococcaceae	D_5__Streptococcus	D_6__Streptococcus mutans	D_7__	D_8__	D_9__	D_10__	D_11__	D_12__	D_13__	D_14__
4354d8de7ad1d69c1c0cbcf5ca6065fa	D_0__Bacteria	D_1__Acidobacteria	D_2__Subgroup 6	NA	NA	NA	NA	NA	NA	NA	NA	NA	NA	NA	NA
2c57814a4bee6ba42d84fe123fd2df9f	D_0__Bacteria	D_1__Proteobacteria	D_2__Alphaproteobacteria	D_3__Caulobacterales	D_4__Caulobacteraceae	D_5__uncultured	NA	NA	NA	NA	NA	NA	NA	NA	NA
08ccd42aea9e49daae6c32297e18cbb1	D_0__Bacteria	D_1__Proteobacteria	D_2__Alphaproteobacteria	D_3__Caulobacterales	D_4__Caulobacteraceae	D_5__Brevundimonas	NA	NA	NA	NA	NA	NA	NA	NA	NA
1058f34e8802877de6b4d1dc2771828c	D_0__Bacteria	D_1__Firmicutes	D_2__Bacilli	D_3__Bacillales	D_4__Bacillaceae	D_5__Bacillus	NA	NA	NA	NA	NA	NA	NA	NA	NA
e7208cd1eab8e0bdd5eabbb5beb554fa	D_0__Bacteria	D_1__Firmicutes	D_2__Bacilli	D_3__Bacillales	D_4__Bacillaceae	D_5__Bacillus	NA	NA	NA	NA	NA	NA	NA	NA	NA
864b7f69200aac904d28d7de39f1408b	D_0__Bacteria	D_1__Firmicutes	D_2__Clostridia	D_3__Clostridiales	D_4__Clostridiaceae 1	D_5__Clostridium sensu stricto 1	D_6__Clostridium beijerinckii	D_7__	D_8__	D_9__	D_10__	D_11__	D_12__	D_13__	D_14__
9333b5c6007bb38964d299237489be03	D_0__Bacteria	D_1__Proteobacteria	D_2__Gammaproteobacteria	D_3__Pseudomonadales	D_4__Moraxellaceae	D_5__Acinetobacter	NA	NA	NA	NA	NA	NA	NA	NA	NA
bf23cdff8d454dd22fbe84e4bee9ced6	D_0__Bacteria	D_1__Proteobacteria	D_2__Gammaproteobacteria	D_3__Pseudomonadales	D_4__Pseudomonadaceae	D_5__Pseudomonas	NA	NA	NA	NA	NA	NA	NA	NA	NA
adb18010e1e9c3f2fb75fc955245f842	D_0__Bacteria	D_1__Bacteroidetes	D_2__Bacteroidia	D_3__Chitinophagales	D_4__Chitinophagaceae	D_5__Sediminibacterium	D_6__Sediminibacterium sp. OTC15	D_7__	D_8__	D_9__	D_10__	D_11__	D_12__	D_13__	D_14__
774bb6b4b1d7710058feac6ce4ce89ae	D_0__Bacteria	D_1__Bacteroidetes	D_2__Bacteroidia	D_3__Chitinophagales	D_4__Chitinophagaceae	D_5__Asinibacterium	D_6__uncultured bacterium	D_7__	D_8__	D_9__	D_10__	D_11__	D_12__	D_13__	D_14__
c3438f8860174dd53fe91761eeab6bcf	D_0__Bacteria	D_1__Proteobacteria	D_2__Deltaproteobacteria	D_3__Myxococcales	D_4__Sandaracinaceae	D_5__uncultured	NA	NA	NA	NA	NA	NA	NA	NA	NA
738539e44273a20cce3d6016c4a5c72f	D_0__Bacteria	D_1__Proteobacteria	D_2__Gammaproteobacteria	D_3__Pseudomonadales	D_4__Moraxellaceae	D_5__Acinetobacter	NA	NA	NA	NA	NA	NA	NA	NA	NA
b2a03050322d9244d63495b178332b2e	D_0__Bacteria	D_1__Actinobacteria	D_2__Actinobacteria	D_3__Propionibacteriales	D_4__Nocardioidaceae	D_5__Kribbella	Ambiguous_taxa	D_7__	D_8__	D_9__	D_10__	D_11__	D_12__	D_13__	D_14__
490b0ecc3effdce5f71a40ce29808de7	D_0__Bacteria	D_1__Proteobacteria	D_2__Gammaproteobacteria	D_3__Pseudomonadales	D_4__Moraxellaceae	D_5__Acinetobacter	D_6__Acinetobacter ursingii	D_7__	D_8__	D_9__	D_10__	D_11__	D_12__	D_13__	D_14__
79e0ada45ec39ac4637af2d979bd47c4	D_0__Bacteria	D_1__Proteobacteria	D_2__Alphaproteobacteria	D_3__Rhizobiales	D_4__Xanthobacteraceae	NA	NA	NA	NA	NA	NA	NA	NA	NA	NA
436fa80bbd6e268cc7b6617020bb649b	D_0__Bacteria	D_1__Proteobacteria	D_2__Gammaproteobacteria	D_3__Betaproteobacteriales	D_4__Burkholderiaceae	D_5__Hydrogenophaga	NA	NA	NA	NA	NA	NA	NA	NA	NA
461da2b73e445653d132956d14454327	D_0__Bacteria	D_1__Proteobacteria	D_2__Alphaproteobacteria	D_3__Caulobacterales	D_4__Caulobacteraceae	D_5__Brevundimonas	D_6__uncultured alpha proteobacterium	D_7__	D_8__	D_9__	D_10__	D_11__	D_12__	D_13__	D_14__
876f436c70ea47b6893ddc317bfe64c0	D_0__Bacteria	D_1__Bacteroidetes	D_2__Bacteroidia	D_3__Cytophagales	D_4__Microscillaceae	D_5__Ohtaekwangia	NA	NA	NA	NA	NA	NA	NA	NA	NA
bc9cec322412aea2a19099ef2d499cc3	D_0__Bacteria	D_1__Bacteroidetes	D_2__Bacteroidia	D_3__Bacteroidales	D_4__Bacteroidaceae	D_5__Bacteroides	NA	NA	NA	NA	NA	NA	NA	NA	NA
58f9f7eed7baeef2b921459cb5d35008	D_0__Bacteria	D_1__Proteobacteria	D_2__Gammaproteobacteria	D_3__Betaproteobacteriales	D_4__Burkholderiaceae	D_5__Ralstonia	NA	NA	NA	NA	NA	NA	NA	NA	NA
3b5053f8e258381c067ba3d59b7dd740	D_0__Bacteria	D_1__Cyanobacteria	D_2__Melainabacteria	D_3__Obscuribacterales	NA	NA	NA	NA	NA	NA	NA	NA	NA	NA	NA
15e9b4a7eeb1d51799ef87e46367c86f	D_0__Bacteria	D_1__Dependentiae	D_2__Babeliae	D_3__Babeliales	D_4__Vermiphilaceae	D_5__uncultured bacterium	D_6__	D_7__	D_8__	D_9__	D_10__	D_11__	D_12__	D_13__	D_14__
0c105f0159061568ccc0c3a617487251	D_0__Bacteria	D_1__Actinobacteria	D_2__Actinobacteria	D_3__Propionibacteriales	D_4__Propionibacteriaceae	D_5__Cutibacterium	NA	NA	NA	NA	NA	NA	NA	NA	NA
0cf5a986504190fdcb9f22113fcbe33b	D_0__Bacteria	D_1__Proteobacteria	D_2__Deltaproteobacteria	D_3__Myxococcales	D_4__BIrii41	NA	NA	NA	NA	NA	NA	NA	NA	NA	NA
f15b995eb56d43810cd6a2a24bb76ed8	D_0__Bacteria	D_1__Firmicutes	D_2__Bacilli	D_3__Bacillales	D_4__Staphylococcaceae	D_5__Staphylococcus	NA	NA	NA	NA	NA	NA	NA	NA	NA
65d87e4ce535c4b803e6e7192a0cb280	D_0__Bacteria	D_1__Firmicutes	D_2__Clostridia	D_3__Clostridiales	D_4__Family XII	D_5__Fusibacter	D_6__uncultured Firmicutes bacterium	D_7__	D_8__	D_9__	D_10__	D_11__	D_12__	D_13__	D_14__
7b33842ce9a0d0abc46f0bdf801f7315	D_0__Bacteria	D_1__Firmicutes	D_2__Bacilli	D_3__Lactobacillales	D_4__Streptococcaceae	D_5__Streptococcus	D_6__Streptococcus agalactiae	D_7__	D_8__	D_9__	D_10__	D_11__	D_12__	D_13__	D_14__
203558ed0788aa0a69574f652ed143fe	D_0__Bacteria	D_1__Actinobacteria	D_2__MB-A2-108	Ambiguous_taxa	D_4__	D_5__	D_6__	D_7__	D_8__	D_9__	D_10__	D_11__	D_12__	D_13__	D_14__
75162512d57d7f16b33cddcb6ee355ef	D_0__Bacteria	D_1__Epsilonbacteraeota	D_2__Campylobacteria	D_3__Campylobacterales	D_4__Arcobacteraceae	D_5__Arcobacter	NA	NA	NA	NA	NA	NA	NA	NA	NA
6afd4106eefb3a4bdad5c79621238d7d	D_0__Bacteria	D_1__Bacteroidetes	D_2__Bacteroidia	D_3__Chitinophagales	D_4__Saprospiraceae	D_5__uncultured	D_6__uncultured Haliscomenobacter sp.	D_7__	D_8__	D_9__	D_10__	D_11__	D_12__	D_13__	D_14__
7579537b6ab2b20232eb99e1c65d9509	D_0__Bacteria	D_1__Verrucomicrobia	D_2__Verrucomicrobiae	D_3__Verrucomicrobiales	D_4__Akkermansiaceae	D_5__Akkermansia	D_6__uncultured bacterium	D_7__	D_8__	D_9__	D_10__	D_11__	D_12__	D_13__	D_14__
065e88617065002fcd619d9d2c91fd86	D_0__Bacteria	D_1__Proteobacteria	D_2__Alphaproteobacteria	D_3__Rhizobiales	D_4__Xanthobacteraceae	D_5__uncultured	NA	NA	NA	NA	NA	NA	NA	NA	NA
7df4d830da9160818c8eb03124719e9a	D_0__Bacteria	D_1__Proteobacteria	D_2__Gammaproteobacteria	D_3__Betaproteobacteriales	D_4__Burkholderiaceae	D_5__Acidovorax	NA	NA	NA	NA	NA	NA	NA	NA	NA
97c979ab2030f93bd77a3c96897bf845	D_0__Bacteria	D_1__Firmicutes	D_2__Bacilli	D_3__Bacillales	D_4__Staphylococcaceae	D_5__Staphylococcus	NA	NA	NA	NA	NA	NA	NA	NA	NA
795231c61f2366c5febde11e4ae2f299	D_0__Bacteria	D_1__Proteobacteria	D_2__Alphaproteobacteria	D_3__Rhizobiales	D_4__Xanthobacteraceae	NA	NA	NA	NA	NA	NA	NA	NA	NA	NA
d5f8f188bd4e5414732fd85fe20b0c30	D_0__Bacteria	D_1__Proteobacteria	D_2__Gammaproteobacteria	D_3__Salinisphaerales	D_4__Solimonadaceae	D_5__Nevskia	Ambiguous_taxa	D_7__	D_8__	D_9__	D_10__	D_11__	D_12__	D_13__	D_14__
84f799b4378259c3f525c50c75248f6c	D_0__Bacteria	D_1__Firmicutes	D_2__Bacilli	D_3__Lactobacillales	D_4__Lactobacillaceae	D_5__Lactobacillus	D_6__Lactobacillus gasseri	D_7__	D_8__	D_9__	D_10__	D_11__	D_12__	D_13__	D_14__
c8f36c8c2e65ceb3bb7cf081eae48f20	D_0__Bacteria	D_1__Bacteroidetes	D_2__Bacteroidia	D_3__Chitinophagales	D_4__Chitinophagaceae	D_5__uncultured	NA	NA	NA	NA	NA	NA	NA	NA	NA
f7afca38cf98a6156bea69abba24395f	D_0__Bacteria	D_1__Proteobacteria	D_2__Gammaproteobacteria	D_3__Betaproteobacteriales	D_4__Neisseriaceae	D_5__Neisseria	D_6__Neisseria meningitidis	D_7__	D_8__	D_9__	D_10__	D_11__	D_12__	D_13__	D_14__
91454fd64ee5a0d91e86776cd534d5c4	D_0__Bacteria	D_1__Firmicutes	D_2__Clostridia	D_3__Clostridiales	D_4__Peptostreptococcaceae	D_5__Romboutsia	NA	NA	NA	NA	NA	NA	NA	NA	NA
d86fbdedbb29c9f1a1b90b0308a6b1b2	D_0__Bacteria	D_1__Bacteroidetes	D_2__Bacteroidia	D_3__Bacteroidales	D_4__Rikenellaceae	D_5__A7P-90m	D_6__uncultured bacterium	D_7__	D_8__	D_9__	D_10__	D_11__	D_12__	D_13__	D_14__
bbb6f351488528225ab3d6392a1505e3	D_0__Bacteria	D_1__Bacteroidetes	D_2__Bacteroidia	D_3__Bacteroidales	D_4__Prolixibacteraceae	D_5__Roseimarinus	Ambiguous_taxa	D_7__	D_8__	D_9__	D_10__	D_11__	D_12__	D_13__	D_14__
8dbea1cb529fdee7ba816d3114a035ed	D_0__Bacteria	D_1__Verrucomicrobia	D_2__Verrucomicrobiae	D_3__Chthoniobacterales	D_4__Chthoniobacteraceae	D_5__Candidatus Udaeobacter	NA	NA	NA	NA	NA	NA	NA	NA	NA
88f3367ceb6c6a9c7d8f73348d3a7be1	D_0__Bacteria	D_1__Actinobacteria	D_2__Acidimicrobiia	D_3__Microtrichales	D_4__Iamiaceae	D_5__Iamia	Ambiguous_taxa	D_7__	D_8__	D_9__	D_10__	D_11__	D_12__	D_13__	D_14__
71f88d6edb93496dd2ec3683e31e87ff	D_0__Bacteria	D_1__Firmicutes	D_2__Bacilli	D_3__Bacillales	D_4__Listeriaceae	D_5__Listeria	NA	NA	NA	NA	NA	NA	NA	NA	NA
46169559c58f92a464dd26d5993f7b7c	D_0__Bacteria	D_1__Proteobacteria	D_2__Gammaproteobacteria	D_3__Pseudomonadales	D_4__Pseudomonadaceae	D_5__Pseudomonas	NA	NA	NA	NA	NA	NA	NA	NA	NA
fd7c5475386f36a5af6ba4eda08c8480	D_0__Bacteria	D_1__Proteobacteria	D_2__Gammaproteobacteria	D_3__Pasteurellales	D_4__Pasteurellaceae	D_5__Haemophilus	NA	NA	NA	NA	NA	NA	NA	NA	NA
c02ada61f0dd8f3136fa38211cb15858	D_0__Bacteria	D_1__Proteobacteria	D_2__Gammaproteobacteria	D_3__Betaproteobacteriales	D_4__Burkholderiaceae	D_5__Comamonas	D_6__bacterium endosymbiont of Onthophagus Taurus	D_7__	D_8__	D_9__	D_10__	D_11__	D_12__	D_13__	D_14__
a8ec11141c405015e9c76a7d07317c7f	D_0__Bacteria	D_1__Proteobacteria	D_2__Deltaproteobacteria	D_3__Myxococcales	D_4__Polyangiaceae	D_5__Sorangium	Ambiguous_taxa	D_7__	D_8__	D_9__	D_10__	D_11__	D_12__	D_13__	D_14__
2d54c174f901ae0c378526226445ac5f	D_0__Bacteria	D_1__Proteobacteria	D_2__Gammaproteobacteria	D_3__Gammaproteobacteria Incertae Sedis	D_4__Unknown Family	D_5__Candidatus Berkiella	D_6__uncultured bacterium	D_7__	D_8__	D_9__	D_10__	D_11__	D_12__	D_13__	D_14__
a31e927c29b211c2217ceab4811ccd93	D_0__Bacteria	D_1__Nitrospirae	D_2__Nitrospira	D_3__Nitrospirales	D_4__Nitrospiraceae	D_5__Nitrospira	D_6__uncultured soil bacterium	D_7__	D_8__	D_9__	D_10__	D_11__	D_12__	D_13__	D_14__
69577d5dc5f65eccdb6792d1545e39b8	D_0__Bacteria	D_1__Firmicutes	D_2__Clostridia	D_3__Clostridiales	D_4__Peptostreptococcaceae	Ambiguous_taxa	NA	NA	NA	NA	NA	NA	NA	NA	NA
cf9b437a08ed9c40e5f5d45e54ff0687	D_0__Bacteria	D_1__Verrucomicrobia	D_2__Verrucomicrobiae	D_3__Chthoniobacterales	D_4__Xiphinematobacteraceae	D_5__Candidatus Xiphinematobacter	NA	NA	NA	NA	NA	NA	NA	NA	NA
7a6c8d20f68bcde73167c569d54df2aa	D_0__Bacteria	D_1__Proteobacteria	D_2__Deltaproteobacteria	Ambiguous_taxa	Ambiguous_taxa	Ambiguous_taxa	D_6__	D_7__	D_8__	D_9__	D_10__	D_11__	D_12__	D_13__	D_14__
99f2283a9672b37e797e07186dde3205	D_0__Bacteria	D_1__Latescibacteria	Ambiguous_taxa	D_3__	D_4__	D_5__	D_6__	D_7__	D_8__	D_9__	D_10__	D_11__	D_12__	D_13__	D_14__
e49539ff0579ead11d1850ef3104fdcb	D_0__Bacteria	D_1__Proteobacteria	D_2__Alphaproteobacteria	D_3__Sphingomonadales	D_4__Sphingomonadaceae	D_5__Sphingomonas	NA	NA	NA	NA	NA	NA	NA	NA	NA
4bc201ea5da38f0753ef144f27ad948c	D_0__Bacteria	D_1__Proteobacteria	D_2__Deltaproteobacteria	D_3__Myxococcales	D_4__Polyangiaceae	D_5__Sorangium	D_6__Sorangium cellulosum	D_7__	D_8__	D_9__	D_10__	D_11__	D_12__	D_13__	D_14__
80f09e8b4055d42110bb0670487535ad	D_0__Bacteria	D_1__Acidobacteria	D_2__Blastocatellia (Subgroup 4)	D_3__Blastocatellales	D_4__Blastocatellaceae	D_5__uncultured	NA	NA	NA	NA	NA	NA	NA	NA	NA
38b7745df50aac73a87e81b851965db5	D_0__Bacteria	D_1__Acidobacteria	D_2__Blastocatellia (Subgroup 4)	D_3__Blastocatellales	D_4__Blastocatellaceae	D_5__uncultured	Ambiguous_taxa	D_7__	D_8__	D_9__	D_10__	D_11__	D_12__	D_13__	D_14__
37c8eb51f31e1fdc2c1899b03235b570	D_0__Bacteria	D_1__Proteobacteria	D_2__Deltaproteobacteria	NA	NA	NA	NA	NA	NA	NA	NA	NA	NA	NA	NA
64ff87435cf6ba5c5889a2437ce85a7a	D_0__Bacteria	D_1__Verrucomicrobia	D_2__Verrucomicrobiae	D_3__Chthoniobacterales	D_4__Xiphinematobacteraceae	D_5__Candidatus Xiphinematobacter	D_6__uncultured bacterium	D_7__	D_8__	D_9__	D_10__	D_11__	D_12__	D_13__	D_14__
e5578a44c2099cd81b4fcc0a984fcd5c	D_0__Bacteria	D_1__Proteobacteria	D_2__Alphaproteobacteria	D_3__Sphingomonadales	D_4__Sphingomonadaceae	D_5__Sphingomonas	NA	NA	NA	NA	NA	NA	NA	NA	NA
077487b7e035615ca825301247c8db53	D_0__Bacteria	D_1__Actinobacteria	D_2__Actinobacteria	D_3__Propionibacteriales	D_4__Propionibacteriaceae	D_5__Cutibacterium	NA	NA	NA	NA	NA	NA	NA	NA	NA
2d24282dbc193b5c08976db2977de580	D_0__Bacteria	D_1__Actinobacteria	D_2__Actinobacteria	D_3__Pseudonocardiales	D_4__Pseudonocardiaceae	D_5__Pseudonocardia	NA	NA	NA	NA	NA	NA	NA	NA	NA
7145436994f155302921fb749f2d02de	D_0__Bacteria	D_1__Proteobacteria	D_2__Gammaproteobacteria	D_3__Pseudomonadales	D_4__Moraxellaceae	D_5__Acinetobacter	NA	NA	NA	NA	NA	NA	NA	NA	NA
722ff820e0faed80296cfcdc2ad62052	D_0__Bacteria	D_1__Chloroflexi	D_2__Chloroflexia	D_3__Chloroflexales	D_4__Roseiflexaceae	D_5__uncultured	NA	NA	NA	NA	NA	NA	NA	NA	NA
19fc1ca3193d3420c0071ca6a415657c	D_0__Bacteria	D_1__Proteobacteria	D_2__Alphaproteobacteria	D_3__Rhodobacterales	D_4__Rhodobacteraceae	D_5__Paracoccus	NA	NA	NA	NA	NA	NA	NA	NA	NA
1791dc73f39315403d29e94510d26f7c	D_0__Bacteria	D_1__Proteobacteria	D_2__Gammaproteobacteria	D_3__Betaproteobacteriales	D_4__Burkholderiaceae	D_5__Simplicispira	NA	NA	NA	NA	NA	NA	NA	NA	NA
2887f952d7149fb1388c363dfdadf7ee	D_0__Bacteria	D_1__Proteobacteria	D_2__Gammaproteobacteria	D_3__Pseudomonadales	D_4__Moraxellaceae	D_5__Acinetobacter	D_6__Acinetobacter guillouiae	D_7__	D_8__	D_9__	D_10__	D_11__	D_12__	D_13__	D_14__
69d11bd0cd1dd3e649e70410f8aa9298	D_0__Bacteria	D_1__Bacteroidetes	D_2__Bacteroidia	D_3__Cytophagales	D_4__Microscillaceae	D_5__Chryseolinea	D_6__uncultured bacterium	D_7__	D_8__	D_9__	D_10__	D_11__	D_12__	D_13__	D_14__
40678a434b0b2832809abe33615383e4	D_0__Bacteria	D_1__Acidobacteria	D_2__Subgroup 6	NA	NA	NA	NA	NA	NA	NA	NA	NA	NA	NA	NA
ed0f0b0e24d2a4ed05a628461a6b02c9	D_0__Bacteria	D_1__Chloroflexi	D_2__Anaerolineae	D_3__SBR1031	D_4__uncultured bacterium	D_5__	D_6__	D_7__	D_8__	D_9__	D_10__	D_11__	D_12__	D_13__	D_14__
0e20e7037690b8487e827e4d6106ba37	D_0__Bacteria	D_1__Bacteroidetes	D_2__Bacteroidia	D_3__Bacteroidales	D_4__Tannerellaceae	D_5__Macellibacteroides	Ambiguous_taxa	D_7__	D_8__	D_9__	D_10__	D_11__	D_12__	D_13__	D_14__
f170f8d8979ef3d5fcb6ab5f5c6c6a69	D_0__Bacteria	D_1__Firmicutes	D_2__Clostridia	D_3__Clostridiales	D_4__Peptostreptococcaceae	D_5__Paeniclostridium	NA	NA	NA	NA	NA	NA	NA	NA	NA
d44f9d715cd6a93639e3364fb82534a4	D_0__Bacteria	D_1__Gemmatimonadetes	D_2__Gemmatimonadetes	D_3__Gemmatimonadales	D_4__Gemmatimonadaceae	D_5__Gemmatimonas	D_6__uncultured Gemmatimonadaceae bacterium	D_7__	D_8__	D_9__	D_10__	D_11__	D_12__	D_13__	D_14__
6946d373a8b601ded0b520e079a92d4d	D_0__Bacteria	D_1__Actinobacteria	D_2__Actinobacteria	D_3__Actinomycetales	D_4__Actinomycetaceae	D_5__Actinomyces	D_6__Actinomyces odontolyticus	D_7__	D_8__	D_9__	D_10__	D_11__	D_12__	D_13__	D_14__
d471e7549b9508b8b8f1f02c3fda9720	D_0__Bacteria	D_1__Bacteroidetes	D_2__Bacteroidia	D_3__Chitinophagales	D_4__Chitinophagaceae	D_5__Vibrionimonas	D_6__uncultured bacterium	D_7__	D_8__	D_9__	D_10__	D_11__	D_12__	D_13__	D_14__
805e6baf08f1b685bce3c400eae01c3d	D_0__Bacteria	D_1__Acidobacteria	D_2__Subgroup 22	D_3__uncultured Holophaga sp.	D_4__	D_5__	D_6__	D_7__	D_8__	D_9__	D_10__	D_11__	D_12__	D_13__	D_14__
50c0220b9e304bfb31e4ca2d59fc259d	D_0__Bacteria	D_1__Proteobacteria	D_2__Gammaproteobacteria	D_3__Betaproteobacteriales	D_4__TRA3-20	NA	NA	NA	NA	NA	NA	NA	NA	NA	NA
d5bce363bbbe1356e3c7f8241988734b	D_0__Bacteria	D_1__Acidobacteria	D_2__Subgroup 22	D_3__uncultured Holophaga sp.	D_4__	D_5__	D_6__	D_7__	D_8__	D_9__	D_10__	D_11__	D_12__	D_13__	D_14__
915a5a73052ddc832598c8e3aac8b658	D_0__Bacteria	D_1__Acidobacteria	D_2__Acidobacteriia	D_3__Solibacterales	D_4__Solibacteraceae (Subgroup 3)	D_5__Bryobacter	NA	NA	NA	NA	NA	NA	NA	NA	NA
1780f7a048044ae8aad9960e43fe1b1d	D_0__Bacteria	D_1__Proteobacteria	D_2__Alphaproteobacteria	D_3__Rhizobiales	D_4__Methyloligellaceae	D_5__uncultured	Ambiguous_taxa	D_7__	D_8__	D_9__	D_10__	D_11__	D_12__	D_13__	D_14__
a9baa65107b21d319da48de93bc7cc73	D_0__Bacteria	D_1__Bacteroidetes	D_2__Bacteroidia	D_3__Bacteroidales	D_4__Rikenellaceae	D_5__Anaerocella	D_6__uncultured Bacteroidetes bacterium	D_7__	D_8__	D_9__	D_10__	D_11__	D_12__	D_13__	D_14__
a98804703488e0e31299e3d23b6d1e92	D_0__Bacteria	D_1__Proteobacteria	D_2__Gammaproteobacteria	D_3__Betaproteobacteriales	D_4__Burkholderiaceae	D_5__uncultured	NA	NA	NA	NA	NA	NA	NA	NA	NA
d74b87aa1e8afe67acd68e7e4356ae2c	D_0__Bacteria	D_1__Bacteroidetes	D_2__Bacteroidia	D_3__Bacteroidales	D_4__Prolixibacteraceae	D_5__uncultured	D_6__metagenome	D_7__	D_8__	D_9__	D_10__	D_11__	D_12__	D_13__	D_14__
991f07535af708de14bff8b271e86944	D_0__Bacteria	D_1__Latescibacteria	NA	NA	NA	NA	NA	NA	NA	NA	NA	NA	NA	NA	NA
382f56d20a6604f6142ec85604475ed9	D_0__Bacteria	D_1__Rokubacteria	D_2__NC10	D_3__Rokubacteriales	D_4__uncultured bacterium	D_5__	D_6__	D_7__	D_8__	D_9__	D_10__	D_11__	D_12__	D_13__	D_14__
626d7c20d2a69ce10d21f68346553818	D_0__Bacteria	D_1__Bacteroidetes	D_2__Bacteroidia	D_3__Cytophagales	D_4__Microscillaceae	D_5__Ohtaekwangia	Ambiguous_taxa	D_7__	D_8__	D_9__	D_10__	D_11__	D_12__	D_13__	D_14__
ed885666b30946c75fed4a6df98e9dc8	D_0__Bacteria	D_1__Actinobacteria	D_2__Actinobacteria	D_3__Micromonosporales	D_4__Micromonosporaceae	D_5__Dactylosporangium	Ambiguous_taxa	D_7__	D_8__	D_9__	D_10__	D_11__	D_12__	D_13__	D_14__
07970a272a546cfbac030bd6dd3356a9	D_0__Bacteria	D_1__Bacteroidetes	D_2__Bacteroidia	D_3__Bacteroidales	D_4__Paludibacteraceae	D_5__Paludibacter	D_6__uncultured bacterium	D_7__	D_8__	D_9__	D_10__	D_11__	D_12__	D_13__	D_14__
0ba907aa4dc3cdf5a19e08e339fe0de7	D_0__Bacteria	D_1__Verrucomicrobia	D_2__Verrucomicrobiae	D_3__Chthoniobacterales	D_4__Chthoniobacteraceae	D_5__Candidatus Udaeobacter	Ambiguous_taxa	D_7__	D_8__	D_9__	D_10__	D_11__	D_12__	D_13__	D_14__
fc5644deb61cf3bf05436316cecfb5e6	D_0__Bacteria	D_1__Proteobacteria	D_2__Gammaproteobacteria	D_3__Pseudomonadales	D_4__Moraxellaceae	D_5__Acinetobacter	D_6__Acinetobacter lwoffii	D_7__	D_8__	D_9__	D_10__	D_11__	D_12__	D_13__	D_14__
f2f1d769ca62216f2e97e5d0a34fe83e	D_0__Bacteria	D_1__Actinobacteria	D_2__Actinobacteria	D_3__Micrococcales	D_4__Micrococcaceae	NA	NA	NA	NA	NA	NA	NA	NA	NA	NA
e63c1b3abf9a68ad9d4925737b7a0643	D_0__Bacteria	D_1__Proteobacteria	D_2__Alphaproteobacteria	D_3__Sphingomonadales	D_4__Sphingomonadaceae	D_5__Sphingomonas	NA	NA	NA	NA	NA	NA	NA	NA	NA
4141cd4b830e2c4056483faff9445d64	D_0__Bacteria	D_1__Actinobacteria	D_2__Actinobacteria	D_3__Corynebacteriales	D_4__Mycobacteriaceae	D_5__Mycobacterium	NA	NA	NA	NA	NA	NA	NA	NA	NA
8cf3bb3a1f4fd7f60615f7b1c89fda7a	D_0__Bacteria	D_1__Proteobacteria	D_2__Deltaproteobacteria	D_3__Myxococcales	D_4__Sandaracinaceae	D_5__uncultured	D_6__delta proteobacterium LX33	D_7__	D_8__	D_9__	D_10__	D_11__	D_12__	D_13__	D_14__
26bde1f31d1626752a181aeb2c6f2b2c	D_0__Bacteria	D_1__Bacteroidetes	D_2__Bacteroidia	D_3__Chitinophagales	D_4__Saprospiraceae	D_5__uncultured	D_6__uncultured Haliscomenobacter sp.	D_7__	D_8__	D_9__	D_10__	D_11__	D_12__	D_13__	D_14__
33bf111db4f3da94971001173098a401	D_0__Bacteria	D_1__Rokubacteria	D_2__NC10	D_3__Rokubacteriales	D_4__uncultured candidate division SPAM bacterium	D_5__	D_6__	D_7__	D_8__	D_9__	D_10__	D_11__	D_12__	D_13__	D_14__
d0db6314ff0ab3f0d67df6df9f426272	D_0__Bacteria	D_1__Proteobacteria	D_2__Gammaproteobacteria	D_3__Cellvibrionales	D_4__Cellvibrionaceae	D_5__Cellvibrio	Ambiguous_taxa	D_7__	D_8__	D_9__	D_10__	D_11__	D_12__	D_13__	D_14__
73979c2fb60aceeb79096bf9ff3fd588	D_0__Bacteria	D_1__Proteobacteria	D_2__Deltaproteobacteria	D_3__Myxococcales	D_4__bacteriap25	NA	NA	NA	NA	NA	NA	NA	NA	NA	NA
31b9b548ca23d1e0fc351cd451a28fe6	D_0__Bacteria	D_1__Firmicutes	D_2__Erysipelotrichia	D_3__Erysipelotrichales	D_4__Erysipelotrichaceae	D_5__Turicibacter	NA	NA	NA	NA	NA	NA	NA	NA	NA
e1f9422c4c6975328af802cf7b123c1a	D_0__Bacteria	D_1__Firmicutes	D_2__Clostridia	D_3__Clostridiales	D_4__Clostridiaceae 1	D_5__Clostridium sensu stricto 13	NA	NA	NA	NA	NA	NA	NA	NA	NA
ef03110a88df56632bb507295d3ffbdc	D_0__Bacteria	D_1__Proteobacteria	D_2__Gammaproteobacteria	D_3__Pseudomonadales	D_4__Moraxellaceae	D_5__Acinetobacter	NA	NA	NA	NA	NA	NA	NA	NA	NA
710c4c2f84106411febce5020a3a6698	D_0__Bacteria	D_1__Proteobacteria	D_2__Deltaproteobacteria	D_3__Oligoflexales	D_4__0319-6G20	D_5__uncultured bacterium	D_6__	D_7__	D_8__	D_9__	D_10__	D_11__	D_12__	D_13__	D_14__
8808a9d651113df1a362dcc95b215928	D_0__Bacteria	D_1__Proteobacteria	D_2__Gammaproteobacteria	D_3__Pseudomonadales	D_4__Moraxellaceae	D_5__Acinetobacter	NA	NA	NA	NA	NA	NA	NA	NA	NA
5782d6919aaa67c1b992ff245a0cf9bb	D_0__Bacteria	D_1__Acidobacteria	D_2__Blastocatellia (Subgroup 4)	D_3__Blastocatellales	D_4__Blastocatellaceae	D_5__uncultured	Ambiguous_taxa	D_7__	D_8__	D_9__	D_10__	D_11__	D_12__	D_13__	D_14__
8fd49ea0b37b87fca980fa278e257029	D_0__Bacteria	D_1__Firmicutes	D_2__Clostridia	D_3__Clostridiales	D_4__Family XII	D_5__Fusibacter	NA	NA	NA	NA	NA	NA	NA	NA	NA
0683618b9c37030c7076d71bd420c59b	D_0__Bacteria	D_1__Bacteroidetes	D_2__Bacteroidia	D_3__Sphingobacteriales	D_4__Sphingobacteriaceae	D_5__Sphingobacterium	D_6__Sphingobacterium faecium	D_7__	D_8__	D_9__	D_10__	D_11__	D_12__	D_13__	D_14__
babe069b47fa327e6ddde8324c52d843	D_0__Bacteria	D_1__Bacteroidetes	D_2__Bacteroidia	D_3__Chitinophagales	D_4__Chitinophagaceae	D_5__uncultured	NA	NA	NA	NA	NA	NA	NA	NA	NA
b970152ad396b9216d5105276b3ef877	D_0__Bacteria	D_1__Gemmatimonadetes	D_2__Gemmatimonadetes	D_3__Gemmatimonadales	D_4__Gemmatimonadaceae	D_5__uncultured	D_6__uncultured proteobacterium	D_7__	D_8__	D_9__	D_10__	D_11__	D_12__	D_13__	D_14__
2ee8768ce0721654cba6f6f435352e1e	D_0__Bacteria	D_1__Actinobacteria	D_2__Rubrobacteria	D_3__Rubrobacterales	D_4__Rubrobacteriaceae	D_5__Rubrobacter	D_6__uncultured Actinomycetales bacterium	D_7__	D_8__	D_9__	D_10__	D_11__	D_12__	D_13__	D_14__
d4ea8d70d067799509fa213602727d1a	D_0__Bacteria	D_1__Acidobacteria	D_2__Acidobacteriia	D_3__Solibacterales	D_4__Solibacteraceae (Subgroup 3)	D_5__Bryobacter	NA	NA	NA	NA	NA	NA	NA	NA	NA
7561a25c2f1c6bee2edc543002e0ffcc	D_0__Bacteria	D_1__Bacteroidetes	D_2__Bacteroidia	D_3__Flavobacteriales	D_4__Weeksellaceae	D_5__Cloacibacterium	Ambiguous_taxa	D_7__	D_8__	D_9__	D_10__	D_11__	D_12__	D_13__	D_14__
b9c78e9322224ba573259acffd3933e8	D_0__Bacteria	D_1__Actinobacteria	D_2__Actinobacteria	D_3__Streptosporangiales	D_4__Thermomonosporaceae	D_5__Actinocorallia	D_6__metagenome	D_7__	D_8__	D_9__	D_10__	D_11__	D_12__	D_13__	D_14__
8f07008649ffbf1ded400d44d875a33d	D_0__Bacteria	D_1__Proteobacteria	D_2__Alphaproteobacteria	D_3__Sphingomonadales	D_4__Sphingomonadaceae	D_5__Sphingomonas	NA	NA	NA	NA	NA	NA	NA	NA	NA
16ccccc34916d6fd823238bc060c331c	D_0__Bacteria	D_1__Actinobacteria	D_2__Actinobacteria	D_3__Micrococcales	D_4__Intrasporangiaceae	D_5__Oryzihumus	Ambiguous_taxa	D_7__	D_8__	D_9__	D_10__	D_11__	D_12__	D_13__	D_14__
408496eee4bfc6583289826b5e1503cf	D_0__Bacteria	D_1__Proteobacteria	D_2__Gammaproteobacteria	D_3__Enterobacteriales	D_4__Enterobacteriaceae	D_5__Escherichia-Shigella	NA	NA	NA	NA	NA	NA	NA	NA	NA
525648b97ae9361b545583e3ff3abe17	D_0__Bacteria	D_1__Firmicutes	D_2__Bacilli	D_3__Bacillales	D_4__Bacillaceae	D_5__Bacillus	NA	NA	NA	NA	NA	NA	NA	NA	NA
bbf2c34cf9c899d0329b25d51b54498a	D_0__Bacteria	D_1__Bacteroidetes	D_2__Bacteroidia	D_3__Bacteroidales	D_4__Prevotellaceae	D_5__Prevotella 1	D_6__uncultured bacterium	D_7__	D_8__	D_9__	D_10__	D_11__	D_12__	D_13__	D_14__
7ab010697b69317fb16998484d20051b	D_0__Bacteria	D_1__Spirochaetes	D_2__Spirochaetia	D_3__Spirochaetales	D_4__Spirochaetaceae	D_5__Treponema 2	NA	NA	NA	NA	NA	NA	NA	NA	NA
6b93180b598925e0babd4d508e7a4c15	D_0__Bacteria	D_1__Firmicutes	D_2__Clostridia	D_3__Clostridiales	D_4__Family XII	D_5__Fusibacter	NA	NA	NA	NA	NA	NA	NA	NA	NA
f38cd97dcdb05d3b209535b4d15736b5	D_0__Bacteria	D_1__Firmicutes	D_2__Clostridia	D_3__Clostridiales	D_4__Ruminococcaceae	D_5__Ruminococcaceae UCG-005	NA	NA	NA	NA	NA	NA	NA	NA	NA
32ac88e5cf3fa4b2b41dcfae22e74d4a	D_0__Bacteria	D_1__Actinobacteria	D_2__Actinobacteria	D_3__Pseudonocardiales	D_4__Pseudonocardiaceae	D_5__Pseudonocardia	NA	NA	NA	NA	NA	NA	NA	NA	NA
db8d6d3a479ed6be44f5cdb973bed9e7	D_0__Bacteria	D_1__Actinobacteria	D_2__Thermoleophilia	D_3__Gaiellales	D_4__uncultured	NA	NA	NA	NA	NA	NA	NA	NA	NA	NA
104296d458d9fb3d4f25dc710fcb818f	D_0__Bacteria	D_1__Firmicutes	D_2__Bacilli	D_3__Lactobacillales	D_4__Enterococcaceae	D_5__Enterococcus	NA	NA	NA	NA	NA	NA	NA	NA	NA
574c42816b79f03912b7730d9eb0f71e	D_0__Bacteria	D_1__Proteobacteria	D_2__Deltaproteobacteria	D_3__Myxococcales	D_4__Sandaracinaceae	D_5__uncultured	D_6__uncultured bacterium	D_7__	D_8__	D_9__	D_10__	D_11__	D_12__	D_13__	D_14__
dfe52cfbfc4185be4b940f218ecb4b35	D_0__Bacteria	D_1__Proteobacteria	D_2__Gammaproteobacteria	D_3__Betaproteobacteriales	D_4__Burkholderiaceae	D_5__Comamonas	D_6__bacterium endosymbiont of Onthophagus Taurus	D_7__	D_8__	D_9__	D_10__	D_11__	D_12__	D_13__	D_14__
9c0054627d427ea9036c50de13430e91	D_0__Bacteria	D_1__Proteobacteria	D_2__Gammaproteobacteria	D_3__Betaproteobacteriales	D_4__Methylophilaceae	D_5__Methylotenera	NA	NA	NA	NA	NA	NA	NA	NA	NA
820a50ea0d01a379627d690e3348ebf2	D_0__Bacteria	D_1__Proteobacteria	D_2__Alphaproteobacteria	D_3__Sphingomonadales	D_4__Sphingomonadaceae	D_5__Sphingomonas	NA	NA	NA	NA	NA	NA	NA	NA	NA
ea1920a93a3b8969164e8f96cd40bc20	D_0__Bacteria	D_1__Proteobacteria	D_2__Alphaproteobacteria	D_3__Rhodobacterales	D_4__Rhodobacteraceae	D_5__Rhodobacter	D_6__Rhodobacter sphaeroides	D_7__	D_8__	D_9__	D_10__	D_11__	D_12__	D_13__	D_14__
01449d72fef8bf08a6e3947b5b67d161	D_0__Bacteria	D_1__Acidobacteria	D_2__Blastocatellia (Subgroup 4)	D_3__Pyrinomonadales	D_4__Pyrinomonadaceae	D_5__RB41	NA	NA	NA	NA	NA	NA	NA	NA	NA
cf9a4b2a79acf94cf2008aaeb328bfe1	D_0__Bacteria	D_1__Acidobacteria	D_2__Blastocatellia (Subgroup 4)	D_3__Pyrinomonadales	D_4__Pyrinomonadaceae	D_5__RB41	NA	NA	NA	NA	NA	NA	NA	NA	NA
516a127ddd5aa39d713b4f41c28427bc	D_0__Bacteria	D_1__Firmicutes	D_2__Clostridia	D_3__Clostridiales	D_4__Lachnospiraceae	D_5__uncultured	D_6__metagenome	D_7__	D_8__	D_9__	D_10__	D_11__	D_12__	D_13__	D_14__
fa6b412a0e9f76f2d79889c3ce6f2112	D_0__Bacteria	D_1__Proteobacteria	D_2__Deltaproteobacteria	D_3__Desulfuromonadales	D_4__Geobacteraceae	D_5__Geobacter	NA	NA	NA	NA	NA	NA	NA	NA	NA
16548ed4c6f77cd8276e60b623a6c549	D_0__Bacteria	D_1__Proteobacteria	D_2__Gammaproteobacteria	D_3__Betaproteobacteriales	D_4__Nitrosomonadaceae	D_5__DSSD61	D_6__uncultured bacterium	D_7__	D_8__	D_9__	D_10__	D_11__	D_12__	D_13__	D_14__
a873513775fb7dc21e43c708903907b5	D_0__Bacteria	D_1__Proteobacteria	D_2__Deltaproteobacteria	D_3__Myxococcales	D_4__BIrii41	NA	NA	NA	NA	NA	NA	NA	NA	NA	NA
196c5cec74dec4ce25eeb0afb93d3611	D_0__Bacteria	D_1__Acidobacteria	D_2__Subgroup 6	NA	NA	NA	NA	NA	NA	NA	NA	NA	NA	NA	NA
0adf75ce8db4bc6a0b33b7c686184b21	D_0__Bacteria	D_1__Proteobacteria	D_2__Gammaproteobacteria	D_3__Xanthomonadales	D_4__Xanthomonadaceae	D_5__Lysobacter	NA	NA	NA	NA	NA	NA	NA	NA	NA
5119fadd386a747a41a6d7c6fa0c960b	D_0__Bacteria	D_1__Epsilonbacteraeota	D_2__Campylobacteria	D_3__Campylobacterales	D_4__Arcobacteraceae	D_5__Arcobacter	NA	NA	NA	NA	NA	NA	NA	NA	NA
dcfd5c99a5fcd71c45f308cf3302c709	D_0__Bacteria	D_1__Proteobacteria	D_2__Gammaproteobacteria	D_3__Betaproteobacteriales	D_4__Burkholderiaceae	D_5__Polaromonas	NA	NA	NA	NA	NA	NA	NA	NA	NA
907fbf0898523b7483820a80791062c8	D_0__Bacteria	D_1__Proteobacteria	D_2__Gammaproteobacteria	D_3__Betaproteobacteriales	D_4__Rhodocyclaceae	D_5__Dechlorobacter	NA	NA	NA	NA	NA	NA	NA	NA	NA
b57f8e6326d2877ab3fd876fb68ab145	D_0__Bacteria	D_1__Proteobacteria	D_2__Gammaproteobacteria	D_3__Enterobacteriales	D_4__Enterobacteriaceae	D_5__Escherichia-Shigella	NA	NA	NA	NA	NA	NA	NA	NA	NA
9e784f79a146047b003c567c71f29a15	D_0__Bacteria	D_1__Firmicutes	D_2__Clostridia	D_3__Clostridiales	D_4__Family XI	D_5__Tissierella	NA	NA	NA	NA	NA	NA	NA	NA	NA
c08b5d7ab21713e7e6b155318cebf4e1	D_0__Bacteria	D_1__Actinobacteria	D_2__Actinobacteria	D_3__Propionibacteriales	D_4__Nocardioidaceae	D_5__Kribbella	Ambiguous_taxa	D_7__	D_8__	D_9__	D_10__	D_11__	D_12__	D_13__	D_14__
6a04063e86461b30c4347380dc83f55d	D_0__Bacteria	D_1__Acidobacteria	D_2__Subgroup 6	D_3__uncultivated soil bacterium clone C112	D_4__	D_5__	D_6__	D_7__	D_8__	D_9__	D_10__	D_11__	D_12__	D_13__	D_14__
67ab1c7359acf3a08e08fa722fd27f50	D_0__Bacteria	D_1__Acidobacteria	D_2__Subgroup 6	NA	NA	NA	NA	NA	NA	NA	NA	NA	NA	NA	NA
d0360daa2bbc6abe22c5d659cf11a109	D_0__Bacteria	D_1__Acidobacteria	D_2__Subgroup 6	NA	NA	NA	NA	NA	NA	NA	NA	NA	NA	NA	NA
bd993fbc204efbd39d01e2dcdaa1702a	D_0__Bacteria	D_1__Bacteroidetes	D_2__Bacteroidia	D_3__Cytophagales	D_4__Microscillaceae	D_5__uncultured	NA	NA	NA	NA	NA	NA	NA	NA	NA
b20e7b3e565c8a364ddaef7496cfd189	D_0__Bacteria	D_1__Firmicutes	D_2__Clostridia	D_3__Clostridiales	D_4__Family XII	D_5__Fusibacter	NA	NA	NA	NA	NA	NA	NA	NA	NA
03488ba0e533f5a3bdfaacf062cebbc8	D_0__Bacteria	D_1__Actinobacteria	D_2__Actinobacteria	D_3__Micrococcales	D_4__Microbacteriaceae	D_5__Agromyces	NA	NA	NA	NA	NA	NA	NA	NA	NA
ffada9246eb4239e7f98c56897fee0fd	D_0__Bacteria	D_1__Firmicutes	D_2__Bacilli	D_3__Bacillales	D_4__Bacillaceae	D_5__Bacillus	NA	NA	NA	NA	NA	NA	NA	NA	NA
75c9dce0963dc825c51050d1bc0a09b0	D_0__Bacteria	D_1__Gemmatimonadetes	D_2__Gemmatimonadetes	D_3__Gemmatimonadales	D_4__Gemmatimonadaceae	D_5__uncultured	D_6__Gemmatimonadetes bacterium LX87	D_7__	D_8__	D_9__	D_10__	D_11__	D_12__	D_13__	D_14__
9be938bdf31e74487f9b7812fbbdbb9d	D_0__Bacteria	D_1__Firmicutes	D_2__Clostridia	D_3__Clostridiales	D_4__Family XI	D_5__Tissierella	NA	NA	NA	NA	NA	NA	NA	NA	NA
146a087b539d5d689c9e235c9f7f8938	D_0__Bacteria	D_1__Firmicutes	D_2__Clostridia	D_3__Clostridiales	D_4__Peptostreptococcaceae	D_5__Romboutsia	NA	NA	NA	NA	NA	NA	NA	NA	NA
10af5f5c74816e9763eaad9492e40504	D_0__Bacteria	D_1__Proteobacteria	D_2__Deltaproteobacteria	D_3__Myxococcales	D_4__Archangiaceae	NA	NA	NA	NA	NA	NA	NA	NA	NA	NA
67dbbf4ff1f3a28377e0c861f18d5cad	D_0__Bacteria	D_1__Proteobacteria	D_2__Gammaproteobacteria	D_3__Cellvibrionales	D_4__Spongiibacteraceae	D_5__BD1-7 clade	D_6__uncultured bacterium	D_7__	D_8__	D_9__	D_10__	D_11__	D_12__	D_13__	D_14__
57531962bb41737d81e180a06b410718	D_0__Bacteria	D_1__Bacteroidetes	D_2__Bacteroidia	D_3__Flavobacteriales	D_4__Flavobacteriaceae	D_5__Flavobacterium	D_6__Flavobacterium sp. HME8540	D_7__	D_8__	D_9__	D_10__	D_11__	D_12__	D_13__	D_14__
5833754a8e4f1ae65539d8d9cb5f157a	D_0__Bacteria	D_1__Bacteroidetes	D_2__Bacteroidia	D_3__Flavobacteriales	D_4__Flavobacteriaceae	D_5__Flavobacterium	NA	NA	NA	NA	NA	NA	NA	NA	NA
8742328507d2a35a3e0c6769515d9187	D_0__Bacteria	D_1__Acidobacteria	D_2__Blastocatellia (Subgroup 4)	D_3__Pyrinomonadales	D_4__Pyrinomonadaceae	D_5__RB41	NA	NA	NA	NA	NA	NA	NA	NA	NA
06408d61b6750f51d8c73b3e47e15fa8	D_0__Bacteria	D_1__Actinobacteria	D_2__Actinobacteria	D_3__Streptomycetales	D_4__Streptomycetaceae	D_5__Streptomyces	NA	NA	NA	NA	NA	NA	NA	NA	NA
df19bf66a2a752b3c25bd2dacc824375	D_0__Bacteria	D_1__Proteobacteria	D_2__Alphaproteobacteria	D_3__Sphingomonadales	D_4__Sphingomonadaceae	D_5__Sphingomonas	NA	NA	NA	NA	NA	NA	NA	NA	NA
64260abf849c1d691d9528804494a161	D_0__Bacteria	D_1__Acidobacteria	D_2__Subgroup 6	NA	NA	NA	NA	NA	NA	NA	NA	NA	NA	NA	NA
ca50d30a68b178edcc73519b82864675	D_0__Bacteria	D_1__Bacteroidetes	D_2__Bacteroidia	D_3__Bacteroidales	D_4__Prevotellaceae	D_5__Prevotella 1	D_6__uncultured bacterium	D_7__	D_8__	D_9__	D_10__	D_11__	D_12__	D_13__	D_14__
1ecab1e95e26275c41409d2e36b5bc1d	D_0__Bacteria	D_1__Proteobacteria	D_2__Alphaproteobacteria	D_3__Sphingomonadales	D_4__Sphingomonadaceae	D_5__Sphingomonas	NA	NA	NA	NA	NA	NA	NA	NA	NA
d068b297c2b89b7e0d2a3c025c5c1d1c	D_0__Bacteria	D_1__Firmicutes	D_2__Bacilli	D_3__Bacillales	D_4__Bacillaceae	D_5__Bacillus	NA	NA	NA	NA	NA	NA	NA	NA	NA
ae60b8a01a8429bca20faaf2fc165c1d	D_0__Bacteria	D_1__Firmicutes	D_2__Clostridia	D_3__Clostridiales	D_4__Lachnospiraceae	D_5__Anaerocolumna	D_6__uncultured bacterium	D_7__	D_8__	D_9__	D_10__	D_11__	D_12__	D_13__	D_14__
bc9df0463090e8df9c7599e375997ba6	D_0__Bacteria	D_1__Proteobacteria	D_2__Alphaproteobacteria	D_3__Sphingomonadales	D_4__Sphingomonadaceae	D_5__Sphingobium	NA	NA	NA	NA	NA	NA	NA	NA	NA
2406c9161a9fb12d22eaa6eb093e76e7	D_0__Bacteria	D_1__Actinobacteria	D_2__Actinobacteria	D_3__Propionibacteriales	D_4__Propionibacteriaceae	D_5__Microlunatus	NA	NA	NA	NA	NA	NA	NA	NA	NA
0ec29678d9597f67dc3113414ff50479	D_0__Bacteria	D_1__Firmicutes	D_2__Clostridia	D_3__Clostridiales	D_4__Family XI	D_5__Sedimentibacter	NA	NA	NA	NA	NA	NA	NA	NA	NA
068cc404d5cc3cddddb17e018961a43c	D_0__Bacteria	D_1__Actinobacteria	D_2__Actinobacteria	D_3__Corynebacteriales	D_4__Mycobacteriaceae	D_5__Mycobacterium	NA	NA	NA	NA	NA	NA	NA	NA	NA
da1739b4950320dd0403ecddfc621e28	D_0__Bacteria	D_1__Bacteroidetes	D_2__Bacteroidia	D_3__Bacteroidales	D_4__Prolixibacteraceae	D_5__WCHB1-32	NA	NA	NA	NA	NA	NA	NA	NA	NA
a9bf88481570e94aeea877ca2cf3be56	D_0__Bacteria	D_1__Proteobacteria	D_2__Deltaproteobacteria	D_3__Myxococcales	D_4__bacteriap25	D_5__uncultured soil bacterium	D_6__	D_7__	D_8__	D_9__	D_10__	D_11__	D_12__	D_13__	D_14__
ed359537a821a568c4a27a668aadef6c	D_0__Bacteria	D_1__Acidobacteria	D_2__Subgroup 6	NA	NA	NA	NA	NA	NA	NA	NA	NA	NA	NA	NA
60d81335982183faaff5beb0ac374d09	D_0__Bacteria	D_1__Proteobacteria	D_2__Deltaproteobacteria	D_3__Desulfuromonadales	NA	NA	NA	NA	NA	NA	NA	NA	NA	NA	NA
356eb535b953d6fe5739b4a0475689bd	D_0__Bacteria	D_1__Proteobacteria	D_2__Gammaproteobacteria	D_3__Gammaproteobacteria Incertae Sedis	D_4__Unknown Family	D_5__Acidibacter	D_6__uncultured proteobacterium	D_7__	D_8__	D_9__	D_10__	D_11__	D_12__	D_13__	D_14__
9844bf07c28413d082a1e8693fc4ab22	D_0__Bacteria	D_1__Acidobacteria	D_2__Blastocatellia (Subgroup 4)	D_3__Pyrinomonadales	D_4__Pyrinomonadaceae	D_5__RB41	Ambiguous_taxa	D_7__	D_8__	D_9__	D_10__	D_11__	D_12__	D_13__	D_14__
e2d783eea5970372a319ee3c2f3eb18d	D_0__Bacteria	D_1__Chloroflexi	D_2__Chloroflexia	D_3__Chloroflexales	D_4__Roseiflexaceae	D_5__uncultured	D_6__uncultured Chloroflexaceae bacterium	D_7__	D_8__	D_9__	D_10__	D_11__	D_12__	D_13__	D_14__
e8e5e2bd2c58e690d24082f1c51bd20b	D_0__Bacteria	D_1__Acidobacteria	D_2__Subgroup 6	NA	NA	NA	NA	NA	NA	NA	NA	NA	NA	NA	NA
30ab872cc8fcc2557d627ac21292f022	D_0__Bacteria	D_1__Actinobacteria	D_2__Acidimicrobiia	D_3__IMCC26256	Ambiguous_taxa	D_5__	D_6__	D_7__	D_8__	D_9__	D_10__	D_11__	D_12__	D_13__	D_14__
c4050e547ba992408bd183c37a05f26b	D_0__Bacteria	D_1__Acidobacteria	D_2__Blastocatellia (Subgroup 4)	D_3__Pyrinomonadales	D_4__Pyrinomonadaceae	D_5__RB41	NA	NA	NA	NA	NA	NA	NA	NA	NA
87503f00efd258274f442a846d27199e	D_0__Bacteria	D_1__Acidobacteria	D_2__Subgroup 6	NA	NA	NA	NA	NA	NA	NA	NA	NA	NA	NA	NA
2ecb76aeb2806fd6b6b27308b4ba8619	D_0__Bacteria	D_1__Proteobacteria	D_2__Gammaproteobacteria	D_3__Betaproteobacteriales	D_4__Burkholderiaceae	D_5__Comamonas	D_6__bacterium endosymbiont of Onthophagus Taurus	D_7__	D_8__	D_9__	D_10__	D_11__	D_12__	D_13__	D_14__
c87bcb921499288fd55197a55414d747	D_0__Bacteria	D_1__Gemmatimonadetes	D_2__Gemmatimonadetes	D_3__Gemmatimonadales	D_4__Gemmatimonadaceae	D_5__uncultured	NA	NA	NA	NA	NA	NA	NA	NA	NA
b4e57d3508e7e49ef40b33584928ec08	D_0__Bacteria	D_1__Proteobacteria	D_2__Alphaproteobacteria	D_3__Rhizobiales	D_4__Xanthobacteraceae	NA	NA	NA	NA	NA	NA	NA	NA	NA	NA
72f7fd754fb4e931adaae1cb0efc7471	D_0__Bacteria	D_1__Proteobacteria	D_2__Alphaproteobacteria	D_3__Sphingomonadales	D_4__Sphingomonadaceae	D_5__Sphingomonas	NA	NA	NA	NA	NA	NA	NA	NA	NA
b36c03342cf5c1e1a6bc42bb515a1dfc	D_0__Bacteria	D_1__Acidobacteria	D_2__Subgroup 11	NA	NA	NA	NA	NA	NA	NA	NA	NA	NA	NA	NA
731e2e34e31b6d7a81f56200e743ff44	D_0__Bacteria	D_1__Proteobacteria	D_2__Deltaproteobacteria	D_3__Myxococcales	D_4__bacteriap25	NA	NA	NA	NA	NA	NA	NA	NA	NA	NA
0ec0dd691d08a7d699ab03a77f9b2b45	D_0__Bacteria	D_1__Chloroflexi	D_2__KD4-96	Ambiguous_taxa	D_4__	D_5__	D_6__	D_7__	D_8__	D_9__	D_10__	D_11__	D_12__	D_13__	D_14__
10e30bd1a7e376faaa0f3896d517dd17	D_0__Bacteria	D_1__Proteobacteria	D_2__Deltaproteobacteria	D_3__Myxococcales	D_4__Haliangiaceae	D_5__Haliangium	D_6__metagenome	D_7__	D_8__	D_9__	D_10__	D_11__	D_12__	D_13__	D_14__
a3aab1618475aa76e82f81da365ee45c	D_0__Bacteria	D_1__Actinobacteria	D_2__Acidimicrobiia	D_3__Microtrichales	D_4__Ilumatobacteraceae	D_5__CL500-29 marine group	NA	NA	NA	NA	NA	NA	NA	NA	NA
6a9a42b630b94061b7a78e8e903a2158	D_0__Bacteria	D_1__Proteobacteria	D_2__Alphaproteobacteria	D_3__Caulobacterales	D_4__Caulobacteraceae	D_5__Caulobacter	NA	NA	NA	NA	NA	NA	NA	NA	NA
e0155812f6cd35834d9116a1b501e330	D_0__Bacteria	D_1__Proteobacteria	D_2__Gammaproteobacteria	D_3__Betaproteobacteriales	D_4__Burkholderiaceae	D_5__Pelomonas	NA	NA	NA	NA	NA	NA	NA	NA	NA
d88a252c03ed8587564223381618b2d3	D_0__Bacteria	D_1__Proteobacteria	D_2__Deltaproteobacteria	D_3__Myxococcales	D_4__Sandaracinaceae	D_5__uncultured	D_6__uncultured bacterium	D_7__	D_8__	D_9__	D_10__	D_11__	D_12__	D_13__	D_14__
6471dbbbeb20b87a74a2a590338604d8	D_0__Bacteria	D_1__Chloroflexi	D_2__Anaerolineae	D_3__RBG-13-54-9	NA	NA	NA	NA	NA	NA	NA	NA	NA	NA	NA
9e4397ecb0299f7fcb5f41fb8dfa4fd6	D_0__Bacteria	D_1__Proteobacteria	D_2__Gammaproteobacteria	D_3__Cellvibrionales	D_4__Cellvibrionaceae	D_5__Aestuariicella	D_6__uncultured bacterium	D_7__	D_8__	D_9__	D_10__	D_11__	D_12__	D_13__	D_14__
63d2cc53a82f66898cecd949f9b04934	D_0__Bacteria	D_1__Rokubacteria	D_2__NC10	D_3__Rokubacteriales	D_4__uncultured bacterium	D_5__	D_6__	D_7__	D_8__	D_9__	D_10__	D_11__	D_12__	D_13__	D_14__
423a4dc858a053db3ee2769a0d2032db	D_0__Bacteria	D_1__Proteobacteria	D_2__Gammaproteobacteria	D_3__Betaproteobacteriales	D_4__Rhodocyclaceae	D_5__Sulfuritalea	D_6__uncultured bacterium	D_7__	D_8__	D_9__	D_10__	D_11__	D_12__	D_13__	D_14__
1ab7dffece22f587a8ba2675adb38157	D_0__Bacteria	D_1__Proteobacteria	D_2__Deltaproteobacteria	D_3__Myxococcales	D_4__Archangiaceae	NA	NA	NA	NA	NA	NA	NA	NA	NA	NA
57be7e81d94158ca6049e2ba23c0bdd9	D_0__Bacteria	D_1__Proteobacteria	D_2__Gammaproteobacteria	D_3__Betaproteobacteriales	D_4__Neisseriaceae	D_5__Neisseria	D_6__Neisseria sp. oral clone AP067	D_7__	D_8__	D_9__	D_10__	D_11__	D_12__	D_13__	D_14__
64f1d2ea0434c3990612dd05a23fca13	D_0__Bacteria	D_1__Proteobacteria	D_2__Alphaproteobacteria	D_3__Dongiales	D_4__Dongiaceae	D_5__Dongia	NA	NA	NA	NA	NA	NA	NA	NA	NA
5ab3b03eecf1a8a4f532ff9d3ba14277	D_0__Bacteria	D_1__Chloroflexi	D_2__KD4-96	Ambiguous_taxa	D_4__	D_5__	D_6__	D_7__	D_8__	D_9__	D_10__	D_11__	D_12__	D_13__	D_14__
d9eab9532e51066c6839d0a9a019aa78	D_0__Bacteria	D_1__Acidobacteria	D_2__Blastocatellia (Subgroup 4)	D_3__Blastocatellales	D_4__Blastocatellaceae	D_5__JGI 0001001-H03	NA	NA	NA	NA	NA	NA	NA	NA	NA
55349f5cfaf743c09bcc3a8b05eac1e9	D_0__Bacteria	D_1__Firmicutes	D_2__Clostridia	D_3__Clostridiales	D_4__Gracilibacteraceae	D_5__Gracilibacter	D_6__uncultured Gracilibacter sp.	D_7__	D_8__	D_9__	D_10__	D_11__	D_12__	D_13__	D_14__
daf9fe0682221f3820b2da6870434c5c	D_0__Bacteria	D_1__Proteobacteria	D_2__Alphaproteobacteria	D_3__Sphingomonadales	D_4__Sphingomonadaceae	D_5__Sphingomonas	NA	NA	NA	NA	NA	NA	NA	NA	NA
168f292e598056c031fb3be5576e64f9	D_0__Bacteria	D_1__Proteobacteria	D_2__Gammaproteobacteria	D_3__Xanthomonadales	D_4__Xanthomonadaceae	D_5__Arenimonas	NA	NA	NA	NA	NA	NA	NA	NA	NA
42980282b9fa04426259459d9bd38cdf	D_0__Bacteria	D_1__Bacteroidetes	D_2__Bacteroidia	D_3__Bacteroidales	D_4__Rikenellaceae	D_5__Rikenellaceae RC9 gut group	D_6__uncultured bacterium	D_7__	D_8__	D_9__	D_10__	D_11__	D_12__	D_13__	D_14__
42a3abeaf1b11439f8357974a1e29913	D_0__Bacteria	D_1__Gemmatimonadetes	D_2__Gemmatimonadetes	D_3__Gemmatimonadales	D_4__Gemmatimonadaceae	D_5__uncultured	NA	NA	NA	NA	NA	NA	NA	NA	NA
34c1a2c8d3efd297c489832db838ae33	D_0__Bacteria	D_1__Acidobacteria	D_2__Subgroup 22	NA	NA	NA	NA	NA	NA	NA	NA	NA	NA	NA	NA
4ad56606ea497d0ec1086f8c2b9f704d	D_0__Bacteria	D_1__Proteobacteria	D_2__Alphaproteobacteria	D_3__Azospirillales	D_4__Azospirillaceae	D_5__Skermanella	NA	NA	NA	NA	NA	NA	NA	NA	NA
609cb8dbfc7a6716ff5e0d72ca004456	D_0__Bacteria	D_1__Proteobacteria	D_2__Gammaproteobacteria	D_3__Steroidobacterales	D_4__Steroidobacteraceae	D_5__Steroidobacter	NA	NA	NA	NA	NA	NA	NA	NA	NA
634510b64c2a5e67e50b60cabefbf1ee	D_0__Bacteria	D_1__Chloroflexi	D_2__KD4-96	Ambiguous_taxa	D_4__	D_5__	D_6__	D_7__	D_8__	D_9__	D_10__	D_11__	D_12__	D_13__	D_14__
913f916c3366c6da09ffb699ce48c061	D_0__Bacteria	D_1__Verrucomicrobia	D_2__Verrucomicrobiae	D_3__Pedosphaerales	D_4__Pedosphaeraceae	NA	NA	NA	NA	NA	NA	NA	NA	NA	NA
1b8e2325e7eb0c9465d567374d87edeb	D_0__Bacteria	D_1__Actinobacteria	D_2__Actinobacteria	D_3__Micrococcales	D_4__Intrasporangiaceae	D_5__uncultured	NA	NA	NA	NA	NA	NA	NA	NA	NA
401d67b84fd9f50ffb9823183dc64532	D_0__Bacteria	D_1__Actinobacteria	D_2__Actinobacteria	D_3__Frankiales	D_4__Nakamurellaceae	D_5__Nakamurella	NA	NA	NA	NA	NA	NA	NA	NA	NA
e9b5a73fcc14ae8759f02963c3ae6f22	D_0__Bacteria	D_1__Chloroflexi	D_2__Dehalococcoidia	D_3__S085	D_4__metagenome	D_5__	D_6__	D_7__	D_8__	D_9__	D_10__	D_11__	D_12__	D_13__	D_14__
711195f07506d19325c996f39c87875b	D_0__Bacteria	D_1__Gemmatimonadetes	D_2__Gemmatimonadetes	D_3__Gemmatimonadales	D_4__Gemmatimonadaceae	D_5__uncultured	NA	NA	NA	NA	NA	NA	NA	NA	NA
a09c7ac5d680ed8456bee80d6c7c83b2	D_0__Bacteria	D_1__Proteobacteria	D_2__Deltaproteobacteria	D_3__Myxococcales	D_4__BIrii41	NA	NA	NA	NA	NA	NA	NA	NA	NA	NA
162b16f0cc5aa38f4d58e5c8524655c6	D_0__Bacteria	D_1__Acidobacteria	D_2__Subgroup 5	NA	NA	NA	NA	NA	NA	NA	NA	NA	NA	NA	NA
9e68297447d7e82e38997c506d243e03	D_0__Bacteria	D_1__Proteobacteria	D_2__Gammaproteobacteria	D_3__Pseudomonadales	D_4__Moraxellaceae	D_5__Acinetobacter	NA	NA	NA	NA	NA	NA	NA	NA	NA
324d98a3e0aa91915ef195551c40621f	D_0__Bacteria	D_1__Proteobacteria	D_2__Gammaproteobacteria	D_3__Gammaproteobacteria Incertae Sedis	D_4__Unknown Family	D_5__Acidibacter	D_6__uncultured proteobacterium	D_7__	D_8__	D_9__	D_10__	D_11__	D_12__	D_13__	D_14__
6cf471ce57be9a169b23fa5f2c6016c9	D_0__Bacteria	D_1__Actinobacteria	D_2__Acidimicrobiia	D_3__Microtrichales	D_4__Ilumatobacteraceae	D_5__uncultured	D_6__uncultured Acidimicrobiaceae bacterium	D_7__	D_8__	D_9__	D_10__	D_11__	D_12__	D_13__	D_14__
5b8d6ec68c0025b4fb43986abcbca3c4	D_0__Bacteria	D_1__Bacteroidetes	D_2__Bacteroidia	D_3__Bacteroidales	D_4__Tannerellaceae	D_5__Macellibacteroides	Ambiguous_taxa	D_7__	D_8__	D_9__	D_10__	D_11__	D_12__	D_13__	D_14__
2fd1a9a03e3a973c8d54fe1c195a88af	D_0__Bacteria	D_1__Proteobacteria	D_2__Gammaproteobacteria	D_3__Betaproteobacteriales	D_4__Burkholderiaceae	D_5__Comamonas	NA	NA	NA	NA	NA	NA	NA	NA	NA
e081e92089ae41e17c243ff5d4477f9e	D_0__Bacteria	D_1__Acidobacteria	D_2__Acidobacteriia	D_3__Solibacterales	D_4__Solibacteraceae (Subgroup 3)	D_5__Bryobacter	NA	NA	NA	NA	NA	NA	NA	NA	NA
7185915749a37e8b4fcbcfc37777f9a1	D_0__Bacteria	D_1__Chloroflexi	D_2__Anaerolineae	D_3__Anaerolineales	D_4__Anaerolineaceae	D_5__Anaerolinea	NA	NA	NA	NA	NA	NA	NA	NA	NA
038d30f47a1e69f996d1231cc1df78c7	D_0__Bacteria	D_1__Actinobacteria	D_2__Actinobacteria	D_3__Micrococcales	D_4__Cellulomonadaceae	D_5__Cellulomonas	NA	NA	NA	NA	NA	NA	NA	NA	NA
f914553c507d2efcdf83e64c453ef61a	D_0__Bacteria	D_1__Proteobacteria	D_2__Alphaproteobacteria	D_3__Rhizobiales	D_4__Rhizobiales Incertae Sedis	D_5__uncultured	Ambiguous_taxa	D_7__	D_8__	D_9__	D_10__	D_11__	D_12__	D_13__	D_14__
b6b5e5688f61ff2f1178dedd57c9d903	D_0__Bacteria	D_1__Proteobacteria	D_2__Gammaproteobacteria	D_3__Pseudomonadales	D_4__Pseudomonadaceae	D_5__Pseudomonas	NA	NA	NA	NA	NA	NA	NA	NA	NA
4cc58731c14289f993a0396760b43beb	D_0__Bacteria	D_1__Firmicutes	D_2__Clostridia	D_3__Clostridiales	D_4__Family XIII	D_5__Anaerovorax	D_6__uncultured Anaerovorax sp.	D_7__	D_8__	D_9__	D_10__	D_11__	D_12__	D_13__	D_14__
8b4278a712eca6258ca24c44d528b277	D_0__Bacteria	D_1__Bacteroidetes	D_2__Bacteroidia	D_3__Bacteroidales	D_4__Paludibacteraceae	D_5__Paludibacter	Ambiguous_taxa	D_7__	D_8__	D_9__	D_10__	D_11__	D_12__	D_13__	D_14__
8317551ff70d5e92f30d9ddd780566da	D_0__Bacteria	D_1__Gemmatimonadetes	D_2__Gemmatimonadetes	D_3__Gemmatimonadales	D_4__Gemmatimonadaceae	D_5__uncultured	NA	NA	NA	NA	NA	NA	NA	NA	NA
c8f3177047b56644001b088c7a2a8c34	D_0__Bacteria	D_1__Proteobacteria	D_2__Gammaproteobacteria	D_3__Xanthomonadales	D_4__Xanthomonadaceae	D_5__Lysobacter	D_6__uncultured Xanthomonadaceae bacterium	D_7__	D_8__	D_9__	D_10__	D_11__	D_12__	D_13__	D_14__
ae3d1bfd22b61d4b313524d71aea4704	D_0__Bacteria	D_1__Proteobacteria	D_2__Gammaproteobacteria	D_3__Betaproteobacteriales	D_4__SC-I-84	NA	NA	NA	NA	NA	NA	NA	NA	NA	NA
8908a87b37d0f43f5dfdc99032169726	D_0__Bacteria	D_1__Proteobacteria	D_2__Gammaproteobacteria	D_3__Betaproteobacteriales	D_4__SC-I-84	NA	NA	NA	NA	NA	NA	NA	NA	NA	NA
401a22bddb03f0d235aaf1a07a340351	D_0__Bacteria	D_1__Proteobacteria	D_2__Gammaproteobacteria	D_3__Enterobacteriales	D_4__Enterobacteriaceae	D_5__Escherichia-Shigella	NA	NA	NA	NA	NA	NA	NA	NA	NA
6188c220b91a6114b1d00504f937e8ef	D_0__Bacteria	D_1__Bacteroidetes	D_2__Bacteroidia	D_3__Bacteroidales	D_4__Rikenellaceae	D_5__Alistipes	D_6__uncultured bacterium	D_7__	D_8__	D_9__	D_10__	D_11__	D_12__	D_13__	D_14__
68c939fa25647966cdcca8f2e9464b0d	D_0__Bacteria	D_1__Bacteroidetes	D_2__Bacteroidia	D_3__Bacteroidales	D_4__Dysgonomonadaceae	D_5__uncultured	D_6__uncultured bacterium	D_7__	D_8__	D_9__	D_10__	D_11__	D_12__	D_13__	D_14__
694d6a50444bcfd490b9e06bfe703b60	D_0__Bacteria	D_1__Actinobacteria	D_2__Thermoleophilia	D_3__Gaiellales	D_4__Gaiellaceae	D_5__Gaiella	Ambiguous_taxa	D_7__	D_8__	D_9__	D_10__	D_11__	D_12__	D_13__	D_14__
9e1a0144f8ba634913fcf377852bf4f4	D_0__Bacteria	D_1__Proteobacteria	D_2__Deltaproteobacteria	NA	NA	NA	NA	NA	NA	NA	NA	NA	NA	NA	NA
d8a735faf06094bdcb0aaf7bcc534aa4	D_0__Bacteria	D_1__Chloroflexi	D_2__TK10	NA	NA	NA	NA	NA	NA	NA	NA	NA	NA	NA	NA
ff64ac79cbb4d0e428989e8363e9bc0f	D_0__Bacteria	D_1__Chloroflexi	D_2__Anaerolineae	D_3__SBR1031	D_4__A4b	D_5__uncultured soil bacterium	D_6__	D_7__	D_8__	D_9__	D_10__	D_11__	D_12__	D_13__	D_14__
cad8f877760baceb0e2d846160c82d6e	D_0__Bacteria	D_1__Firmicutes	D_2__Clostridia	D_3__Clostridiales	D_4__Heliobacteriaceae	D_5__Hydrogenispora	D_6__uncultured Firmicutes bacterium	D_7__	D_8__	D_9__	D_10__	D_11__	D_12__	D_13__	D_14__
9d1ae8c5dbca193eb82dd4225f8a2eae	D_0__Bacteria	D_1__Proteobacteria	D_2__Deltaproteobacteria	D_3__Myxococcales	D_4__Polyangiaceae	D_5__Sorangium	D_6__Sorangium cellulosum	D_7__	D_8__	D_9__	D_10__	D_11__	D_12__	D_13__	D_14__
c01a4bff9ac9a908b884afde8e136ee5	D_0__Bacteria	D_1__Acidobacteria	D_2__Subgroup 6	D_3__uncultured Holophagae bacterium	D_4__	D_5__	D_6__	D_7__	D_8__	D_9__	D_10__	D_11__	D_12__	D_13__	D_14__
1d11d741eed91b9f699946422cceeacd	D_0__Bacteria	D_1__Actinobacteria	D_2__Actinobacteria	D_3__Corynebacteriales	D_4__Mycobacteriaceae	D_5__Mycobacterium	NA	NA	NA	NA	NA	NA	NA	NA	NA
760fa7ad17a4c8e59b06f433e635ead6	D_0__Bacteria	D_1__Acidobacteria	D_2__Blastocatellia (Subgroup 4)	D_3__11-24	NA	NA	NA	NA	NA	NA	NA	NA	NA	NA	NA
1476122d12d14a0a637148cf0386ce6c	D_0__Bacteria	D_1__Chloroflexi	D_2__Anaerolineae	D_3__Caldilineales	D_4__Caldilineaceae	D_5__uncultured	NA	NA	NA	NA	NA	NA	NA	NA	NA
adf0deb226ec8f007aa05290ad15bcd8	D_0__Bacteria	D_1__Firmicutes	D_2__Bacilli	D_3__Lactobacillales	D_4__Enterococcaceae	D_5__Enterococcus	NA	NA	NA	NA	NA	NA	NA	NA	NA
69be5fee6790447a735596157a1e86e5	D_0__Bacteria	D_1__Proteobacteria	D_2__Deltaproteobacteria	D_3__Myxococcales	D_4__Nannocystaceae	D_5__Nannocystis	NA	NA	NA	NA	NA	NA	NA	NA	NA
73e11668b5810b95d3bee581842810ba	D_0__Bacteria	D_1__Chloroflexi	D_2__Anaerolineae	D_3__SBR1031	D_4__A4b	D_5__OLB13	D_6__uncultured bacterium	D_7__	D_8__	D_9__	D_10__	D_11__	D_12__	D_13__	D_14__
4e1f415d92322289858411b5daad0b5a	D_0__Bacteria	D_1__Chloroflexi	D_2__Anaerolineae	D_3__SBR1031	D_4__A4b	D_5__metagenome	D_6__	D_7__	D_8__	D_9__	D_10__	D_11__	D_12__	D_13__	D_14__
d355207447cfad68996e2b1d693bae9e	D_0__Bacteria	D_1__Proteobacteria	D_2__Gammaproteobacteria	D_3__Xanthomonadales	D_4__Xanthomonadaceae	D_5__Stenotrophomonas	NA	NA	NA	NA	NA	NA	NA	NA	NA
2ffeef1654ecc344a1e7069616746e8b	D_0__Bacteria	D_1__Verrucomicrobia	D_2__Verrucomicrobiae	D_3__Verrucomicrobiales	D_4__Akkermansiaceae	D_5__Akkermansia	D_6__uncultured bacterium	D_7__	D_8__	D_9__	D_10__	D_11__	D_12__	D_13__	D_14__
28e6f689770578e96730e46ed03bf131	D_0__Bacteria	D_1__Acidobacteria	D_2__Acidobacteriia	D_3__Acidobacteriales	D_4__uncultured	D_5__uncultured Acidobacteriaceae bacterium	D_6__	D_7__	D_8__	D_9__	D_10__	D_11__	D_12__	D_13__	D_14__
9aeb6e336906e9b959d259ec753ee9a1	D_0__Bacteria	D_1__Actinobacteria	D_2__Actinobacteria	D_3__Micromonosporales	D_4__Micromonosporaceae	D_5__Virgisporangium	D_6__uncultured bacterium	D_7__	D_8__	D_9__	D_10__	D_11__	D_12__	D_13__	D_14__
5a3feb56b2ee85a8bbad926b50ea0592	D_0__Bacteria	D_1__Proteobacteria	D_2__Alphaproteobacteria	D_3__Rhizobiales	D_4__Beijerinckiaceae	D_5__Microvirga	NA	NA	NA	NA	NA	NA	NA	NA	NA
353f8f5cd309c80fd1b44ae11c8a5150	D_0__Bacteria	D_1__Epsilonbacteraeota	D_2__Campylobacteria	D_3__Campylobacterales	D_4__Arcobacteraceae	D_5__Arcobacter	NA	NA	NA	NA	NA	NA	NA	NA	NA
4b55d2ec70a40db5cd658761e6255559	D_0__Bacteria	D_1__Proteobacteria	D_2__Gammaproteobacteria	D_3__Cellvibrionales	D_4__Cellvibrionaceae	D_5__Cellvibrio	Ambiguous_taxa	D_7__	D_8__	D_9__	D_10__	D_11__	D_12__	D_13__	D_14__
061ba2ab524175ecce4bd16e2d6ad9ca	D_0__Bacteria	D_1__Proteobacteria	D_2__Gammaproteobacteria	D_3__R7C24	D_4__uncultured bacterium	D_5__	D_6__	D_7__	D_8__	D_9__	D_10__	D_11__	D_12__	D_13__	D_14__
6497c55c7e0d1bc67eee6ede5365880c	D_0__Bacteria	D_1__Actinobacteria	D_2__MB-A2-108	D_3__metagenome	D_4__	D_5__	D_6__	D_7__	D_8__	D_9__	D_10__	D_11__	D_12__	D_13__	D_14__
e6f1325b6992d36713f847c25724cfc3	D_0__Bacteria	D_1__Proteobacteria	D_2__Gammaproteobacteria	D_3__Pseudomonadales	D_4__Pseudomonadaceae	D_5__Pseudomonas	NA	NA	NA	NA	NA	NA	NA	NA	NA
3b3d430be23e4fb0020b644f3a9c706b	D_0__Bacteria	D_1__Proteobacteria	D_2__Deltaproteobacteria	D_3__Myxococcales	D_4__BIrii41	D_5__metagenome	D_6__	D_7__	D_8__	D_9__	D_10__	D_11__	D_12__	D_13__	D_14__
14dca897ae1d8b0e10df539d174bec2b	D_0__Bacteria	D_1__Acidobacteria	D_2__Subgroup 6	D_3__uncultivated soil bacterium clone C028	D_4__	D_5__	D_6__	D_7__	D_8__	D_9__	D_10__	D_11__	D_12__	D_13__	D_14__
6a43432e98f585a1c1dcc7c4d3db673a	D_0__Bacteria	D_1__Proteobacteria	D_2__Alphaproteobacteria	D_3__Caulobacterales	D_4__Hyphomonadaceae	D_5__Hirschia	NA	NA	NA	NA	NA	NA	NA	NA	NA
33324976a5243e55fbce7412f2f3c449	D_0__Bacteria	D_1__Actinobacteria	D_2__Thermoleophilia	D_3__Gaiellales	D_4__Gaiellaceae	D_5__Gaiella	NA	NA	NA	NA	NA	NA	NA	NA	NA
27d4f6100a6e92f357babe7ebd8e4f1f	D_0__Bacteria	D_1__Proteobacteria	D_2__Gammaproteobacteria	D_3__Oceanospirillales	D_4__Halomonadaceae	D_5__Halomonas	NA	NA	NA	NA	NA	NA	NA	NA	NA
5276553385b6427343a6ef699dff9af3	D_0__Bacteria	D_1__Firmicutes	D_2__Bacilli	D_3__Lactobacillales	D_4__Streptococcaceae	D_5__Streptococcus	D_6__Streptococcus pneumoniae	D_7__	D_8__	D_9__	D_10__	D_11__	D_12__	D_13__	D_14__
f52f869ebcc88aad9ad0c6e21593bc5c	D_0__Bacteria	D_1__Verrucomicrobia	D_2__Verrucomicrobiae	D_3__Chthoniobacterales	D_4__Chthoniobacteraceae	D_5__Candidatus Udaeobacter	D_6__uncultured Prosthecobacter sp.	D_7__	D_8__	D_9__	D_10__	D_11__	D_12__	D_13__	D_14__
324d6d93d56678ad7bea63976297180f	D_0__Bacteria	D_1__Firmicutes	D_2__Clostridia	D_3__Clostridiales	D_4__Family XI	D_5__Sedimentibacter	NA	NA	NA	NA	NA	NA	NA	NA	NA
d72be33589ee1fd762d89a5807b166fe	D_0__Bacteria	D_1__Bacteroidetes	D_2__Bacteroidia	D_3__Flavobacteriales	D_4__Flavobacteriaceae	D_5__Flavobacterium	NA	NA	NA	NA	NA	NA	NA	NA	NA
0a23013ce4890d3ea4556f8b6ac100f3	D_0__Bacteria	D_1__Proteobacteria	D_2__Deltaproteobacteria	D_3__Myxococcales	D_4__Sandaracinaceae	D_5__uncultured	D_6__uncultured soil bacterium	D_7__	D_8__	D_9__	D_10__	D_11__	D_12__	D_13__	D_14__
9cdf03cae94dec2f41191987f6c789de	D_0__Bacteria	D_1__Actinobacteria	D_2__MB-A2-108	D_3__uncultured actinobacterium	D_4__	D_5__	D_6__	D_7__	D_8__	D_9__	D_10__	D_11__	D_12__	D_13__	D_14__
00ac195635d8731edc21e891b96dcfdc	D_0__Bacteria	D_1__Proteobacteria	D_2__Gammaproteobacteria	D_3__Pseudomonadales	D_4__Moraxellaceae	D_5__Enhydrobacter	Ambiguous_taxa	D_7__	D_8__	D_9__	D_10__	D_11__	D_12__	D_13__	D_14__
e0668218934f4b56a43d87ed5da515c6	D_0__Bacteria	D_1__Chloroflexi	D_2__Anaerolineae	D_3__SBR1031	D_4__A4b	D_5__uncultured soil bacterium	D_6__	D_7__	D_8__	D_9__	D_10__	D_11__	D_12__	D_13__	D_14__
6fdc3e9f8dc8431875b06739f5b724fc	D_0__Bacteria	D_1__Proteobacteria	D_2__Gammaproteobacteria	D_3__Betaproteobacteriales	D_4__Nitrosomonadaceae	D_5__mle1-7	NA	NA	NA	NA	NA	NA	NA	NA	NA
108d7ec0309e46f15b2fa2ea19fba478	D_0__Bacteria	D_1__Acidobacteria	D_2__Subgroup 6	NA	NA	NA	NA	NA	NA	NA	NA	NA	NA	NA	NA
72ad9916419ab53653f13f07c1711d5a	D_0__Bacteria	D_1__Acidobacteria	D_2__Subgroup 6	NA	NA	NA	NA	NA	NA	NA	NA	NA	NA	NA	NA
e4bc7e879072089b7e89b3a398982ed0	D_0__Bacteria	D_1__Bacteroidetes	D_2__Bacteroidia	D_3__Chitinophagales	D_4__Saprospiraceae	D_5__uncultured	D_6__uncultured Haliscomenobacter sp.	D_7__	D_8__	D_9__	D_10__	D_11__	D_12__	D_13__	D_14__
5528f9a498696fc328b489fba00a55e2	D_0__Bacteria	D_1__Proteobacteria	D_2__Gammaproteobacteria	D_3__Betaproteobacteriales	D_4__Nitrosomonadaceae	D_5__MND1	Ambiguous_taxa	D_7__	D_8__	D_9__	D_10__	D_11__	D_12__	D_13__	D_14__
e7e8afeab65ff970194faa63c6184b82	D_0__Bacteria	D_1__Entotheonellaeota	D_2__Entotheonellia	D_3__Entotheonellales	D_4__Entotheonellaceae	D_5__uncultured bacterium	D_6__	D_7__	D_8__	D_9__	D_10__	D_11__	D_12__	D_13__	D_14__
2fff2f4f7469ca8a3608962c0067c88d	D_0__Bacteria	D_1__Proteobacteria	D_2__Gammaproteobacteria	D_3__Betaproteobacteriales	D_4__Methylophilaceae	D_5__Methylobacillus	Ambiguous_taxa	D_7__	D_8__	D_9__	D_10__	D_11__	D_12__	D_13__	D_14__
c8e8f4cb98b9e84abae78ffeff11a844	D_0__Bacteria	D_1__Epsilonbacteraeota	D_2__Campylobacteria	D_3__Campylobacterales	D_4__Arcobacteraceae	D_5__Arcobacter	NA	NA	NA	NA	NA	NA	NA	NA	NA
6076cd9824d35c2aab04e4fc2f3de975	D_0__Bacteria	D_1__Actinobacteria	D_2__Thermoleophilia	D_3__Gaiellales	D_4__Gaiellaceae	D_5__Gaiella	NA	NA	NA	NA	NA	NA	NA	NA	NA
cc5a5081b1f6dd2443e5fb60b3c60781	D_0__Bacteria	D_1__Acidobacteria	D_2__Blastocatellia (Subgroup 4)	D_3__Pyrinomonadales	D_4__Pyrinomonadaceae	D_5__RB41	NA	NA	NA	NA	NA	NA	NA	NA	NA
60fc78e5fc52d9112d4b5e38e27a7068	D_0__Bacteria	D_1__Actinobacteria	D_2__Actinobacteria	D_3__Corynebacteriales	D_4__Nocardiaceae	D_5__Rhodococcus	NA	NA	NA	NA	NA	NA	NA	NA	NA
061145f02cf5ea52b4dce317da058bf5	D_0__Bacteria	D_1__Actinobacteria	D_2__Actinobacteria	D_3__Micromonosporales	D_4__Micromonosporaceae	D_5__Luedemannella	D_6__metagenome	D_7__	D_8__	D_9__	D_10__	D_11__	D_12__	D_13__	D_14__
2161d3d33942b85937afdb518f61db25	D_0__Bacteria	D_1__Proteobacteria	D_2__Deltaproteobacteria	D_3__Myxococcales	D_4__Sandaracinaceae	D_5__Sandaracinus	D_6__uncultured bacterium	D_7__	D_8__	D_9__	D_10__	D_11__	D_12__	D_13__	D_14__
aed2f3be84c0313f91b1cdb4d59c056f	D_0__Bacteria	D_1__Actinobacteria	D_2__Actinobacteria	D_3__Corynebacteriales	D_4__Mycobacteriaceae	D_5__Mycobacterium	NA	NA	NA	NA	NA	NA	NA	NA	NA
4d59afd209e24b747433588c3a28c634	D_0__Bacteria	D_1__Proteobacteria	D_2__Deltaproteobacteria	D_3__Myxococcales	NA	NA	NA	NA	NA	NA	NA	NA	NA	NA	NA
fab767fde7c2429977a20a540c831662	D_0__Bacteria	D_1__Proteobacteria	D_2__Gammaproteobacteria	D_3__Betaproteobacteriales	D_4__Burkholderiaceae	D_5__Acidovorax	NA	NA	NA	NA	NA	NA	NA	NA	NA
18bc3e463d9fb27fb77ab4a50f02efd8	D_0__Bacteria	D_1__Proteobacteria	D_2__Alphaproteobacteria	D_3__Rhizobiales	D_4__Hyphomicrobiaceae	D_5__Pedomicrobium	NA	NA	NA	NA	NA	NA	NA	NA	NA
f17044e9b600996e761b77444a387a17	D_0__Bacteria	D_1__Proteobacteria	D_2__Alphaproteobacteria	D_3__Azospirillales	D_4__Azospirillaceae	D_5__Skermanella	NA	NA	NA	NA	NA	NA	NA	NA	NA
d7124208d0d9798afa24fb30ce7c8a57	D_0__Bacteria	D_1__Proteobacteria	D_2__Gammaproteobacteria	D_3__Betaproteobacteriales	D_4__Burkholderiaceae	D_5__Burkholderia-Caballeronia-Paraburkholderia	NA	NA	NA	NA	NA	NA	NA	NA	NA
cb3bcd03e2fd9c1c435e0f12ed00c9aa	D_0__Bacteria	D_1__Acidobacteria	D_2__Subgroup 6	NA	NA	NA	NA	NA	NA	NA	NA	NA	NA	NA	NA
489abe100d0f281a34d3a4ffe6fcca78	D_0__Bacteria	D_1__Proteobacteria	D_2__Gammaproteobacteria	D_3__Betaproteobacteriales	D_4__Burkholderiaceae	D_5__Ramlibacter	NA	NA	NA	NA	NA	NA	NA	NA	NA
31499789c490af0dab90953ec3a54f05	D_0__Bacteria	D_1__Deinococcus-Thermus	D_2__Deinococci	D_3__Deinococcales	D_4__Deinococcaceae	D_5__Deinococcus	Ambiguous_taxa	D_7__	D_8__	D_9__	D_10__	D_11__	D_12__	D_13__	D_14__
5f3894749f498cf9a6f1136f1f87fa9c	D_0__Bacteria	D_1__Proteobacteria	D_2__Gammaproteobacteria	D_3__Betaproteobacteriales	D_4__SC-I-84	D_5__uncultured Nitrosomonadaceae bacterium	D_6__	D_7__	D_8__	D_9__	D_10__	D_11__	D_12__	D_13__	D_14__
261976f6b2df319d02aa17e1d58108a6	D_0__Bacteria	D_1__Proteobacteria	D_2__Gammaproteobacteria	D_3__Betaproteobacteriales	D_4__Burkholderiaceae	D_5__Polaromonas	NA	NA	NA	NA	NA	NA	NA	NA	NA
aec2af9b81715ff45aeeb34171d05956	D_0__Bacteria	D_1__Fibrobacteres	D_2__Fibrobacteria	D_3__Fibrobacterales	D_4__Fibrobacteraceae	D_5__Fibrobacter	D_6__uncultured bacterium	D_7__	D_8__	D_9__	D_10__	D_11__	D_12__	D_13__	D_14__
dc4afec9451b6b54b41954361955ac7e	D_0__Bacteria	D_1__Gemmatimonadetes	D_2__Gemmatimonadetes	D_3__Gemmatimonadales	D_4__Gemmatimonadaceae	D_5__uncultured	D_6__Gemmatimonadetes bacterium LX87	D_7__	D_8__	D_9__	D_10__	D_11__	D_12__	D_13__	D_14__
b3ce960a259f41826eba69d8076813bb	D_0__Bacteria	D_1__Bacteroidetes	D_2__Bacteroidia	D_3__Bacteroidales	D_4__Bacteroidaceae	D_5__Bacteroides	NA	NA	NA	NA	NA	NA	NA	NA	NA
fb4a35c30ba7f568c40baf54673746ed	D_0__Bacteria	D_1__Chloroflexi	D_2__Anaerolineae	D_3__SBR1031	D_4__A4b	D_5__metagenome	D_6__	D_7__	D_8__	D_9__	D_10__	D_11__	D_12__	D_13__	D_14__
d3820b38712f03dc1d0928a158d66f50	D_0__Bacteria	D_1__Bacteroidetes	D_2__Bacteroidia	D_3__Flavobacteriales	D_4__Flavobacteriaceae	D_5__Flavobacterium	D_6__uncultured bacterium	D_7__	D_8__	D_9__	D_10__	D_11__	D_12__	D_13__	D_14__
96de665dae0e4b16ba96a2948a4799dd	D_0__Bacteria	D_1__Actinobacteria	D_2__Actinobacteria	D_3__Micromonosporales	D_4__Micromonosporaceae	D_5__Rhizocola	NA	NA	NA	NA	NA	NA	NA	NA	NA
66f3c7c8e378ecb91c008c2eb1aa991e	D_0__Bacteria	D_1__Gemmatimonadetes	D_2__Gemmatimonadetes	D_3__Gemmatimonadales	D_4__Gemmatimonadaceae	D_5__uncultured	NA	NA	NA	NA	NA	NA	NA	NA	NA
5f5a3bc656d5a0d7a719bf2dcbb1d96c	D_0__Bacteria	D_1__Actinobacteria	D_2__Thermoleophilia	D_3__Gaiellales	NA	NA	NA	NA	NA	NA	NA	NA	NA	NA	NA
f40856953280bb679699ea0dc9a9cb19	D_0__Bacteria	D_1__Proteobacteria	D_2__Gammaproteobacteria	D_3__Betaproteobacteriales	D_4__Burkholderiaceae	NA	NA	NA	NA	NA	NA	NA	NA	NA	NA
df7778847fa205a5a51ab73590eb77fb	D_0__Bacteria	D_1__Gemmatimonadetes	D_2__Gemmatimonadetes	D_3__Gemmatimonadales	D_4__Gemmatimonadaceae	D_5__uncultured	D_6__uncultured Gemmatimonadales bacterium	D_7__	D_8__	D_9__	D_10__	D_11__	D_12__	D_13__	D_14__
2275921f7c5e3db39f338b0789e69491	D_0__Bacteria	D_1__Actinobacteria	D_2__Actinobacteria	D_3__Propionibacteriales	D_4__Propionibacteriaceae	D_5__Microlunatus	NA	NA	NA	NA	NA	NA	NA	NA	NA
54cd27e61f14f45393c21f8046598c0a	D_0__Bacteria	D_1__Firmicutes	D_2__Clostridia	D_3__Clostridiales	D_4__Lachnospiraceae	D_5__Anaerosporobacter	D_6__uncultured Clostridium sp.	D_7__	D_8__	D_9__	D_10__	D_11__	D_12__	D_13__	D_14__
6929ecf5e21eae40bcbf3de2aa701059	D_0__Bacteria	D_1__Bacteroidetes	D_2__Bacteroidia	D_3__Cytophagales	D_4__Microscillaceae	D_5__uncultured	NA	NA	NA	NA	NA	NA	NA	NA	NA
2cdf0ed335e18f0c43d14eac563c3b5f	D_0__Bacteria	D_1__Gemmatimonadetes	D_2__Gemmatimonadetes	D_3__Gemmatimonadales	D_4__Gemmatimonadaceae	D_5__uncultured	NA	NA	NA	NA	NA	NA	NA	NA	NA
c18d01b44697c8c035f3b26bb35d08f9	D_0__Bacteria	D_1__Proteobacteria	D_2__Deltaproteobacteria	D_3__Myxococcales	D_4__BIrii41	NA	NA	NA	NA	NA	NA	NA	NA	NA	NA
4d0abff07d5aede5a550a5495883d0dd	D_0__Bacteria	D_1__Actinobacteria	D_2__Acidimicrobiia	D_3__IMCC26256	D_4__uncultured Acidimicrobiales bacterium	D_5__	D_6__	D_7__	D_8__	D_9__	D_10__	D_11__	D_12__	D_13__	D_14__
6a4153f9125f6c8a3cd06c47b57969f2	D_0__Bacteria	D_1__Acidobacteria	D_2__Blastocatellia (Subgroup 4)	D_3__11-24	D_4__uncultured Acidobacteria bacterium	D_5__	D_6__	D_7__	D_8__	D_9__	D_10__	D_11__	D_12__	D_13__	D_14__
bf0b7c1229338fd453fe33c3c1652a4d	D_0__Bacteria	D_1__Proteobacteria	D_2__Deltaproteobacteria	D_3__Desulfuromonadales	D_4__Geobacteraceae	D_5__Geobacter	NA	NA	NA	NA	NA	NA	NA	NA	NA
9d83e70b7bfcaa2e2a48a3036190db30	D_0__Bacteria	D_1__Acidobacteria	D_2__Blastocatellia (Subgroup 4)	D_3__11-24	Ambiguous_taxa	D_5__	D_6__	D_7__	D_8__	D_9__	D_10__	D_11__	D_12__	D_13__	D_14__
f93c3dca62d81bed659be7d629e5458c	D_0__Bacteria	D_1__Acidobacteria	D_2__Subgroup 6	D_3__uncultured Holophagae bacterium	D_4__	D_5__	D_6__	D_7__	D_8__	D_9__	D_10__	D_11__	D_12__	D_13__	D_14__
ab0c4179711bf33d68ed7c05e2756bd7	D_0__Bacteria	D_1__Chloroflexi	D_2__Anaerolineae	D_3__SBR1031	D_4__A4b	D_5__uncultured soil bacterium	D_6__	D_7__	D_8__	D_9__	D_10__	D_11__	D_12__	D_13__	D_14__
5c954d5a1855af12bf5585a87ea1f6b7	D_0__Bacteria	D_1__Proteobacteria	D_2__Alphaproteobacteria	NA	NA	NA	NA	NA	NA	NA	NA	NA	NA	NA	NA
09bff5a2a6321ca8d8a77c53a7dc01a3	D_0__Bacteria	D_1__Latescibacteria	Ambiguous_taxa	D_3__	D_4__	D_5__	D_6__	D_7__	D_8__	D_9__	D_10__	D_11__	D_12__	D_13__	D_14__
982ea0624cb75c0bb3b7a797ce5ad3e3	D_0__Bacteria	D_1__Actinobacteria	D_2__Actinobacteria	D_3__Micromonosporales	D_4__Micromonosporaceae	NA	NA	NA	NA	NA	NA	NA	NA	NA	NA
5c622d24f40c8e0232dc8feb7967bd9e	D_0__Bacteria	D_1__Actinobacteria	D_2__Thermoleophilia	D_3__Solirubrobacterales	D_4__67-14	NA	NA	NA	NA	NA	NA	NA	NA	NA	NA
b0671817010b4cefe6ea9a335716d01b	D_0__Bacteria	D_1__Acidobacteria	D_2__Subgroup 6	D_3__uncultured microorganism	D_4__	D_5__	D_6__	D_7__	D_8__	D_9__	D_10__	D_11__	D_12__	D_13__	D_14__
faa210e276fefaa8b87f9f0d1afdd6a3	D_0__Bacteria	D_1__Actinobacteria	D_2__Actinobacteria	D_3__Frankiales	D_4__Geodermatophilaceae	D_5__Blastococcus	NA	NA	NA	NA	NA	NA	NA	NA	NA
9dcf58bf5fed297c63098e2349ca5b43	D_0__Bacteria	D_1__Epsilonbacteraeota	D_2__Campylobacteria	D_3__Campylobacterales	D_4__Arcobacteraceae	D_5__Arcobacter	NA	NA	NA	NA	NA	NA	NA	NA	NA
ef30609c1db83d1d9bdf0a81263b43be	D_0__Bacteria	D_1__Bacteroidetes	D_2__Bacteroidia	D_3__Sphingobacteriales	D_4__Sphingobacteriaceae	D_5__Pedobacter	NA	NA	NA	NA	NA	NA	NA	NA	NA
5492a0a2fc34407a2b2c9314bd09b42a	D_0__Bacteria	D_1__Verrucomicrobia	D_2__Verrucomicrobiae	D_3__Pedosphaerales	D_4__Pedosphaeraceae	Ambiguous_taxa	D_6__	D_7__	D_8__	D_9__	D_10__	D_11__	D_12__	D_13__	D_14__
f419d9dec924bb8582c6eb4e31bbb4c5	D_0__Bacteria	D_1__Acidobacteria	D_2__Acidobacteriia	D_3__Acidobacteriales	D_4__uncultured	NA	NA	NA	NA	NA	NA	NA	NA	NA	NA
f1ac5502c4940d7667f458b6358013e4	D_0__Bacteria	D_1__Gemmatimonadetes	D_2__Gemmatimonadetes	D_3__Gemmatimonadales	D_4__Gemmatimonadaceae	D_5__Gemmatimonas	NA	NA	NA	NA	NA	NA	NA	NA	NA
bb2c779cff3c7d1970b3e9e12cc2122d	D_0__Bacteria	D_1__Firmicutes	D_2__Clostridia	D_3__Clostridiales	D_4__Lachnospiraceae	D_5__Anaerocolumna	D_6__uncultured bacterium	D_7__	D_8__	D_9__	D_10__	D_11__	D_12__	D_13__	D_14__
4c2bb9baf5f62fcb4c43b29739b511ac	D_0__Bacteria	D_1__Actinobacteria	D_2__Thermoleophilia	D_3__Solirubrobacterales	D_4__67-14	NA	NA	NA	NA	NA	NA	NA	NA	NA	NA
ea0e38f70907e2e9d3efc2bb92d38064	D_0__Bacteria	D_1__Bacteroidetes	D_2__Bacteroidia	D_3__Bacteroidales	D_4__Prolixibacteraceae	D_5__Roseimarinus	Ambiguous_taxa	D_7__	D_8__	D_9__	D_10__	D_11__	D_12__	D_13__	D_14__
9115a33d0c00b779d7ee691189ebadfd	D_0__Bacteria	D_1__Actinobacteria	D_2__Actinobacteria	D_3__Micromonosporales	D_4__Micromonosporaceae	D_5__Luedemannella	D_6__uncultured bacterium	D_7__	D_8__	D_9__	D_10__	D_11__	D_12__	D_13__	D_14__
0bc47522c0bea1d251124b61af0b0285	D_0__Bacteria	D_1__Proteobacteria	D_2__Deltaproteobacteria	D_3__Myxococcales	D_4__BIrii41	Ambiguous_taxa	D_6__	D_7__	D_8__	D_9__	D_10__	D_11__	D_12__	D_13__	D_14__
93511fdc602409acdc187e7c9b671ff6	D_0__Bacteria	D_1__Actinobacteria	D_2__Thermoleophilia	D_3__Solirubrobacterales	D_4__Solirubrobacteraceae	D_5__Solirubrobacter	NA	NA	NA	NA	NA	NA	NA	NA	NA
dd1a4f669c3f67de1988cfe5bd93e121	D_0__Bacteria	D_1__Chloroflexi	D_2__TK10	Ambiguous_taxa	D_4__	D_5__	D_6__	D_7__	D_8__	D_9__	D_10__	D_11__	D_12__	D_13__	D_14__
64f200610fce89218827a14b2833e1d9	D_0__Bacteria	D_1__Firmicutes	D_2__Bacilli	D_3__Bacillales	D_4__Bacillaceae	D_5__Bacillus	NA	NA	NA	NA	NA	NA	NA	NA	NA
1f5f8a18f76a51ea7c9eaf831aa45599	D_0__Bacteria	D_1__Rokubacteria	D_2__NC10	D_3__Rokubacteriales	D_4__uncultured bacterium	D_5__	D_6__	D_7__	D_8__	D_9__	D_10__	D_11__	D_12__	D_13__	D_14__
e5e4c0f969481da984dbfac7c832d63d	D_0__Bacteria	D_1__Proteobacteria	D_2__Alphaproteobacteria	D_3__Rhizobiales	D_4__Xanthobacteraceae	NA	NA	NA	NA	NA	NA	NA	NA	NA	NA
f43c9e3f419f447411ef0cf34db6a1d0	D_0__Bacteria	D_1__Acidobacteria	D_2__Subgroup 25	Ambiguous_taxa	D_4__	D_5__	D_6__	D_7__	D_8__	D_9__	D_10__	D_11__	D_12__	D_13__	D_14__
1e1476209ba2aca61f0b1c2c3d6178c5	D_0__Bacteria	D_1__Firmicutes	D_2__Clostridia	D_3__Clostridiales	D_4__Family XI	D_5__Sedimentibacter	NA	NA	NA	NA	NA	NA	NA	NA	NA
ea3d34fb37f29e69c9e9f3e5b305c339	D_0__Bacteria	D_1__Spirochaetes	D_2__Spirochaetia	D_3__Spirochaetales	D_4__Spirochaetaceae	D_5__Treponema 2	NA	NA	NA	NA	NA	NA	NA	NA	NA
375921b925f58f89e6367265b1537d9b	D_0__Bacteria	D_1__Actinobacteria	D_2__Actinobacteria	D_3__Frankiales	D_4__Sporichthyaceae	D_5__uncultured	NA	NA	NA	NA	NA	NA	NA	NA	NA
5327e68c43f449e8d44b99ed5f3586c5	D_0__Bacteria	D_1__Fibrobacteres	D_2__Fibrobacteria	D_3__Fibrobacterales	D_4__Fibrobacteraceae	D_5__possible genus 04	D_6__uncultured bacterium	D_7__	D_8__	D_9__	D_10__	D_11__	D_12__	D_13__	D_14__
669f447cf3833f8a98a3eb21c1a2edb4	D_0__Bacteria	D_1__Proteobacteria	D_2__Gammaproteobacteria	D_3__Betaproteobacteriales	D_4__Burkholderiaceae	D_5__Polaromonas	Ambiguous_taxa	D_7__	D_8__	D_9__	D_10__	D_11__	D_12__	D_13__	D_14__
828b04399afaf68b19914a8b055cb52a	D_0__Bacteria	D_1__Proteobacteria	D_2__Gammaproteobacteria	D_3__Pseudomonadales	D_4__Moraxellaceae	D_5__Acinetobacter	D_6__Acinetobacter lwoffii	D_7__	D_8__	D_9__	D_10__	D_11__	D_12__	D_13__	D_14__
5c8da7432241c2201e4f053b6af34c55	D_0__Bacteria	D_1__Firmicutes	D_2__Clostridia	D_3__Clostridiales	D_4__Family XII	D_5__Acidaminobacter	NA	NA	NA	NA	NA	NA	NA	NA	NA
6f30d730999581236974fcfa74931023	D_0__Bacteria	D_1__Acidobacteria	D_2__Blastocatellia (Subgroup 4)	D_3__11-24	Ambiguous_taxa	D_5__	D_6__	D_7__	D_8__	D_9__	D_10__	D_11__	D_12__	D_13__	D_14__
339adc4e60988e22803011e5420849f7	D_0__Bacteria	D_1__Firmicutes	D_2__Bacilli	D_3__Bacillales	D_4__Staphylococcaceae	D_5__Staphylococcus	NA	NA	NA	NA	NA	NA	NA	NA	NA
ce70f87fde2042a6f5aa6b4c0971168c	D_0__Bacteria	D_1__Actinobacteria	D_2__Actinobacteria	D_3__Kineosporiales	D_4__Kineosporiaceae	D_5__Kineosporia	NA	NA	NA	NA	NA	NA	NA	NA	NA
1b7ef2fd2049798be8628d81e9a2ffcd	D_0__Bacteria	D_1__Actinobacteria	D_2__Thermoleophilia	D_3__Solirubrobacterales	D_4__67-14	NA	NA	NA	NA	NA	NA	NA	NA	NA	NA
be8f67fc635f7fa220e22287beb46b1b	D_0__Bacteria	D_1__Proteobacteria	D_2__Alphaproteobacteria	D_3__Rhizobiales	D_4__Xanthobacteraceae	D_5__Pseudorhodoplanes	D_6__uncultured bacterium	D_7__	D_8__	D_9__	D_10__	D_11__	D_12__	D_13__	D_14__
cb056aae5ad8d745a5f20145057777b8	D_0__Bacteria	D_1__Actinobacteria	D_2__FFCH16263	D_3__uncultured bacterium	D_4__	D_5__	D_6__	D_7__	D_8__	D_9__	D_10__	D_11__	D_12__	D_13__	D_14__
877a30e3d88a73c0c16c0a916df11dd3	D_0__Bacteria	D_1__Acidobacteria	D_2__Subgroup 6	NA	NA	NA	NA	NA	NA	NA	NA	NA	NA	NA	NA
82508289eca8b18a14893b51115d9c23	D_0__Bacteria	D_1__Proteobacteria	D_2__Deltaproteobacteria	D_3__Myxococcales	D_4__BIrii41	NA	NA	NA	NA	NA	NA	NA	NA	NA	NA
20462e17a1fd8756abfc73df9a6d6f7c	D_0__Bacteria	D_1__Proteobacteria	D_2__Gammaproteobacteria	D_3__Pseudomonadales	D_4__Moraxellaceae	D_5__Acinetobacter	NA	NA	NA	NA	NA	NA	NA	NA	NA
1ba3b0f48340eafe6c1a69bd18602afc	D_0__Bacteria	D_1__Proteobacteria	D_2__Deltaproteobacteria	D_3__Bdellovibrionales	D_4__Bacteriovoracaceae	D_5__Peredibacter	D_6__Bacteriovorax sp. EPC3	D_7__	D_8__	D_9__	D_10__	D_11__	D_12__	D_13__	D_14__
04e464b455d6f7b2e26f09c7126c8ec3	D_0__Bacteria	D_1__Acidobacteria	D_2__Subgroup 6	NA	NA	NA	NA	NA	NA	NA	NA	NA	NA	NA	NA
374eaaf6df898758e869d31aa858502e	D_0__Bacteria	D_1__Acidobacteria	D_2__Subgroup 6	NA	NA	NA	NA	NA	NA	NA	NA	NA	NA	NA	NA
72b9c9fc6f5b31fa3c2a7649d0223b56	D_0__Bacteria	D_1__Actinobacteria	D_2__Actinobacteria	D_3__Pseudonocardiales	D_4__Pseudonocardiaceae	D_5__Pseudonocardia	D_6__uncultured bacterium	D_7__	D_8__	D_9__	D_10__	D_11__	D_12__	D_13__	D_14__
cabaf2f2f8fa093da96d0fc7a8619975	D_0__Bacteria	D_1__Firmicutes	D_2__Clostridia	D_3__Clostridiales	D_4__Ruminococcaceae	D_5__Ruminococcaceae UCG-002	D_6__uncultured bacterium	D_7__	D_8__	D_9__	D_10__	D_11__	D_12__	D_13__	D_14__
a7a9fb3b57d878c1d01f460216de4c8b	D_0__Bacteria	D_1__Chloroflexi	D_2__Anaerolineae	D_3__SBR1031	D_4__A4b	D_5__metagenome	D_6__	D_7__	D_8__	D_9__	D_10__	D_11__	D_12__	D_13__	D_14__
7b466dca1635f151b8af47e8590116a9	D_0__Bacteria	D_1__Acidobacteria	D_2__Acidobacteriia	D_3__Solibacterales	D_4__Solibacteraceae (Subgroup 3)	D_5__Bryobacter	NA	NA	NA	NA	NA	NA	NA	NA	NA
85d8fe673113cb586d273919fbfe0299	D_0__Bacteria	D_1__Chloroflexi	D_2__Anaerolineae	D_3__SBR1031	D_4__A4b	D_5__metagenome	D_6__	D_7__	D_8__	D_9__	D_10__	D_11__	D_12__	D_13__	D_14__
0b4456f86342f99c3d2c04b323df5a4f	D_0__Bacteria	D_1__Firmicutes	D_2__Clostridia	D_3__Clostridiales	D_4__Gracilibacteraceae	D_5__Gracilibacter	NA	NA	NA	NA	NA	NA	NA	NA	NA
47c83aea0aebfff03994ba065edc72ed	D_0__Bacteria	D_1__Firmicutes	D_2__Clostridia	D_3__Clostridiales	D_4__Peptostreptococcaceae	D_5__Acetoanaerobium	NA	NA	NA	NA	NA	NA	NA	NA	NA
185d892021d05bfbf0835245ba44751b	D_0__Bacteria	D_1__Proteobacteria	D_2__Deltaproteobacteria	D_3__Myxococcales	D_4__Haliangiaceae	D_5__Haliangium	D_6__uncultured Myxococcales bacterium	D_7__	D_8__	D_9__	D_10__	D_11__	D_12__	D_13__	D_14__
bc97fe0bb2330bd68771570c8fac6261	D_0__Bacteria	D_1__Proteobacteria	D_2__Gammaproteobacteria	D_3__Steroidobacterales	D_4__Steroidobacteraceae	D_5__Steroidobacter	NA	NA	NA	NA	NA	NA	NA	NA	NA
c25db3693b867b86d68cfb00adc0983f	D_0__Bacteria	D_1__Proteobacteria	D_2__Gammaproteobacteria	D_3__CCD24	NA	NA	NA	NA	NA	NA	NA	NA	NA	NA	NA
f661e67c64cd16ed1bc737e5e54154be	D_0__Bacteria	D_1__Fibrobacteres	D_2__Fibrobacteria	D_3__Fibrobacterales	D_4__Fibrobacteraceae	D_5__uncultured	D_6__metagenome	D_7__	D_8__	D_9__	D_10__	D_11__	D_12__	D_13__	D_14__
34a29807f81b4da260e4bb1fb581c300	D_0__Bacteria	D_1__Actinobacteria	D_2__Actinobacteria	D_3__Micrococcales	D_4__Intrasporangiaceae	NA	NA	NA	NA	NA	NA	NA	NA	NA	NA
a1943a4a8b64ea352a3a9ad9029c993c	D_0__Bacteria	D_1__Bacteroidetes	D_2__Bacteroidia	D_3__Cytophagales	D_4__Hymenobacteraceae	D_5__Adhaeribacter	D_6__metagenome	D_7__	D_8__	D_9__	D_10__	D_11__	D_12__	D_13__	D_14__
f26487cc62a3a607bc12bc6b237767fe	D_0__Bacteria	D_1__Acidobacteria	D_2__Subgroup 6	NA	NA	NA	NA	NA	NA	NA	NA	NA	NA	NA	NA
bc54bc12aad57a27c7a16c8eb1eb3fb3	D_0__Bacteria	D_1__Verrucomicrobia	D_2__Verrucomicrobiae	D_3__Pedosphaerales	D_4__Pedosphaeraceae	D_5__uncultured bacterium	D_6__	D_7__	D_8__	D_9__	D_10__	D_11__	D_12__	D_13__	D_14__
4a0c965d7ab3e2ad23b3f6216b403eeb	D_0__Bacteria	D_1__Actinobacteria	D_2__Actinobacteria	D_3__Frankiales	D_4__Frankiaceae	D_5__Jatrophihabitans	D_6__uncultured bacterium	D_7__	D_8__	D_9__	D_10__	D_11__	D_12__	D_13__	D_14__
4e53ef1811f89df35a19ae1ef24503b3	D_0__Bacteria	D_1__Firmicutes	D_2__Negativicutes	D_3__Selenomonadales	D_4__Acidaminococcaceae	D_5__Phascolarctobacterium	D_6__uncultured Veillonellaceae bacterium	D_7__	D_8__	D_9__	D_10__	D_11__	D_12__	D_13__	D_14__
5a90ae42c361de17c76eb3ce9cac8afa	D_0__Bacteria	D_1__Verrucomicrobia	D_2__Verrucomicrobiae	D_3__Chthoniobacterales	D_4__Chthoniobacteraceae	D_5__Chthoniobacter	D_6__metagenome	D_7__	D_8__	D_9__	D_10__	D_11__	D_12__	D_13__	D_14__
54344a358cba00e553873948b8833c19	D_0__Bacteria	D_1__Proteobacteria	D_2__Deltaproteobacteria	D_3__Desulfuromonadales	D_4__Geobacteraceae	D_5__Geobacter	NA	NA	NA	NA	NA	NA	NA	NA	NA
76aac6bd384fb2684474e16748b1ad63	D_0__Bacteria	D_1__Proteobacteria	D_2__Deltaproteobacteria	D_3__Myxococcales	D_4__Archangiaceae	D_5__Archangium	Ambiguous_taxa	D_7__	D_8__	D_9__	D_10__	D_11__	D_12__	D_13__	D_14__
9c520ed180125da9bb8c86b54864b497	D_0__Bacteria	D_1__Proteobacteria	D_2__Alphaproteobacteria	D_3__Reyranellales	D_4__Reyranellaceae	D_5__Reyranella	NA	NA	NA	NA	NA	NA	NA	NA	NA
edc634084749ca75971bdf9b2e3b2d42	D_0__Bacteria	D_1__Chloroflexi	D_2__Anaerolineae	D_3__RBG-13-54-9	D_4__uncultured Caldilineaceae bacterium	D_5__	D_6__	D_7__	D_8__	D_9__	D_10__	D_11__	D_12__	D_13__	D_14__
f7dc45ee26fff2d6b04986bbba3609ad	D_0__Bacteria	D_1__Firmicutes	D_2__Clostridia	D_3__Clostridiales	D_4__Family XIII	D_5__Family XIII AD3011 group	D_6__uncultured bacterium	D_7__	D_8__	D_9__	D_10__	D_11__	D_12__	D_13__	D_14__
c038d7c434fb77a680197f7707711296	D_0__Bacteria	D_1__Acidobacteria	D_2__Subgroup 6	D_3__uncultivated soil bacterium clone C112	D_4__	D_5__	D_6__	D_7__	D_8__	D_9__	D_10__	D_11__	D_12__	D_13__	D_14__
931055ff2f3e426ff66f9f4d31a85a60	D_0__Bacteria	D_1__Actinobacteria	D_2__Actinobacteria	D_3__Micromonosporales	D_4__Micromonosporaceae	D_5__Luedemannella	NA	NA	NA	NA	NA	NA	NA	NA	NA
90f04da12ba97427128a34dfedc853d5	D_0__Bacteria	D_1__Chloroflexi	D_2__Anaerolineae	D_3__SBR1031	D_4__A4b	D_5__uncultured soil bacterium	D_6__	D_7__	D_8__	D_9__	D_10__	D_11__	D_12__	D_13__	D_14__
726b00a108faef6d05a946383b88f261	D_0__Bacteria	D_1__Proteobacteria	D_2__Gammaproteobacteria	D_3__Betaproteobacteriales	D_4__Burkholderiaceae	D_5__Hydrogenophaga	NA	NA	NA	NA	NA	NA	NA	NA	NA
bf76ace5e932c1cab5722fb3054dad09	D_0__Bacteria	D_1__Acidobacteria	D_2__Acidobacteriia	D_3__Solibacterales	D_4__Solibacteraceae (Subgroup 3)	D_5__Paludibaculum	D_6__metagenome	D_7__	D_8__	D_9__	D_10__	D_11__	D_12__	D_13__	D_14__
2b92058839e46c21774e2830b48acadc	D_0__Bacteria	D_1__Verrucomicrobia	D_2__Verrucomicrobiae	D_3__Chthoniobacterales	D_4__Chthoniobacteraceae	D_5__Candidatus Udaeobacter	NA	NA	NA	NA	NA	NA	NA	NA	NA
adb16c1607ac6889400e9618a88f9eef	D_0__Bacteria	D_1__Spirochaetes	D_2__Spirochaetia	D_3__Spirochaetales	D_4__Spirochaetaceae	D_5__Spirochaeta 2	D_6__Spirochaeta sp. IZ20-2	D_7__	D_8__	D_9__	D_10__	D_11__	D_12__	D_13__	D_14__
04d9f3f0e91eb827a3e52b394d2b47b5	D_0__Bacteria	D_1__Bacteroidetes	D_2__Bacteroidia	D_3__Chitinophagales	D_4__Chitinophagaceae	D_5__uncultured	NA	NA	NA	NA	NA	NA	NA	NA	NA
711abd37725db83dc645f38d2fe16ff0	D_0__Bacteria	D_1__Proteobacteria	D_2__Alphaproteobacteria	D_3__Rhizobiales	D_4__Amb-16S-1323	D_5__uncultured bacterium	D_6__	D_7__	D_8__	D_9__	D_10__	D_11__	D_12__	D_13__	D_14__
27e9cf4cb34de13ab0f93cda9c675c1d	D_0__Bacteria	D_1__Chloroflexi	D_2__Chloroflexia	D_3__Chloroflexales	D_4__Roseiflexaceae	D_5__uncultured	D_6__uncultured Chloroflexaceae bacterium	D_7__	D_8__	D_9__	D_10__	D_11__	D_12__	D_13__	D_14__
42db5e28cb47c2eb4c795553bbcf09f8	D_0__Bacteria	D_1__Proteobacteria	D_2__Deltaproteobacteria	D_3__Myxococcales	D_4__BIrii41	D_5__uncultured bacterium	D_6__	D_7__	D_8__	D_9__	D_10__	D_11__	D_12__	D_13__	D_14__
87d6a98a5431047af31067afe9d01dcc	D_0__Bacteria	D_1__Proteobacteria	D_2__Alphaproteobacteria	D_3__Sphingomonadales	D_4__Sphingomonadaceae	D_5__Sphingopyxis	D_6__uncultured bacterium	D_7__	D_8__	D_9__	D_10__	D_11__	D_12__	D_13__	D_14__
917c29ec5895923d5d2f087acc3f032d	D_0__Bacteria	D_1__Proteobacteria	D_2__Gammaproteobacteria	D_3__Betaproteobacteriales	D_4__Nitrosomonadaceae	D_5__MND1	NA	NA	NA	NA	NA	NA	NA	NA	NA
5388d6dcc0ec86fd1f05e156c9535ff2	D_0__Bacteria	D_1__Bacteroidetes	D_2__Bacteroidia	D_3__Flavobacteriales	D_4__Flavobacteriaceae	D_5__Flavobacterium	NA	NA	NA	NA	NA	NA	NA	NA	NA
908d5a9589bd1408b451d3383e653870	D_0__Bacteria	D_1__Firmicutes	D_2__Clostridia	D_3__Clostridiales	D_4__Ruminococcaceae	D_5__Caproiciproducens	D_6__uncultured bacterium	D_7__	D_8__	D_9__	D_10__	D_11__	D_12__	D_13__	D_14__
c8c48a7092d565db7c6cdbe7028f4c42	D_0__Bacteria	D_1__Bacteroidetes	D_2__Bacteroidia	D_3__Chitinophagales	D_4__Chitinophagaceae	D_5__Terrimonas	NA	NA	NA	NA	NA	NA	NA	NA	NA
23f1d71832a5b22a0ef43b0b5addbf44	D_0__Bacteria	D_1__Gemmatimonadetes	D_2__Gemmatimonadetes	D_3__Gemmatimonadales	D_4__Gemmatimonadaceae	D_5__Gemmatimonas	NA	NA	NA	NA	NA	NA	NA	NA	NA
91de631a642c43cd3318a07f79a81069	D_0__Bacteria	D_1__Actinobacteria	D_2__Actinobacteria	D_3__Micrococcales	D_4__Intrasporangiaceae	D_5__Lapillicoccus	NA	NA	NA	NA	NA	NA	NA	NA	NA
738624a1adb0d225777ed8c1148b7c99	D_0__Bacteria	D_1__Chloroflexi	D_2__Anaerolineae	D_3__Caldilineales	D_4__Caldilineaceae	D_5__Litorilinea	D_6__uncultured soil bacterium	D_7__	D_8__	D_9__	D_10__	D_11__	D_12__	D_13__	D_14__
e3d67876a4be12c50be326f587e19057	D_0__Bacteria	D_1__Gemmatimonadetes	D_2__Gemmatimonadetes	D_3__Gemmatimonadales	D_4__Gemmatimonadaceae	D_5__Gemmatimonas	D_6__Gemmatimonadaceae bacterium LWQ133	D_7__	D_8__	D_9__	D_10__	D_11__	D_12__	D_13__	D_14__
ba1a7e46414e6b9f8ec708f1defa374b	D_0__Bacteria	D_1__Chloroflexi	D_2__Chloroflexia	D_3__Chloroflexales	D_4__Roseiflexaceae	D_5__uncultured	NA	NA	NA	NA	NA	NA	NA	NA	NA
96bd4bd7b413592218a03bf168c1c054	D_0__Bacteria	D_1__Proteobacteria	D_2__Alphaproteobacteria	D_3__Rhizobiales	D_4__Rhizobiales Incertae Sedis	D_5__uncultured	Ambiguous_taxa	D_7__	D_8__	D_9__	D_10__	D_11__	D_12__	D_13__	D_14__
1369182d1b2a129d3882a9060ac77dbf	D_0__Bacteria	D_1__Acidobacteria	D_2__Subgroup 6	NA	NA	NA	NA	NA	NA	NA	NA	NA	NA	NA	NA
7dba7247515e2aac06952cdbda0fe88b	D_0__Bacteria	D_1__Firmicutes	D_2__Clostridia	D_3__Clostridiales	D_4__Gracilibacteraceae	D_5__Gracilibacter	D_6__uncultured bacterium	D_7__	D_8__	D_9__	D_10__	D_11__	D_12__	D_13__	D_14__
fb1f307212152068a51f27a612b5e456	D_0__Bacteria	D_1__Proteobacteria	D_2__Gammaproteobacteria	D_3__Betaproteobacteriales	D_4__Burkholderiaceae	D_5__Hydrogenophaga	NA	NA	NA	NA	NA	NA	NA	NA	NA
df1c774a785296a961ab423c8a948569	D_0__Bacteria	D_1__Bacteroidetes	D_2__Bacteroidia	D_3__Chitinophagales	D_4__Chitinophagaceae	D_5__uncultured	NA	NA	NA	NA	NA	NA	NA	NA	NA
b8d341ae438e0267b5ba7d756d307fe8	D_0__Bacteria	D_1__Proteobacteria	D_2__Alphaproteobacteria	D_3__Sphingomonadales	D_4__Sphingomonadaceae	D_5__Sphingomonas	NA	NA	NA	NA	NA	NA	NA	NA	NA
409739af1ababac9ac7eb2eb91320d35	D_0__Bacteria	D_1__Actinobacteria	D_2__Acidimicrobiia	D_3__IMCC26256	Ambiguous_taxa	D_5__	D_6__	D_7__	D_8__	D_9__	D_10__	D_11__	D_12__	D_13__	D_14__
cde5e50c86fe5c311ef81347c533079f	D_0__Bacteria	D_1__Firmicutes	D_2__Bacilli	D_3__Bacillales	D_4__Bacillaceae	D_5__Bacillus	NA	NA	NA	NA	NA	NA	NA	NA	NA
309dfbc1b6165ad25566835688c04c32	D_0__Bacteria	D_1__Rokubacteria	D_2__NC10	D_3__Rokubacteriales	D_4__metagenome	D_5__	D_6__	D_7__	D_8__	D_9__	D_10__	D_11__	D_12__	D_13__	D_14__
087fd96d609d65f6120dc05b1f80edf1	D_0__Bacteria	D_1__Rokubacteria	D_2__NC10	D_3__Rokubacteriales	D_4__uncultured bacterium	D_5__	D_6__	D_7__	D_8__	D_9__	D_10__	D_11__	D_12__	D_13__	D_14__
784587a33772dcaf8ccd6f01cd54aab5	D_0__Bacteria	D_1__Actinobacteria	D_2__Thermoleophilia	D_3__Gaiellales	D_4__Gaiellaceae	D_5__Gaiella	NA	NA	NA	NA	NA	NA	NA	NA	NA
d6b4c618eb38a67d160d17fbea9baf03	D_0__Bacteria	D_1__Acidobacteria	D_2__Subgroup 18	D_3__uncultured bacterium	D_4__	D_5__	D_6__	D_7__	D_8__	D_9__	D_10__	D_11__	D_12__	D_13__	D_14__
ae830ca4f5aa3431a8469358d2a2be9e	D_0__Bacteria	D_1__Acidobacteria	D_2__Acidobacteriia	D_3__Subgroup 2	NA	NA	NA	NA	NA	NA	NA	NA	NA	NA	NA
85105d1c4fe9ece315806913f925eec8	D_0__Bacteria	D_1__Proteobacteria	D_2__Alphaproteobacteria	D_3__Azospirillales	D_4__Azospirillaceae	D_5__Skermanella	NA	NA	NA	NA	NA	NA	NA	NA	NA
abe5802e50a17563940c2f7a22ba811c	D_0__Bacteria	D_1__Proteobacteria	D_2__Alphaproteobacteria	D_3__Rhizobiales	D_4__Devosiaceae	D_5__Devosia	NA	NA	NA	NA	NA	NA	NA	NA	NA
d7dc6d0dfa3e86417a36ca90f6d75de2	D_0__Bacteria	D_1__Chloroflexi	D_2__Anaerolineae	D_3__SBR1031	D_4__uncultured bacterium	D_5__	D_6__	D_7__	D_8__	D_9__	D_10__	D_11__	D_12__	D_13__	D_14__
9d1c4a67eeb54483aa9ee18288f7e2e6	D_0__Bacteria	D_1__Verrucomicrobia	D_2__Verrucomicrobiae	D_3__Chthoniobacterales	D_4__Chthoniobacteraceae	D_5__Candidatus Udaeobacter	NA	NA	NA	NA	NA	NA	NA	NA	NA
843c63becf1d07810feaaf5a29e27bfd	D_0__Bacteria	D_1__Actinobacteria	D_2__Actinobacteria	D_3__Micrococcales	D_4__Micrococcaceae	D_5__Arthrobacter	NA	NA	NA	NA	NA	NA	NA	NA	NA
2fe2eabf1bfd9f1fe91732d27f156ada	D_0__Bacteria	D_1__Acidobacteria	D_2__Acidobacteriia	D_3__Acidobacteriales	D_4__uncultured	NA	NA	NA	NA	NA	NA	NA	NA	NA	NA
e59b0b203a737a0b62b88140200d407b	D_0__Bacteria	D_1__Firmicutes	D_2__Bacilli	D_3__Bacillales	D_4__Bacillaceae	D_5__Bacillus	NA	NA	NA	NA	NA	NA	NA	NA	NA
9b31054de9d50bb21539e0baf89ed014	D_0__Bacteria	D_1__Chloroflexi	D_2__Chloroflexia	D_3__Chloroflexales	D_4__Roseiflexaceae	D_5__uncultured	Ambiguous_taxa	D_7__	D_8__	D_9__	D_10__	D_11__	D_12__	D_13__	D_14__
b83f1755dbe38b61d33bbb5e34a53634	D_0__Bacteria	D_1__Gemmatimonadetes	D_2__Gemmatimonadetes	D_3__Gemmatimonadales	D_4__Gemmatimonadaceae	D_5__uncultured	NA	NA	NA	NA	NA	NA	NA	NA	NA
17bf8b7157945b0c1b9d936a39e76a57	D_0__Bacteria	D_1__Firmicutes	D_2__Clostridia	D_3__Clostridiales	D_4__Lachnospiraceae	D_5__Cellulosilyticum	D_6__uncultured bacterium	D_7__	D_8__	D_9__	D_10__	D_11__	D_12__	D_13__	D_14__
adea512c624e0719095bbbee4e541c85	D_0__Bacteria	D_1__Verrucomicrobia	D_2__Verrucomicrobiae	D_3__Verrucomicrobiales	D_4__Akkermansiaceae	D_5__Akkermansia	D_6__uncultured bacterium	D_7__	D_8__	D_9__	D_10__	D_11__	D_12__	D_13__	D_14__
e653b553b018fe5844f608f8a1a863c2	D_0__Bacteria	D_1__Firmicutes	D_2__Bacilli	D_3__Bacillales	D_4__Planococcaceae	D_5__Psychrobacillus	NA	NA	NA	NA	NA	NA	NA	NA	NA
0a54deea38ea41eedeefd20d3f427d5d	D_0__Bacteria	D_1__Acidobacteria	D_2__Subgroup 6	NA	NA	NA	NA	NA	NA	NA	NA	NA	NA	NA	NA
676fa44ee6aab332fe8aaf433462b2ab	D_0__Bacteria	D_1__Chloroflexi	D_2__Anaerolineae	D_3__Anaerolineales	D_4__Anaerolineaceae	D_5__uncultured	D_6__uncultured Chloroflexi bacterium	D_7__	D_8__	D_9__	D_10__	D_11__	D_12__	D_13__	D_14__
f2573f24c9d57994437fb9b9f775eee8	D_0__Bacteria	D_1__Chloroflexi	D_2__Anaerolineae	D_3__Anaerolineales	D_4__Anaerolineaceae	D_5__uncultured	NA	NA	NA	NA	NA	NA	NA	NA	NA
806ee94251ffc221f1c08374d94885e9	D_0__Bacteria	D_1__Proteobacteria	D_2__Gammaproteobacteria	D_3__Betaproteobacteriales	D_4__Burkholderiaceae	D_5__Rhizobacter	NA	NA	NA	NA	NA	NA	NA	NA	NA
30b63c2358605b757e94a2c89392e4a3	D_0__Bacteria	D_1__Proteobacteria	D_2__Deltaproteobacteria	D_3__Myxococcales	D_4__BIrii41	NA	NA	NA	NA	NA	NA	NA	NA	NA	NA
27a83c89a0b467cadfded46f10eac000	D_0__Bacteria	D_1__Actinobacteria	D_2__Actinobacteria	D_3__Micromonosporales	D_4__Micromonosporaceae	D_5__Luedemannella	D_6__uncultured bacterium	D_7__	D_8__	D_9__	D_10__	D_11__	D_12__	D_13__	D_14__
baf9267c33847f70e633d9ce950b7ee9	D_0__Bacteria	D_1__Actinobacteria	D_2__Actinobacteria	D_3__Corynebacteriales	D_4__Mycobacteriaceae	D_5__Mycobacterium	NA	NA	NA	NA	NA	NA	NA	NA	NA
18d19e5e48cd0ad8f53063ea89fdfa62	D_0__Bacteria	D_1__Gemmatimonadetes	D_2__Gemmatimonadetes	D_3__Gemmatimonadales	D_4__Gemmatimonadaceae	D_5__Gemmatimonas	D_6__uncultured Gemmatimonadetes bacterium	D_7__	D_8__	D_9__	D_10__	D_11__	D_12__	D_13__	D_14__
be96cc0ba62d4962453183349035f6ab	D_0__Bacteria	D_1__Verrucomicrobia	D_2__Verrucomicrobiae	D_3__Chthoniobacterales	D_4__Chthoniobacteraceae	D_5__Candidatus Udaeobacter	D_6__uncultured Xiphinematobacteriaceae bacterium	D_7__	D_8__	D_9__	D_10__	D_11__	D_12__	D_13__	D_14__
e971f1a1afaaf218c0d4c5d39fcf7eb0	D_0__Bacteria	D_1__Proteobacteria	D_2__Gammaproteobacteria	D_3__Gammaproteobacteria Incertae Sedis	D_4__Unknown Family	D_5__Acidibacter	NA	NA	NA	NA	NA	NA	NA	NA	NA
2c817216d037842e87c3c94ebcac7324	D_0__Bacteria	D_1__Proteobacteria	D_2__Gammaproteobacteria	D_3__Betaproteobacteriales	D_4__Rhodocyclaceae	D_5__Dechlorosoma	D_6__uncultured bacterium	D_7__	D_8__	D_9__	D_10__	D_11__	D_12__	D_13__	D_14__
bd441ecd36a8049be9d079b2da8ecd61	D_0__Bacteria	D_1__Chloroflexi	D_2__Anaerolineae	D_3__Caldilineales	D_4__Caldilineaceae	D_5__uncultured	D_6__metagenome	D_7__	D_8__	D_9__	D_10__	D_11__	D_12__	D_13__	D_14__
6d13854b66641655a0491e7b40f64c86	D_0__Bacteria	D_1__Gemmatimonadetes	D_2__Gemmatimonadetes	D_3__Gemmatimonadales	D_4__Gemmatimonadaceae	D_5__uncultured	Ambiguous_taxa	D_7__	D_8__	D_9__	D_10__	D_11__	D_12__	D_13__	D_14__
644a19f9a34a3f24ebc8c7cd4bda1454	D_0__Bacteria	D_1__Firmicutes	D_2__Clostridia	D_3__Clostridiales	D_4__Heliobacteriaceae	D_5__Hydrogenispora	D_6__uncultured Firmicutes bacterium	D_7__	D_8__	D_9__	D_10__	D_11__	D_12__	D_13__	D_14__
b595c81f416b70d65aef020e1a0c22d6	D_0__Bacteria	D_1__Bacteroidetes	D_2__Bacteroidia	D_3__Cytophagales	D_4__Microscillaceae	D_5__Chryseolinea	D_6__uncultured bacterium	D_7__	D_8__	D_9__	D_10__	D_11__	D_12__	D_13__	D_14__
276f4c90359cb6b121d092d1eef8fee4	D_0__Bacteria	D_1__Bacteroidetes	D_2__Bacteroidia	D_3__Cytophagales	D_4__Microscillaceae	D_5__uncultured	D_6__uncultured Ohtaekwangia sp.	D_7__	D_8__	D_9__	D_10__	D_11__	D_12__	D_13__	D_14__
75170e3c92f4dbc5da4a57526e476b88	D_0__Bacteria	D_1__Gemmatimonadetes	D_2__Gemmatimonadetes	D_3__Gemmatimonadales	D_4__Gemmatimonadaceae	D_5__uncultured	D_6__uncultured Nitrospira sp.	D_7__	D_8__	D_9__	D_10__	D_11__	D_12__	D_13__	D_14__
fddc34def25e6600adef354fb71e5623	D_0__Bacteria	D_1__Firmicutes	D_2__Bacilli	D_3__Bacillales	D_4__Bacillaceae	D_5__Bacillus	D_6__Bacillus asahii	D_7__	D_8__	D_9__	D_10__	D_11__	D_12__	D_13__	D_14__
6c98aae7b14501db399388636d74dbd0	D_0__Bacteria	D_1__Actinobacteria	D_2__Actinobacteria	D_3__Kineosporiales	D_4__Kineosporiaceae	D_5__Kineosporia	D_6__uncultured bacterium	D_7__	D_8__	D_9__	D_10__	D_11__	D_12__	D_13__	D_14__
f84edced4aa8c62a443c14ec7d26e960	D_0__Bacteria	D_1__Proteobacteria	D_2__Gammaproteobacteria	D_3__Betaproteobacteriales	D_4__Burkholderiaceae	D_5__Simplicispira	NA	NA	NA	NA	NA	NA	NA	NA	NA
f07902fb1557d5836f17d9939ee4e282	D_0__Bacteria	D_1__Proteobacteria	D_2__Gammaproteobacteria	D_3__Xanthomonadales	D_4__Xanthomonadaceae	D_5__Arenimonas	NA	NA	NA	NA	NA	NA	NA	NA	NA
13670cecf6e8cd5c04ccfd8dcb7393fb	D_0__Bacteria	D_1__Latescibacteria	D_2__uncultured Desulfuromonadales bacterium	D_3__	D_4__	D_5__	D_6__	D_7__	D_8__	D_9__	D_10__	D_11__	D_12__	D_13__	D_14__
499c2adc717129f256f3ab02a4f62735	D_0__Bacteria	D_1__Chloroflexi	D_2__Anaerolineae	D_3__Anaerolineales	D_4__Anaerolineaceae	D_5__Anaerolinea	D_6__uncultured Chloroflexi bacterium	D_7__	D_8__	D_9__	D_10__	D_11__	D_12__	D_13__	D_14__
11d93517032b438c61a3af3e20d26de9	D_0__Bacteria	D_1__Nitrospirae	D_2__Nitrospira	D_3__Nitrospirales	D_4__Nitrospiraceae	D_5__Nitrospira	NA	NA	NA	NA	NA	NA	NA	NA	NA
703d3200fba416a15e9d5546ad9c6ae2	D_0__Bacteria	D_1__Actinobacteria	D_2__Acidimicrobiia	D_3__Microtrichales	D_4__uncultured	NA	NA	NA	NA	NA	NA	NA	NA	NA	NA
47bf03e2f09eb3480f0ff9d0d33979bb	D_0__Bacteria	D_1__Acidobacteria	D_2__Acidobacteriia	D_3__Solibacterales	D_4__Solibacteraceae (Subgroup 3)	D_5__Candidatus Solibacter	NA	NA	NA	NA	NA	NA	NA	NA	NA
eac4d8418c3378aa92c61b2936203b2b	D_0__Bacteria	D_1__Proteobacteria	D_2__Gammaproteobacteria	D_3__PLTA13	Ambiguous_taxa	D_5__	D_6__	D_7__	D_8__	D_9__	D_10__	D_11__	D_12__	D_13__	D_14__
bf5520edeab67966a76fc4b0ec5131bb	D_0__Bacteria	D_1__Proteobacteria	D_2__Deltaproteobacteria	D_3__Myxococcales	D_4__Haliangiaceae	D_5__Haliangium	D_6__metagenome	D_7__	D_8__	D_9__	D_10__	D_11__	D_12__	D_13__	D_14__
378bb0777dadacd813336e337f306c28	D_0__Bacteria	D_1__Verrucomicrobia	D_2__Verrucomicrobiae	D_3__Chthoniobacterales	D_4__Chthoniobacteraceae	D_5__Candidatus Udaeobacter	NA	NA	NA	NA	NA	NA	NA	NA	NA
1c0215e8d26616c8f30190749a100268	D_0__Bacteria	D_1__Proteobacteria	D_2__Deltaproteobacteria	D_3__Desulfuromonadales	D_4__Desulfuromonadaceae	D_5__Desulfuromonas	D_6__uncultured Desulfuromonadaceae bacterium	D_7__	D_8__	D_9__	D_10__	D_11__	D_12__	D_13__	D_14__
30b9265b8a1bcd36c55f23c11d31fb38	D_0__Bacteria	D_1__Bacteroidetes	D_2__Bacteroidia	D_3__Flavobacteriales	D_4__Flavobacteriaceae	D_5__Flavobacterium	NA	NA	NA	NA	NA	NA	NA	NA	NA
7af23be474dc3f4476ac15e180dfaf90	D_0__Bacteria	D_1__Proteobacteria	D_2__Gammaproteobacteria	D_3__Xanthomonadales	D_4__Xanthomonadaceae	D_5__Lysobacter	D_6__uncultured Xanthomonadaceae bacterium	D_7__	D_8__	D_9__	D_10__	D_11__	D_12__	D_13__	D_14__
ae70e7516956b64a58eb83c9914a430d	D_0__Bacteria	D_1__Acidobacteria	D_2__Subgroup 6	NA	NA	NA	NA	NA	NA	NA	NA	NA	NA	NA	NA
439c38de88b39657158de96f4a70581b	D_0__Bacteria	D_1__Proteobacteria	D_2__Alphaproteobacteria	D_3__Rhizobiales	D_4__Devosiaceae	NA	NA	NA	NA	NA	NA	NA	NA	NA	NA
bba939c1d9f6ac06fb73ea81bbbbd66c	D_0__Bacteria	D_1__Proteobacteria	D_2__Deltaproteobacteria	D_3__Myxococcales	D_4__Archangiaceae	D_5__Anaeromyxobacter	D_6__uncultured bacterium	D_7__	D_8__	D_9__	D_10__	D_11__	D_12__	D_13__	D_14__
f2eeef3c53c0dda59865b9df72c7028a	D_0__Bacteria	D_1__Proteobacteria	D_2__Deltaproteobacteria	D_3__Myxococcales	D_4__Myxococcaceae	NA	NA	NA	NA	NA	NA	NA	NA	NA	NA
69a72594dd31966fbff708756ff42322	D_0__Bacteria	D_1__Acidobacteria	D_2__Acidobacteriia	D_3__Solibacterales	D_4__Solibacteraceae (Subgroup 3)	D_5__Candidatus Solibacter	NA	NA	NA	NA	NA	NA	NA	NA	NA
45c2b517ba2e607357ffeb55ad50cc52	D_0__Bacteria	D_1__Acidobacteria	D_2__Subgroup 6	NA	NA	NA	NA	NA	NA	NA	NA	NA	NA	NA	NA
ac53fbf98dafe4ff823d93b0fe27ce13	D_0__Bacteria	D_1__Proteobacteria	D_2__Gammaproteobacteria	D_3__Pseudomonadales	D_4__Moraxellaceae	D_5__Acinetobacter	D_6__Acinetobacter lwoffii	D_7__	D_8__	D_9__	D_10__	D_11__	D_12__	D_13__	D_14__
8fdb50a396a810d4092691b3805b4dc4	D_0__Bacteria	D_1__Proteobacteria	D_2__Gammaproteobacteria	D_3__Cellvibrionales	D_4__Cellvibrionaceae	D_5__Cellvibrio	NA	NA	NA	NA	NA	NA	NA	NA	NA
e4e4b37460f86e2065acd01b80730bb1	D_0__Bacteria	D_1__Firmicutes	D_2__Clostridia	D_3__Clostridiales	D_4__Family XIII	D_5__Anaerovorax	NA	NA	NA	NA	NA	NA	NA	NA	NA
85ee8f77417b4fc8153c144b9bbf80ec	D_0__Bacteria	D_1__Acidobacteria	D_2__Acidobacteriia	D_3__Solibacterales	D_4__Solibacteraceae (Subgroup 3)	D_5__Candidatus Solibacter	Ambiguous_taxa	D_7__	D_8__	D_9__	D_10__	D_11__	D_12__	D_13__	D_14__
87b6e5d87faac89523c342d446ae728b	D_0__Bacteria	D_1__Proteobacteria	D_2__Alphaproteobacteria	D_3__Rhizobiales	D_4__KF-JG30-B3	D_5__uncultured bacterium	D_6__	D_7__	D_8__	D_9__	D_10__	D_11__	D_12__	D_13__	D_14__
6635251c1009708ebf86ae914769b6a3	D_0__Bacteria	D_1__Verrucomicrobia	D_2__Verrucomicrobiae	D_3__Chthoniobacterales	D_4__Chthoniobacteraceae	D_5__Chthoniobacter	D_6__metagenome	D_7__	D_8__	D_9__	D_10__	D_11__	D_12__	D_13__	D_14__
5b978c02ac915fbe0e2a2c8ad7c6000f	D_0__Bacteria	D_1__Proteobacteria	D_2__Deltaproteobacteria	D_3__Bdellovibrionales	D_4__Bdellovibrionaceae	D_5__OM27 clade	D_6__uncultured bacterium	D_7__	D_8__	D_9__	D_10__	D_11__	D_12__	D_13__	D_14__
31890bd27094a121f0119c9ab4700855	D_0__Bacteria	D_1__Proteobacteria	D_2__Gammaproteobacteria	D_3__Pseudomonadales	D_4__Pseudomonadaceae	D_5__Pseudomonas	NA	NA	NA	NA	NA	NA	NA	NA	NA
627ff217af0f8671d19ba7ded29539b9	D_0__Bacteria	D_1__Chloroflexi	D_2__KD4-96	NA	NA	NA	NA	NA	NA	NA	NA	NA	NA	NA	NA
91531bf661f9c7b2937d187178181044	D_0__Bacteria	D_1__Acidobacteria	D_2__Subgroup 6	NA	NA	NA	NA	NA	NA	NA	NA	NA	NA	NA	NA
878084c208338e31e4b5aa1e1c3ada2a	D_0__Bacteria	D_1__Proteobacteria	D_2__Deltaproteobacteria	D_3__Myxococcales	D_4__BIrii41	D_5__metagenome	D_6__	D_7__	D_8__	D_9__	D_10__	D_11__	D_12__	D_13__	D_14__
ab17a895e692dc7870a555f6e9ea393e	D_0__Bacteria	D_1__Proteobacteria	D_2__Deltaproteobacteria	NA	NA	NA	NA	NA	NA	NA	NA	NA	NA	NA	NA
585818541b3d91387c04b9eafa2c3c86	D_0__Bacteria	D_1__Actinobacteria	D_2__Actinobacteria	D_3__Propionibacteriales	D_4__Nocardioidaceae	D_5__Marmoricola	NA	NA	NA	NA	NA	NA	NA	NA	NA
f33401cf96c1abc8037f649e1d0d38f7	D_0__Bacteria	D_1__Bacteroidetes	D_2__Bacteroidia	D_3__Bacteroidales	D_4__Rikenellaceae	D_5__Rikenellaceae RC9 gut group	D_6__uncultured Bacteroidales bacterium	D_7__	D_8__	D_9__	D_10__	D_11__	D_12__	D_13__	D_14__
dfd8d2609c6e20b32e2c8ad48f810d78	D_0__Bacteria	D_1__Gemmatimonadetes	D_2__Gemmatimonadetes	D_3__Gemmatimonadales	D_4__Gemmatimonadaceae	D_5__uncultured	NA	NA	NA	NA	NA	NA	NA	NA	NA
74f95ea0e5ed55a0b60ca2f753eea550	D_0__Bacteria	D_1__Proteobacteria	D_2__Deltaproteobacteria	D_3__Myxococcales	D_4__Haliangiaceae	D_5__Haliangium	D_6__uncultured Nannocystineae bacterium	D_7__	D_8__	D_9__	D_10__	D_11__	D_12__	D_13__	D_14__
b11ba1e23af005a02ea9b092cf4a9773	D_0__Bacteria	D_1__Verrucomicrobia	D_2__Verrucomicrobiae	D_3__Pedosphaerales	D_4__Pedosphaeraceae	D_5__uncultured bacterium	D_6__	D_7__	D_8__	D_9__	D_10__	D_11__	D_12__	D_13__	D_14__
0cfe92f7cc0b1a91fda257e41419128b	D_0__Bacteria	D_1__Verrucomicrobia	D_2__Verrucomicrobiae	D_3__Pedosphaerales	D_4__Pedosphaeraceae	D_5__uncultured bacterium	D_6__	D_7__	D_8__	D_9__	D_10__	D_11__	D_12__	D_13__	D_14__
61034271d8c47691d057dbc954b2bbca	D_0__Archaea	D_1__Thaumarchaeota	D_2__Nitrososphaeria	D_3__Nitrososphaerales	D_4__Nitrososphaeraceae	NA	NA	NA	NA	NA	NA	NA	NA	NA	NA
41fced954b8af0715ec71b0b6b1e1e1b	D_0__Bacteria	D_1__Rokubacteria	D_2__NC10	D_3__Rokubacteriales	D_4__uncultured bacterium	D_5__	D_6__	D_7__	D_8__	D_9__	D_10__	D_11__	D_12__	D_13__	D_14__
9a81adf63a9d70b7322d54990c5767de	D_0__Bacteria	D_1__Proteobacteria	D_2__Gammaproteobacteria	D_3__Pseudomonadales	D_4__Moraxellaceae	D_5__Acinetobacter	D_6__Acinetobacter lwoffii	D_7__	D_8__	D_9__	D_10__	D_11__	D_12__	D_13__	D_14__
d8316ab7b46b8275f5538088c5b79d48	D_0__Bacteria	D_1__Proteobacteria	D_2__Deltaproteobacteria	D_3__Myxococcales	D_4__BIrii41	NA	NA	NA	NA	NA	NA	NA	NA	NA	NA
10d84cc1b116a94b9148fa41756d3309	D_0__Bacteria	D_1__Proteobacteria	D_2__Gammaproteobacteria	D_3__Pseudomonadales	D_4__Pseudomonadaceae	D_5__Pseudomonas	NA	NA	NA	NA	NA	NA	NA	NA	NA
17e6371d841b6d81de6ecaadb9cb7eb9	D_0__Bacteria	D_1__Verrucomicrobia	D_2__Verrucomicrobiae	D_3__Chthoniobacterales	D_4__Chthoniobacteraceae	D_5__Chthoniobacter	D_6__uncultured bacterium	D_7__	D_8__	D_9__	D_10__	D_11__	D_12__	D_13__	D_14__
abdb092b4804e0cb0863673df5388f6e	D_0__Bacteria	D_1__Actinobacteria	D_2__Acidimicrobiia	D_3__Microtrichales	D_4__uncultured	NA	NA	NA	NA	NA	NA	NA	NA	NA	NA
e48f54b84a29c2777c9cea5363ec6bf9	D_0__Bacteria	D_1__Actinobacteria	D_2__Acidimicrobiia	D_3__Microtrichales	D_4__Ilumatobacteraceae	D_5__Ilumatobacter	Ambiguous_taxa	D_7__	D_8__	D_9__	D_10__	D_11__	D_12__	D_13__	D_14__
6fb0cd5b62eaa5376cbdc68add72ab1a	D_0__Bacteria	D_1__Chloroflexi	D_2__Chloroflexia	D_3__Chloroflexales	D_4__Roseiflexaceae	D_5__uncultured	D_6__uncultured Chloroflexaceae bacterium	D_7__	D_8__	D_9__	D_10__	D_11__	D_12__	D_13__	D_14__
4e999a5f200a7b3ced777159837cf8ea	D_0__Bacteria	D_1__Bacteroidetes	D_2__Bacteroidia	D_3__Flavobacteriales	D_4__Flavobacteriaceae	D_5__Flavobacterium	NA	NA	NA	NA	NA	NA	NA	NA	NA
e0d0497b487ca085669d951316465b2b	D_0__Bacteria	D_1__Chloroflexi	D_2__Anaerolineae	D_3__Anaerolineales	D_4__Anaerolineaceae	D_5__Anaerolinea	D_6__uncultured Chloroflexi bacterium	D_7__	D_8__	D_9__	D_10__	D_11__	D_12__	D_13__	D_14__
3f686374d26402d4690dbbf5a66b5bb6	D_0__Bacteria	D_1__Acidobacteria	D_2__Subgroup 6	NA	NA	NA	NA	NA	NA	NA	NA	NA	NA	NA	NA
23d130080ebd01b68342ff466375fc27	D_0__Bacteria	D_1__Acidobacteria	D_2__Subgroup 6	NA	NA	NA	NA	NA	NA	NA	NA	NA	NA	NA	NA
8a9d23dacd89ebd98339feedd86f62bb	D_0__Bacteria	D_1__Verrucomicrobia	D_2__Verrucomicrobiae	D_3__Verrucomicrobiales	D_4__Akkermansiaceae	D_5__Akkermansia	D_6__uncultured bacterium	D_7__	D_8__	D_9__	D_10__	D_11__	D_12__	D_13__	D_14__
a9708c027e81b8bf3fb2ec7f526230f0	D_0__Bacteria	D_1__Acidobacteria	D_2__Blastocatellia (Subgroup 4)	D_3__Pyrinomonadales	D_4__Pyrinomonadaceae	D_5__RB41	NA	NA	NA	NA	NA	NA	NA	NA	NA
a121bd426f79608cd9d80ef7f5a56a01	D_0__Bacteria	D_1__Actinobacteria	D_2__Acidimicrobiia	D_3__Microtrichales	D_4__Ilumatobacteraceae	D_5__uncultured	Ambiguous_taxa	D_7__	D_8__	D_9__	D_10__	D_11__	D_12__	D_13__	D_14__
3b33500abc2aaa9c892fc559b8d60f3b	D_0__Bacteria	D_1__Verrucomicrobia	D_2__Verrucomicrobiae	D_3__Chthoniobacterales	D_4__Chthoniobacteraceae	D_5__Candidatus Udaeobacter	D_6__uncultured Verrucomicrobia bacterium	D_7__	D_8__	D_9__	D_10__	D_11__	D_12__	D_13__	D_14__
c542101a1f052214f52551c8424b6f44	D_0__Bacteria	D_1__Proteobacteria	D_2__Gammaproteobacteria	D_3__Xanthomonadales	D_4__Xanthomonadaceae	D_5__Luteimonas	Ambiguous_taxa	D_7__	D_8__	D_9__	D_10__	D_11__	D_12__	D_13__	D_14__
03743b6f412ebdc40fd1f4f059e16931	D_0__Bacteria	D_1__Proteobacteria	D_2__Gammaproteobacteria	D_3__Alteromonadales	D_4__Shewanellaceae	D_5__Shewanella	NA	NA	NA	NA	NA	NA	NA	NA	NA
3fadaec9df9e8e8da9e34e587bf282db	D_0__Bacteria	D_1__Actinobacteria	D_2__Acidimicrobiia	D_3__IMCC26256	Ambiguous_taxa	D_5__	D_6__	D_7__	D_8__	D_9__	D_10__	D_11__	D_12__	D_13__	D_14__
74d973abea3418c2647588c4d03bc202	D_0__Bacteria	D_1__Proteobacteria	D_2__Deltaproteobacteria	D_3__Myxococcales	D_4__Haliangiaceae	D_5__Haliangium	NA	NA	NA	NA	NA	NA	NA	NA	NA
f7ca3a1774847ac998ab4f29409a9cdb	D_0__Bacteria	D_1__Bacteroidetes	D_2__Bacteroidia	D_3__Bacteroidales	D_4__Bacteroidaceae	D_5__Bacteroides	NA	NA	NA	NA	NA	NA	NA	NA	NA
ebc6ac66e7de7f703470bffcc3cf5551	D_0__Bacteria	D_1__Verrucomicrobia	D_2__Verrucomicrobiae	D_3__Chthoniobacterales	D_4__Chthoniobacteraceae	D_5__Candidatus Udaeobacter	D_6__uncultured Prosthecobacter sp.	D_7__	D_8__	D_9__	D_10__	D_11__	D_12__	D_13__	D_14__
af42fda9199e11160db12f379bfc25f8	D_0__Bacteria	D_1__Proteobacteria	D_2__Deltaproteobacteria	D_3__Myxococcales	D_4__Archangiaceae	D_5__Anaeromyxobacter	D_6__uncultured bacterium	D_7__	D_8__	D_9__	D_10__	D_11__	D_12__	D_13__	D_14__
af78e86ae03a77267d8b982c718889b8	D_0__Bacteria	D_1__Proteobacteria	D_2__Gammaproteobacteria	D_3__Betaproteobacteriales	D_4__SC-I-84	NA	NA	NA	NA	NA	NA	NA	NA	NA	NA
2b4028fc3f61d35de3c8bdeb23ec7569	D_0__Bacteria	D_1__Actinobacteria	D_2__Thermoleophilia	D_3__Gaiellales	D_4__Gaiellaceae	D_5__Gaiella	NA	NA	NA	NA	NA	NA	NA	NA	NA
b83dec846dc192db0974eeb70d3ffdd5	D_0__Bacteria	D_1__Verrucomicrobia	D_2__Verrucomicrobiae	D_3__Chthoniobacterales	D_4__Xiphinematobacteraceae	D_5__Candidatus Xiphinematobacter	D_6__metagenome	D_7__	D_8__	D_9__	D_10__	D_11__	D_12__	D_13__	D_14__
c18fd897c2af42487b1ec59cd741f5d5	D_0__Bacteria	D_1__Acidobacteria	D_2__Acidobacteriia	D_3__Solibacterales	D_4__Solibacteraceae (Subgroup 3)	NA	NA	NA	NA	NA	NA	NA	NA	NA	NA
98e6983cf1a86d162ab2194547fb262b	D_0__Bacteria	D_1__Bacteroidetes	D_2__Bacteroidia	D_3__Chitinophagales	D_4__Saprospiraceae	D_5__uncultured	D_6__uncultured Haliscomenobacter sp.	D_7__	D_8__	D_9__	D_10__	D_11__	D_12__	D_13__	D_14__
e453d39946bfd1d0e872bd3c8b0c37f7	D_0__Bacteria	D_1__Verrucomicrobia	D_2__Verrucomicrobiae	D_3__Chthoniobacterales	D_4__Chthoniobacteraceae	D_5__Chthoniobacter	D_6__uncultured bacterium	D_7__	D_8__	D_9__	D_10__	D_11__	D_12__	D_13__	D_14__
004d05b24fa56762850844c92c062492	D_0__Bacteria	D_1__Bacteroidetes	D_2__Bacteroidia	D_3__Cytophagales	D_4__Microscillaceae	D_5__Chryseolinea	D_6__uncultured bacterium	D_7__	D_8__	D_9__	D_10__	D_11__	D_12__	D_13__	D_14__
ef7bba86c6cd44346b4b78d369274e86	D_0__Bacteria	D_1__Proteobacteria	D_2__Gammaproteobacteria	D_3__Xanthomonadales	D_4__Xanthomonadaceae	D_5__Pseudoxanthomonas	NA	NA	NA	NA	NA	NA	NA	NA	NA
e048a01681e07aea8212f349fd860aac	D_0__Bacteria	D_1__Bacteroidetes	D_2__Bacteroidia	D_3__Bacteroidales	D_4__Bacteroidales RF16 group	NA	NA	NA	NA	NA	NA	NA	NA	NA	NA
26c38a9f9ceac54acd0d33c728535a20	D_0__Bacteria	D_1__Actinobacteria	D_2__Rubrobacteria	D_3__Rubrobacterales	D_4__Rubrobacteriaceae	D_5__Rubrobacter	D_6__uncultured Actinomycetales bacterium	D_7__	D_8__	D_9__	D_10__	D_11__	D_12__	D_13__	D_14__
36885830b93f48bd73a5f167ddf9e5fa	D_0__Bacteria	D_1__Nitrospirae	D_2__Nitrospira	D_3__Nitrospirales	D_4__Nitrospiraceae	D_5__Nitrospira	NA	NA	NA	NA	NA	NA	NA	NA	NA
84aa97cf9be16597c07bf915d784084d	D_0__Bacteria	D_1__Actinobacteria	D_2__Acidimicrobiia	D_3__Microtrichales	D_4__Iamiaceae	D_5__Iamia	NA	NA	NA	NA	NA	NA	NA	NA	NA
019887c27e4fee0512dea7a0c809e323	D_0__Bacteria	D_1__Actinobacteria	D_2__Actinobacteria	D_3__Streptomycetales	D_4__Streptomycetaceae	D_5__Streptomyces	NA	NA	NA	NA	NA	NA	NA	NA	NA
7e9cb4a3612a2b8a9fcec1750631ff72	D_0__Bacteria	D_1__Acidobacteria	D_2__Subgroup 6	NA	NA	NA	NA	NA	NA	NA	NA	NA	NA	NA	NA
a48c91b74e9d999b2f6012adcf933af2	D_0__Bacteria	D_1__Firmicutes	D_2__Clostridia	D_3__Clostridiales	D_4__Family XIII	D_5__Anaerovorax	NA	NA	NA	NA	NA	NA	NA	NA	NA
210b32492f790764a79bd179392e9356	D_0__Bacteria	D_1__Chloroflexi	D_2__Anaerolineae	D_3__SBR1031	D_4__A4b	D_5__metagenome	D_6__	D_7__	D_8__	D_9__	D_10__	D_11__	D_12__	D_13__	D_14__
95368e581e26ced37ad71352d4028021	D_0__Bacteria	D_1__Proteobacteria	D_2__Gammaproteobacteria	D_3__Betaproteobacteriales	D_4__Burkholderiaceae	D_5__Hydrogenophaga	NA	NA	NA	NA	NA	NA	NA	NA	NA
8e5d2b4e7fba3bde5ed7c5e80d23cb08	D_0__Bacteria	D_1__Patescibacteria	D_2__Saccharimonadia	D_3__Saccharimonadales	NA	NA	NA	NA	NA	NA	NA	NA	NA	NA	NA
68ba7e31b107be2857547c8a99545f98	D_0__Bacteria	D_1__Epsilonbacteraeota	D_2__Campylobacteria	D_3__Campylobacterales	D_4__Arcobacteraceae	D_5__Arcobacter	D_6__uncultured Epsilonproteobacteria bacterium	D_7__	D_8__	D_9__	D_10__	D_11__	D_12__	D_13__	D_14__
a9a19b9c9db3cc0f415390441fa542fc	D_0__Bacteria	D_1__Proteobacteria	D_2__Gammaproteobacteria	D_3__Pseudomonadales	D_4__Pseudomonadaceae	D_5__Pseudomonas	NA	NA	NA	NA	NA	NA	NA	NA	NA
9de12fb69c17287ab406726feaa56c16	D_0__Bacteria	D_1__Proteobacteria	D_2__Alphaproteobacteria	D_3__Rhizobiales	D_4__Xanthobacteraceae	D_5__Rhodoplanes	Ambiguous_taxa	D_7__	D_8__	D_9__	D_10__	D_11__	D_12__	D_13__	D_14__
ed0ab69583fb028e9167a9c59d66db13	D_0__Bacteria	D_1__Acidobacteria	D_2__Subgroup 6	NA	NA	NA	NA	NA	NA	NA	NA	NA	NA	NA	NA
3755d23557bf80c3d2fe28b54bdacf11	D_0__Bacteria	D_1__Planctomycetes	D_2__Phycisphaerae	D_3__Tepidisphaerales	D_4__WD2101 soil group	D_5__uncultured soil bacterium	D_6__	D_7__	D_8__	D_9__	D_10__	D_11__	D_12__	D_13__	D_14__
7bbd98e46f1465cdb57cfa7d16b7833a	D_0__Bacteria	D_1__Verrucomicrobia	D_2__Verrucomicrobiae	D_3__Chthoniobacterales	D_4__Chthoniobacteraceae	D_5__Candidatus Udaeobacter	NA	NA	NA	NA	NA	NA	NA	NA	NA
ee9f57c35bea73fd92d5d11203816ba4	D_0__Bacteria	D_1__Acidobacteria	D_2__Subgroup 6	NA	NA	NA	NA	NA	NA	NA	NA	NA	NA	NA	NA
99f88ae552d3d57aea6d8289fe6c77be	D_0__Bacteria	D_1__Bacteroidetes	D_2__Bacteroidia	D_3__Bacteroidales	D_4__Bacteroidaceae	D_5__Bacteroides	D_6__uncultured bacterium	D_7__	D_8__	D_9__	D_10__	D_11__	D_12__	D_13__	D_14__
c5858105726d40526e8c69274af20a2a	D_0__Bacteria	D_1__Actinobacteria	D_2__Acidimicrobiia	D_3__Microtrichales	D_4__Ilumatobacteraceae	D_5__uncultured	D_6__uncultured bacterium	D_7__	D_8__	D_9__	D_10__	D_11__	D_12__	D_13__	D_14__
189139adee57b3239a4f8f78fbd8a98b	D_0__Bacteria	D_1__Proteobacteria	D_2__Deltaproteobacteria	D_3__Myxococcales	D_4__Archangiaceae	NA	NA	NA	NA	NA	NA	NA	NA	NA	NA
2113dd9c00671b7e230cfa6aded19f7b	D_0__Bacteria	D_1__Acidobacteria	D_2__Subgroup 5	NA	NA	NA	NA	NA	NA	NA	NA	NA	NA	NA	NA
7a894288e7e62972a0a25cf6dfc9351b	D_0__Bacteria	D_1__Bacteroidetes	D_2__Bacteroidia	D_3__Cytophagales	D_4__Microscillaceae	D_5__uncultured	NA	NA	NA	NA	NA	NA	NA	NA	NA
6690ee6e9bd74a5cf6d06a5439e18894	D_0__Bacteria	D_1__Acidobacteria	D_2__Holophagae	D_3__Subgroup 7	D_4__uncultured Acidobacterium sp.	D_5__	D_6__	D_7__	D_8__	D_9__	D_10__	D_11__	D_12__	D_13__	D_14__
4abe11df81fefa1d7ace8f8dbc2dbb4c	D_0__Bacteria	D_1__Proteobacteria	D_2__Deltaproteobacteria	D_3__Myxococcales	D_4__Archangiaceae	D_5__Anaeromyxobacter	D_6__uncultured bacterium	D_7__	D_8__	D_9__	D_10__	D_11__	D_12__	D_13__	D_14__
bae154a560526cc9ec980b84d31a1d2f	D_0__Bacteria	D_1__Proteobacteria	D_2__Gammaproteobacteria	D_3__Pseudomonadales	D_4__Pseudomonadaceae	D_5__Pseudomonas	NA	NA	NA	NA	NA	NA	NA	NA	NA
f197b924a695136b884a891066bb83c1	D_0__Bacteria	D_1__Verrucomicrobia	D_2__Verrucomicrobiae	D_3__Pedosphaerales	D_4__Pedosphaeraceae	NA	NA	NA	NA	NA	NA	NA	NA	NA	NA
b0bf03f89b93aa58da1c6e9b2fbddfae	D_0__Bacteria	D_1__Proteobacteria	D_2__Gammaproteobacteria	D_3__Betaproteobacteriales	D_4__Burkholderiaceae	D_5__Massilia	NA	NA	NA	NA	NA	NA	NA	NA	NA
033fca29628523860815f1898302e20f	D_0__Bacteria	D_1__Bacteroidetes	D_2__Bacteroidia	D_3__Sphingobacteriales	D_4__AKYH767	D_5__uncultured bacterium	D_6__	D_7__	D_8__	D_9__	D_10__	D_11__	D_12__	D_13__	D_14__
a5f2efa4b288eecf41d0587b68851faf	D_0__Bacteria	D_1__Verrucomicrobia	D_2__Verrucomicrobiae	D_3__Pedosphaerales	D_4__Pedosphaeraceae	NA	NA	NA	NA	NA	NA	NA	NA	NA	NA
ea206187dc6d4a602a8a8ee09dbcf322	D_0__Bacteria	D_1__Proteobacteria	D_2__Gammaproteobacteria	D_3__Cellvibrionales	D_4__Cellvibrionaceae	D_5__uncultured	D_6__uncultured bacterium	D_7__	D_8__	D_9__	D_10__	D_11__	D_12__	D_13__	D_14__
a1d4445d742dfba2444fce8c4efb54bf	D_0__Bacteria	D_1__Verrucomicrobia	D_2__Verrucomicrobiae	D_3__Pedosphaerales	D_4__Pedosphaeraceae	D_5__ADurb.Bin063-1	D_6__uncultured soil bacterium	D_7__	D_8__	D_9__	D_10__	D_11__	D_12__	D_13__	D_14__
9eb5d2a2fcd159392716c1140b450f29	D_0__Bacteria	D_1__Actinobacteria	D_2__Actinobacteria	D_3__Micrococcales	D_4__Cellulomonadaceae	D_5__Cellulomonas	NA	NA	NA	NA	NA	NA	NA	NA	NA
f3914b04b3da3ac5faf50a310b50bf97	D_0__Bacteria	D_1__Actinobacteria	D_2__Actinobacteria	D_3__Propionibacteriales	D_4__Nocardioidaceae	D_5__Nocardioides	D_6__Nocardioides sp.	D_7__	D_8__	D_9__	D_10__	D_11__	D_12__	D_13__	D_14__
f6165dc93b9d6c0e60be086620950cc1	D_0__Bacteria	D_1__Chloroflexi	D_2__Anaerolineae	D_3__RBG-13-54-9	NA	NA	NA	NA	NA	NA	NA	NA	NA	NA	NA
8126bf58db54bd2e8943c19aba56ff14	D_0__Bacteria	D_1__Bacteroidetes	D_2__Bacteroidia	D_3__Cytophagales	D_4__Microscillaceae	D_5__Ohtaekwangia	Ambiguous_taxa	D_7__	D_8__	D_9__	D_10__	D_11__	D_12__	D_13__	D_14__
5c1a4d205e4a762ddcac0b241fafc891	D_0__Bacteria	D_1__Acidobacteria	D_2__Subgroup 6	D_3__uncultured microorganism	D_4__	D_5__	D_6__	D_7__	D_8__	D_9__	D_10__	D_11__	D_12__	D_13__	D_14__
17f4bf4dc8e6eef119a8c9b3a6be10f5	D_0__Bacteria	D_1__Acidobacteria	D_2__Subgroup 6	NA	NA	NA	NA	NA	NA	NA	NA	NA	NA	NA	NA
2d000aa215dbbf14e4b62d53abd51565	D_0__Bacteria	D_1__Chloroflexi	D_2__TK10	Ambiguous_taxa	D_4__	D_5__	D_6__	D_7__	D_8__	D_9__	D_10__	D_11__	D_12__	D_13__	D_14__
902dbb440bb0e0b83e072f513598fc54	D_0__Bacteria	D_1__Latescibacteria	NA	NA	NA	NA	NA	NA	NA	NA	NA	NA	NA	NA	NA
a5f7b31ef2b075a02a9c59412ec142f5	D_0__Bacteria	D_1__Proteobacteria	D_2__Alphaproteobacteria	D_3__Acetobacterales	D_4__Acetobacterales Incertae Sedis	NA	NA	NA	NA	NA	NA	NA	NA	NA	NA
9218d12558544c05460d16f1f9a11382	D_0__Bacteria	D_1__Proteobacteria	D_2__Gammaproteobacteria	D_3__Xanthomonadales	D_4__Xanthomonadaceae	D_5__Arenimonas	NA	NA	NA	NA	NA	NA	NA	NA	NA
380735281001ffd3d5db03a8d7b8d695	D_0__Bacteria	D_1__Acidobacteria	D_2__Subgroup 6	NA	NA	NA	NA	NA	NA	NA	NA	NA	NA	NA	NA
7a318b39254b4e4f25c609fea49b1490	D_0__Bacteria	D_1__Actinobacteria	D_2__Acidimicrobiia	D_3__IMCC26256	D_4__uncultured Acidimicrobidae bacterium	D_5__	D_6__	D_7__	D_8__	D_9__	D_10__	D_11__	D_12__	D_13__	D_14__
8281a9b39af4c697b9f4f5fceb71397a	D_0__Bacteria	D_1__Proteobacteria	D_2__Gammaproteobacteria	D_3__Betaproteobacteriales	D_4__SC-I-84	NA	NA	NA	NA	NA	NA	NA	NA	NA	NA
49de54b8471f092f21a7ad7c6214111b	D_0__Bacteria	D_1__Proteobacteria	D_2__Alphaproteobacteria	D_3__Rhodobacterales	D_4__Rhodobacteraceae	NA	NA	NA	NA	NA	NA	NA	NA	NA	NA
a1fe39a918086e0b11a9e875b3ec5dc6	D_0__Bacteria	D_1__Proteobacteria	D_2__Gammaproteobacteria	D_3__Cellvibrionales	D_4__Spongiibacteraceae	D_5__BD1-7 clade	D_6__uncultured bacterium	D_7__	D_8__	D_9__	D_10__	D_11__	D_12__	D_13__	D_14__
54b12b549c536a0991f68aca2bdc6e5a	D_0__Bacteria	D_1__Acidobacteria	D_2__Blastocatellia (Subgroup 4)	D_3__Pyrinomonadales	D_4__Pyrinomonadaceae	D_5__RB41	NA	NA	NA	NA	NA	NA	NA	NA	NA
37e799590fd456e60487c8c15449ad39	D_0__Bacteria	D_1__Actinobacteria	D_2__Actinobacteria	D_3__Propionibacteriales	D_4__Nocardioidaceae	D_5__Nocardioides	D_6__metagenome	D_7__	D_8__	D_9__	D_10__	D_11__	D_12__	D_13__	D_14__
92c668fa73ccba2ecf18c471b4afc905	D_0__Bacteria	D_1__Acidobacteria	D_2__Blastocatellia (Subgroup 4)	D_3__Blastocatellales	D_4__Blastocatellaceae	NA	NA	NA	NA	NA	NA	NA	NA	NA	NA
9de99e9ed8290d21d3a0de804d640f35	D_0__Bacteria	D_1__Proteobacteria	D_2__Deltaproteobacteria	D_3__Myxococcales	D_4__Haliangiaceae	D_5__Haliangium	D_6__uncultured bacterium	D_7__	D_8__	D_9__	D_10__	D_11__	D_12__	D_13__	D_14__
166b0cd841d00693bf29df23a62ddb42	D_0__Bacteria	D_1__Proteobacteria	D_2__Deltaproteobacteria	D_3__Myxococcales	D_4__Phaselicystidaceae	D_5__Phaselicystis	D_6__uncultured Polyangiaceae bacterium	D_7__	D_8__	D_9__	D_10__	D_11__	D_12__	D_13__	D_14__
23c3482570135a0b431f5b29402df348	D_0__Archaea	D_1__Thaumarchaeota	D_2__Nitrososphaeria	D_3__Nitrososphaerales	D_4__Nitrososphaeraceae	NA	NA	NA	NA	NA	NA	NA	NA	NA	NA
00c6e22250707331f1293a782480394a	D_0__Bacteria	D_1__Acidobacteria	D_2__Subgroup 6	D_3__uncultured Geothrix sp.	D_4__	D_5__	D_6__	D_7__	D_8__	D_9__	D_10__	D_11__	D_12__	D_13__	D_14__
bc8b2fd1832c8618a164698f07ef00ee	D_0__Bacteria	D_1__Firmicutes	D_2__Clostridia	D_3__Clostridiales	D_4__Family XI	D_5__Sedimentibacter	NA	NA	NA	NA	NA	NA	NA	NA	NA
4a2a6b65749c785ac5a11e22edcb3ed9	D_0__Bacteria	D_1__Proteobacteria	D_2__Gammaproteobacteria	D_3__Steroidobacterales	D_4__Steroidobacteraceae	D_5__Steroidobacter	NA	NA	NA	NA	NA	NA	NA	NA	NA
df4b9b69b2e7816b36e8e87fd74e30d3	D_0__Bacteria	D_1__Bacteroidetes	D_2__Bacteroidia	D_3__Flavobacteriales	D_4__Flavobacteriaceae	D_5__Flavobacterium	D_6__Flavobacterium sp. bk_38	D_7__	D_8__	D_9__	D_10__	D_11__	D_12__	D_13__	D_14__
e57db92cb442f428863438d470f46f10	D_0__Bacteria	D_1__Proteobacteria	D_2__Gammaproteobacteria	D_3__Betaproteobacteriales	D_4__Rhodocyclaceae	D_5__uncultured	NA	NA	NA	NA	NA	NA	NA	NA	NA
71a874c3b531aac733fea80d723e0aa6	D_0__Bacteria	D_1__Proteobacteria	D_2__Deltaproteobacteria	D_3__Myxococcales	D_4__bacteriap25	D_5__uncultured bacterium	D_6__	D_7__	D_8__	D_9__	D_10__	D_11__	D_12__	D_13__	D_14__
63966c96c0a118578e6c5b8f7a480393	D_0__Bacteria	D_1__Actinobacteria	D_2__Thermoleophilia	D_3__Solirubrobacterales	D_4__Solirubrobacteraceae	D_5__Solirubrobacter	NA	NA	NA	NA	NA	NA	NA	NA	NA
5768f62cab25420d845958460220e9f5	D_0__Bacteria	D_1__Actinobacteria	D_2__Actinobacteria	D_3__Micromonosporales	D_4__Micromonosporaceae	NA	NA	NA	NA	NA	NA	NA	NA	NA	NA
0c8818749e8268df64a977dbacef88c8	D_0__Bacteria	D_1__Bacteroidetes	D_2__Bacteroidia	D_3__Bacteroidales	D_4__Tannerellaceae	D_5__Macellibacteroides	Ambiguous_taxa	D_7__	D_8__	D_9__	D_10__	D_11__	D_12__	D_13__	D_14__
e8cfb133453fb4ecbebea1c9cd611da1	D_0__Bacteria	D_1__Acidobacteria	D_2__Subgroup 6	NA	NA	NA	NA	NA	NA	NA	NA	NA	NA	NA	NA
de5b9b73bd536b427cc7cf2ea8f63233	D_0__Bacteria	D_1__Proteobacteria	D_2__Alphaproteobacteria	D_3__Rhizobiales	D_4__Rhizobiaceae	NA	NA	NA	NA	NA	NA	NA	NA	NA	NA
c338fec13a0b2cedbcfb41f9e95d41a6	D_0__Bacteria	D_1__Proteobacteria	D_2__Gammaproteobacteria	D_3__Betaproteobacteriales	D_4__Nitrosomonadaceae	D_5__mle1-7	D_6__metagenome	D_7__	D_8__	D_9__	D_10__	D_11__	D_12__	D_13__	D_14__
0eef687e655ef95d625a5f6bba6735e5	D_0__Bacteria	D_1__Proteobacteria	D_2__Deltaproteobacteria	D_3__Myxococcales	D_4__bacteriap25	D_5__uncultured bacterium	D_6__	D_7__	D_8__	D_9__	D_10__	D_11__	D_12__	D_13__	D_14__
e22e06326fa9ba76aab261d5a54cffd6	D_0__Bacteria	D_1__Bacteroidetes	D_2__Bacteroidia	D_3__Chitinophagales	D_4__Chitinophagaceae	D_5__uncultured	D_6__uncultured Chitinophagaceae bacterium	D_7__	D_8__	D_9__	D_10__	D_11__	D_12__	D_13__	D_14__
ff751ee9fb750511376aa60425bcc510	D_0__Bacteria	D_1__Acidobacteria	D_2__Subgroup 6	NA	NA	NA	NA	NA	NA	NA	NA	NA	NA	NA	NA
5e6abde9b379ddfc4d0c69a83e1ef700	D_0__Bacteria	D_1__Proteobacteria	D_2__Gammaproteobacteria	D_3__Pseudomonadales	D_4__Pseudomonadaceae	D_5__Pseudomonas	NA	NA	NA	NA	NA	NA	NA	NA	NA
e35fbc9192ac56c164b437c706cf58ad	D_0__Bacteria	D_1__Proteobacteria	D_2__Gammaproteobacteria	D_3__Enterobacteriales	D_4__Enterobacteriaceae	D_5__Yersinia	NA	NA	NA	NA	NA	NA	NA	NA	NA
d33bfcc4466c38f86b12376b55bb8e77	D_0__Bacteria	D_1__Proteobacteria	D_2__Deltaproteobacteria	D_3__Myxococcales	D_4__Polyangiaceae	D_5__uncultured	D_6__uncultured delta proteobacterium	D_7__	D_8__	D_9__	D_10__	D_11__	D_12__	D_13__	D_14__
e20c8393460f627bb0d6d6a7b7115040	D_0__Bacteria	D_1__Acidobacteria	D_2__Subgroup 6	D_3__uncultured Saccharibacillus sp.	D_4__	D_5__	D_6__	D_7__	D_8__	D_9__	D_10__	D_11__	D_12__	D_13__	D_14__
090da4879e61700577e42101adcb2a99	D_0__Bacteria	D_1__Proteobacteria	D_2__Gammaproteobacteria	D_3__Betaproteobacteriales	D_4__SC-I-84	NA	NA	NA	NA	NA	NA	NA	NA	NA	NA
083fc44856eea591119b0e3f8c53361e	D_0__Bacteria	D_1__Proteobacteria	D_2__Gammaproteobacteria	D_3__Betaproteobacteriales	D_4__Burkholderiaceae	D_5__Acidovorax	NA	NA	NA	NA	NA	NA	NA	NA	NA
6c199bbf2c0b20051cf6cef7df026588	D_0__Bacteria	D_1__Chloroflexi	D_2__Anaerolineae	D_3__SBR1031	D_4__A4b	D_5__uncultured bacterium	D_6__	D_7__	D_8__	D_9__	D_10__	D_11__	D_12__	D_13__	D_14__
89870f486089ef0266008e0b72bdebc9	D_0__Bacteria	D_1__Chloroflexi	D_2__Anaerolineae	D_3__SBR1031	D_4__A4b	D_5__uncultured soil bacterium	D_6__	D_7__	D_8__	D_9__	D_10__	D_11__	D_12__	D_13__	D_14__
06e054cd1de0a319061356675c63036d	D_0__Bacteria	D_1__Actinobacteria	D_2__Actinobacteria	D_3__Pseudonocardiales	D_4__Pseudonocardiaceae	D_5__Pseudonocardia	NA	NA	NA	NA	NA	NA	NA	NA	NA
b7a3b09498b6e4a238f51cf947379a4f	D_0__Bacteria	D_1__Acidobacteria	D_2__Acidobacteriia	D_3__Solibacterales	D_4__Solibacteraceae (Subgroup 3)	D_5__Candidatus Solibacter	D_6__metagenome	D_7__	D_8__	D_9__	D_10__	D_11__	D_12__	D_13__	D_14__
77692c95786b8352b585e56e8a0fb9cc	D_0__Bacteria	D_1__Proteobacteria	D_2__Alphaproteobacteria	D_3__Rhizobiales	D_4__Xanthobacteraceae	D_5__Rhodoplanes	NA	NA	NA	NA	NA	NA	NA	NA	NA
d90d17e595ee1650cd75fd32c40d0e3c	D_0__Bacteria	D_1__Actinobacteria	D_2__Actinobacteria	D_3__Micrococcales	D_4__Intrasporangiaceae	NA	NA	NA	NA	NA	NA	NA	NA	NA	NA
054b561d07e79ede897b398b82e3a1b5	D_0__Bacteria	D_1__Firmicutes	D_2__Clostridia	D_3__Clostridiales	D_4__Clostridiaceae 1	D_5__Clostridium sensu stricto 1	NA	NA	NA	NA	NA	NA	NA	NA	NA
d94013c4c2944dc753feb747403cb677	D_0__Bacteria	D_1__Bacteroidetes	D_2__Bacteroidia	D_3__Cytophagales	D_4__Hymenobacteraceae	D_5__Adhaeribacter	NA	NA	NA	NA	NA	NA	NA	NA	NA
6820a64cad2cc334a5a95634f774b2d9	D_0__Bacteria	D_1__Acidobacteria	D_2__Subgroup 11	D_3__uncultured bacterium	D_4__	D_5__	D_6__	D_7__	D_8__	D_9__	D_10__	D_11__	D_12__	D_13__	D_14__
bb2a6a84ee603255544e5099c468d770	D_0__Bacteria	D_1__Chloroflexi	D_2__Anaerolineae	D_3__SBR1031	D_4__uncultured bacterium	D_5__	D_6__	D_7__	D_8__	D_9__	D_10__	D_11__	D_12__	D_13__	D_14__
0c5628ad5e7c538e2e5b81cfbeee35fa	D_0__Bacteria	D_1__Bacteroidetes	D_2__Bacteroidia	D_3__Chitinophagales	D_4__Chitinophagaceae	D_5__uncultured	NA	NA	NA	NA	NA	NA	NA	NA	NA
a0967680a56f8714093326a41776c1b0	D_0__Bacteria	D_1__Proteobacteria	D_2__Gammaproteobacteria	D_3__Betaproteobacteriales	D_4__Nitrosomonadaceae	D_5__Ellin6067	D_6__uncultured bacterium	D_7__	D_8__	D_9__	D_10__	D_11__	D_12__	D_13__	D_14__
0917a855050a924df90e0256cb17537c	D_0__Bacteria	D_1__Firmicutes	D_2__Bacilli	D_3__Bacillales	D_4__Bacillaceae	D_5__Bacillus	NA	NA	NA	NA	NA	NA	NA	NA	NA
aee68dc526a84674523c320b78084e82	D_0__Bacteria	D_1__Proteobacteria	D_2__Gammaproteobacteria	D_3__Betaproteobacteriales	D_4__Neisseriaceae	D_5__uncultured	Ambiguous_taxa	D_7__	D_8__	D_9__	D_10__	D_11__	D_12__	D_13__	D_14__
9136e7116416537927d34c34eaacc6f6	D_0__Bacteria	D_1__Acidobacteria	D_2__Subgroup 17	NA	NA	NA	NA	NA	NA	NA	NA	NA	NA	NA	NA
f72d962ad85766245ac8e455fe4594fe	D_0__Bacteria	D_1__Verrucomicrobia	D_2__Verrucomicrobiae	D_3__Chthoniobacterales	D_4__Xiphinematobacteraceae	D_5__Candidatus Xiphinematobacter	NA	NA	NA	NA	NA	NA	NA	NA	NA
acedf803a94fc9be192323c58782b8e8	D_0__Bacteria	D_1__Verrucomicrobia	D_2__Verrucomicrobiae	D_3__Pedosphaerales	D_4__Pedosphaeraceae	D_5__uncultured bacterium	D_6__	D_7__	D_8__	D_9__	D_10__	D_11__	D_12__	D_13__	D_14__
9664a2d9f1c0480e52a4f17251694a1f	D_0__Bacteria	D_1__Actinobacteria	D_2__Actinobacteria	D_3__Propionibacteriales	D_4__Nocardioidaceae	D_5__Nocardioides	NA	NA	NA	NA	NA	NA	NA	NA	NA
a6e871f484b3be169c28f11b1df7f74c	D_0__Bacteria	D_1__Actinobacteria	D_2__Actinobacteria	D_3__Propionibacteriales	D_4__Nocardioidaceae	D_5__Nocardioides	NA	NA	NA	NA	NA	NA	NA	NA	NA
d9f50260cac9ff03ad22a9e5864d26fa	D_0__Bacteria	D_1__Gemmatimonadetes	D_2__Gemmatimonadetes	D_3__Gemmatimonadales	D_4__Gemmatimonadaceae	D_5__uncultured	NA	NA	NA	NA	NA	NA	NA	NA	NA
eee8a562704664e2d7bf572a2e3932ea	D_0__Bacteria	D_1__Acidobacteria	D_2__Acidobacteriia	D_3__Solibacterales	D_4__Solibacteraceae (Subgroup 3)	D_5__Candidatus Solibacter	D_6__uncultured Acidobacteriales bacterium	D_7__	D_8__	D_9__	D_10__	D_11__	D_12__	D_13__	D_14__
197d4df07a43d44406a94885acb450de	D_0__Bacteria	D_1__Actinobacteria	D_2__Actinobacteria	D_3__Propionibacteriales	D_4__Nocardioidaceae	D_5__Marmoricola	NA	NA	NA	NA	NA	NA	NA	NA	NA
3162f414241832f86efc15eda2c0a897	D_0__Bacteria	D_1__Proteobacteria	D_2__Gammaproteobacteria	D_3__Steroidobacterales	D_4__Steroidobacteraceae	D_5__uncultured	NA	NA	NA	NA	NA	NA	NA	NA	NA
622a82673ea53109faa473199a6cc5f7	D_0__Bacteria	D_1__Proteobacteria	D_2__Deltaproteobacteria	D_3__Desulfarculales	D_4__Desulfarculaceae	D_5__uncultured	D_6__uncultured proteobacterium	D_7__	D_8__	D_9__	D_10__	D_11__	D_12__	D_13__	D_14__
59e19e1520ff881898df5c147b6d2974	D_0__Bacteria	D_1__Acidobacteria	D_2__Subgroup 6	NA	NA	NA	NA	NA	NA	NA	NA	NA	NA	NA	NA
2d771c02f899aa50128d0dc9f362eddf	D_0__Archaea	D_1__Thaumarchaeota	D_2__Nitrososphaeria	D_3__Nitrososphaerales	D_4__Nitrososphaeraceae	NA	NA	NA	NA	NA	NA	NA	NA	NA	NA
515f17fa5a8b397c521e47ea6dca9627	D_0__Bacteria	D_1__Proteobacteria	D_2__Deltaproteobacteria	D_3__Myxococcales	D_4__bacteriap25	D_5__metagenome	D_6__	D_7__	D_8__	D_9__	D_10__	D_11__	D_12__	D_13__	D_14__
d54e127c96e593a0a9d8779e8b00ce14	D_0__Bacteria	D_1__Actinobacteria	D_2__Thermoleophilia	D_3__Gaiellales	D_4__uncultured	NA	NA	NA	NA	NA	NA	NA	NA	NA	NA
b6788af6a8278bca43bd381fca78b05a	D_0__Bacteria	D_1__Proteobacteria	D_2__Gammaproteobacteria	D_3__Betaproteobacteriales	D_4__TRA3-20	NA	NA	NA	NA	NA	NA	NA	NA	NA	NA
23fefe33c6a3c48622c2ac6b1e01d8aa	D_0__Bacteria	D_1__Bacteroidetes	D_2__Bacteroidia	D_3__Chitinophagales	D_4__Saprospiraceae	D_5__uncultured	D_6__uncultured Haliscomenobacter sp.	D_7__	D_8__	D_9__	D_10__	D_11__	D_12__	D_13__	D_14__
3c0fdf7174b1c0522fe51354db493b49	D_0__Bacteria	D_1__Actinobacteria	D_2__Actinobacteria	D_3__Corynebacteriales	D_4__Nocardiaceae	D_5__Williamsia	NA	NA	NA	NA	NA	NA	NA	NA	NA
e218a40e81cb281eb6ad6a8a90652a41	D_0__Bacteria	D_1__Acidobacteria	D_2__Subgroup 6	NA	NA	NA	NA	NA	NA	NA	NA	NA	NA	NA	NA
a67f634a58193f4cfbad12f74bfd5284	D_0__Bacteria	D_1__Proteobacteria	D_2__Alphaproteobacteria	D_3__Caulobacterales	D_4__Caulobacteraceae	D_5__Phenylobacterium	NA	NA	NA	NA	NA	NA	NA	NA	NA
4f424e7feb786039af9d36f412392da0	D_0__Bacteria	D_1__Proteobacteria	D_2__Deltaproteobacteria	D_3__Myxococcales	D_4__Haliangiaceae	D_5__Haliangium	D_6__uncultured delta proteobacterium	D_7__	D_8__	D_9__	D_10__	D_11__	D_12__	D_13__	D_14__
15f5ace781ab09aadffb5dfc021fe392	D_0__Bacteria	D_1__Acidobacteria	D_2__Subgroup 6	NA	NA	NA	NA	NA	NA	NA	NA	NA	NA	NA	NA
c2ef5cb5e9616577a23c8e60f34edfe3	D_0__Bacteria	D_1__Acidobacteria	D_2__Subgroup 17	NA	NA	NA	NA	NA	NA	NA	NA	NA	NA	NA	NA
0922bb511ef82b441688ed4eceb334af	D_0__Bacteria	D_1__Acidobacteria	D_2__Acidobacteriia	D_3__Solibacterales	D_4__Solibacteraceae (Subgroup 3)	D_5__Candidatus Solibacter	NA	NA	NA	NA	NA	NA	NA	NA	NA
1340404f4c69a180637c3bf19b346b5a	D_0__Bacteria	D_1__Acidobacteria	D_2__Blastocatellia (Subgroup 4)	D_3__Pyrinomonadales	D_4__Pyrinomonadaceae	D_5__RB41	NA	NA	NA	NA	NA	NA	NA	NA	NA
2b2c48d492d3597e257c8f0dc8400faf	D_0__Bacteria	D_1__Bacteroidetes	D_2__Bacteroidia	D_3__Bacteroidales	D_4__Dysgonomonadaceae	D_5__uncultured	D_6__uncultured bacterium	D_7__	D_8__	D_9__	D_10__	D_11__	D_12__	D_13__	D_14__
20f94ea32fca9c64a5d40ab158f2bfd3	D_0__Bacteria	D_1__Proteobacteria	D_2__Alphaproteobacteria	D_3__Micropepsales	D_4__Micropepsaceae	D_5__uncultured	NA	NA	NA	NA	NA	NA	NA	NA	NA
34df8db0e381cd1ebb068a096ce00eba	D_0__Bacteria	D_1__Firmicutes	D_2__Clostridia	D_3__Clostridiales	D_4__Ruminococcaceae	D_5__Ruminococcaceae UCG-010	NA	NA	NA	NA	NA	NA	NA	NA	NA
3966b92e6a368e4135cf8995e7b42bae	D_0__Bacteria	D_1__Chloroflexi	D_2__Anaerolineae	D_3__SBR1031	D_4__uncultured compost bacterium	D_5__	D_6__	D_7__	D_8__	D_9__	D_10__	D_11__	D_12__	D_13__	D_14__
f0b62957025049a321991e488417af1c	D_0__Bacteria	D_1__Proteobacteria	D_2__Deltaproteobacteria	D_3__Myxococcales	D_4__Haliangiaceae	D_5__Haliangium	D_6__uncultured Myxococcales bacterium	D_7__	D_8__	D_9__	D_10__	D_11__	D_12__	D_13__	D_14__
4aa8b18004c4b0b191b57d672d1edf44	D_0__Bacteria	D_1__Chloroflexi	D_2__Anaerolineae	D_3__SBR1031	D_4__uncultured bacterium	D_5__	D_6__	D_7__	D_8__	D_9__	D_10__	D_11__	D_12__	D_13__	D_14__
8e8c9bcdc27b0caf2cdca670bec6762a	D_0__Bacteria	D_1__Latescibacteria	D_2__Latescibacteria	D_3__Latescibacterales	D_4__Latescibacteraceae	D_5__metagenome	D_6__	D_7__	D_8__	D_9__	D_10__	D_11__	D_12__	D_13__	D_14__
f6d8910a93dbdc1e16d3b88d7efd093b	D_0__Bacteria	D_1__Actinobacteria	D_2__Acidimicrobiia	D_3__Microtrichales	D_4__Ilumatobacteraceae	D_5__Ilumatobacter	NA	NA	NA	NA	NA	NA	NA	NA	NA
cc89b49e34839d38f48ade2654541aa1	D_0__Bacteria	D_1__Firmicutes	D_2__Clostridia	D_3__Clostridiales	D_4__Lachnospiraceae	NA	NA	NA	NA	NA	NA	NA	NA	NA	NA
9b88a062b99864af94e501192f1a8084	D_0__Bacteria	D_1__Actinobacteria	D_2__Acidimicrobiia	D_3__Actinomarinales	D_4__uncultured	NA	NA	NA	NA	NA	NA	NA	NA	NA	NA
23ebcafe7098e16b3a7f4e63f1c6473d	D_0__Bacteria	D_1__Proteobacteria	D_2__Gammaproteobacteria	D_3__Betaproteobacteriales	D_4__Nitrosomonadaceae	D_5__MND1	NA	NA	NA	NA	NA	NA	NA	NA	NA
604776166d276b65c91d33cd94b7eb4f	D_0__Bacteria	D_1__Acidobacteria	D_2__Subgroup 22	NA	NA	NA	NA	NA	NA	NA	NA	NA	NA	NA	NA
88f47e17384c851a9313698cb1931578	D_0__Bacteria	D_1__Actinobacteria	D_2__Thermoleophilia	D_3__Gaiellales	D_4__uncultured	NA	NA	NA	NA	NA	NA	NA	NA	NA	NA
d6a07fea669c11aece6e77cede00a9e3	D_0__Bacteria	D_1__Proteobacteria	D_2__Deltaproteobacteria	D_3__Myxococcales	D_4__BIrii41	D_5__metagenome	D_6__	D_7__	D_8__	D_9__	D_10__	D_11__	D_12__	D_13__	D_14__
5cb9c03c13542f9a07bb984fb140556a	D_0__Bacteria	D_1__Bacteroidetes	D_2__Bacteroidia	D_3__Flavobacteriales	D_4__Flavobacteriaceae	D_5__Flavobacterium	NA	NA	NA	NA	NA	NA	NA	NA	NA
bac9039cd11889b15f9635455cacce09	D_0__Bacteria	D_1__Acidobacteria	D_2__Subgroup 6	NA	NA	NA	NA	NA	NA	NA	NA	NA	NA	NA	NA
1e7614b6f580d9466701093010339571	D_0__Bacteria	D_1__Acidobacteria	D_2__Acidobacteriia	D_3__Solibacterales	D_4__Solibacteraceae (Subgroup 3)	D_5__Bryobacter	NA	NA	NA	NA	NA	NA	NA	NA	NA
e332e3ad6237859d2c2d8af4674612d5	D_0__Bacteria	D_1__Spirochaetes	D_2__Spirochaetia	D_3__Spirochaetales	D_4__Spirochaetaceae	D_5__Spirochaeta 2	D_6__Spirochaetes bacterium pACH87	D_7__	D_8__	D_9__	D_10__	D_11__	D_12__	D_13__	D_14__
556a87ac12d1009e550e411e30ad1fb5	D_0__Bacteria	D_1__Bacteroidetes	D_2__Bacteroidia	D_3__Bacteroidales	D_4__Paludibacteraceae	D_5__uncultured	D_6__uncultured bacterium	D_7__	D_8__	D_9__	D_10__	D_11__	D_12__	D_13__	D_14__
d7752e53520f9e14786731ab158bb806	D_0__Bacteria	D_1__Proteobacteria	D_2__Deltaproteobacteria	D_3__Myxococcales	D_4__Archangiaceae	NA	NA	NA	NA	NA	NA	NA	NA	NA	NA
71bdc1529dfea84ca1a145d97a8798f0	D_0__Bacteria	D_1__Acidobacteria	D_2__Acidobacteriia	D_3__Solibacterales	D_4__Solibacteraceae (Subgroup 3)	D_5__Candidatus Solibacter	NA	NA	NA	NA	NA	NA	NA	NA	NA
9a0c41cedfc44e6b00b0c918f7b71472	D_0__Bacteria	D_1__Acidobacteria	D_2__Acidobacteriia	D_3__Solibacterales	D_4__Solibacteraceae (Subgroup 3)	D_5__Bryobacter	NA	NA	NA	NA	NA	NA	NA	NA	NA
45bf6f068134049d08cfce25cafcc2a5	D_0__Bacteria	D_1__Acidobacteria	D_2__Blastocatellia (Subgroup 4)	D_3__Blastocatellales	D_4__Blastocatellaceae	D_5__JGI 0001001-H03	NA	NA	NA	NA	NA	NA	NA	NA	NA
76bfb46b2d5d339ef1e5d407b9c6c3b6	D_0__Bacteria	D_1__Acidobacteria	D_2__Subgroup 5	NA	NA	NA	NA	NA	NA	NA	NA	NA	NA	NA	NA
57983e6361220eab46d62fdcd8df892a	D_0__Bacteria	D_1__Acidobacteria	D_2__Acidobacteriia	D_3__Solibacterales	D_4__Solibacteraceae (Subgroup 3)	D_5__Candidatus Solibacter	NA	NA	NA	NA	NA	NA	NA	NA	NA
1935efe643facfe1d407cb24b46f0bc0	D_0__Bacteria	D_1__Firmicutes	D_2__Clostridia	D_3__Clostridiales	D_4__Lachnospiraceae	D_5__Anaerosporobacter	NA	NA	NA	NA	NA	NA	NA	NA	NA
10328902c193b5dbcd991c597c16e642	D_0__Bacteria	D_1__Latescibacteria	D_2__Latescibacteria	D_3__Latescibacterales	D_4__Latescibacteraceae	D_5__metagenome	D_6__	D_7__	D_8__	D_9__	D_10__	D_11__	D_12__	D_13__	D_14__
ed63ffedfd89f90b64cb7dcd8a14e4b9	D_0__Bacteria	D_1__Proteobacteria	D_2__Gammaproteobacteria	D_3__Steroidobacterales	D_4__Woeseiaceae	D_5__JTB255 marine benthic group	D_6__uncultured bacterium	D_7__	D_8__	D_9__	D_10__	D_11__	D_12__	D_13__	D_14__
98841ae009a5b84a1f18ce215601680c	D_0__Bacteria	D_1__Proteobacteria	D_2__Deltaproteobacteria	D_3__Desulfuromonadales	D_4__Geobacteraceae	D_5__Geobacter	NA	NA	NA	NA	NA	NA	NA	NA	NA
e6b9f9d8905c6d14455580ef89d4eb4b	D_0__Bacteria	D_1__Actinobacteria	D_2__Actinobacteria	D_3__Streptomycetales	D_4__Streptomycetaceae	D_5__Streptomyces	NA	NA	NA	NA	NA	NA	NA	NA	NA
cbde8335518b011ff178bb68fcc4c6e6	D_0__Bacteria	D_1__Proteobacteria	D_2__Alphaproteobacteria	D_3__Sphingomonadales	D_4__Sphingomonadaceae	D_5__Sphingopyxis	D_6__uncultured bacterium	D_7__	D_8__	D_9__	D_10__	D_11__	D_12__	D_13__	D_14__
0b9a8c68a976a68b737ff0083cbafb55	D_0__Bacteria	D_1__Proteobacteria	D_2__Gammaproteobacteria	D_3__Oceanospirillales	D_4__Halomonadaceae	D_5__Halomonas	D_6__uncultured bacterium	D_7__	D_8__	D_9__	D_10__	D_11__	D_12__	D_13__	D_14__
cc5ccca9dc4891eeef04254c8de8a1e5	D_0__Bacteria	D_1__Bacteroidetes	D_2__Bacteroidia	D_3__Bacteroidales	D_4__Rikenellaceae	D_5__Alistipes	D_6__uncultured bacterium	D_7__	D_8__	D_9__	D_10__	D_11__	D_12__	D_13__	D_14__
a11eca56b5820625bb81a4703aeaa3f4	D_0__Bacteria	D_1__Proteobacteria	D_2__Gammaproteobacteria	D_3__Oceanospirillales	D_4__Halomonadaceae	D_5__Halomonas	NA	NA	NA	NA	NA	NA	NA	NA	NA
b91140a8251bcd5f55217d864a9f546a	D_0__Bacteria	D_1__Acidobacteria	D_2__Subgroup 22	D_3__uncultured Holophaga sp.	D_4__	D_5__	D_6__	D_7__	D_8__	D_9__	D_10__	D_11__	D_12__	D_13__	D_14__
7f4dbb709c7071d9f27a6815bbd4a47c	D_0__Bacteria	D_1__Actinobacteria	D_2__Actinobacteria	D_3__Micrococcales	D_4__Cellulomonadaceae	D_5__Cellulomonas	Ambiguous_taxa	D_7__	D_8__	D_9__	D_10__	D_11__	D_12__	D_13__	D_14__
a2eb278fc8d09d57cf9866fb7eaa79b8	D_0__Bacteria	D_1__Acidobacteria	D_2__Subgroup 11	D_3__uncultured Acidobacteria bacterium	D_4__	D_5__	D_6__	D_7__	D_8__	D_9__	D_10__	D_11__	D_12__	D_13__	D_14__
6d03b605b6526df98937961e8ce1a3ea	D_0__Bacteria	D_1__Chloroflexi	D_2__TK10	NA	NA	NA	NA	NA	NA	NA	NA	NA	NA	NA	NA
a42c4b24dc76546256033e0655b9b851	D_0__Bacteria	D_1__Bacteroidetes	D_2__Bacteroidia	D_3__Flavobacteriales	D_4__Flavobacteriaceae	D_5__Flavobacterium	D_6__unidentified	D_7__	D_8__	D_9__	D_10__	D_11__	D_12__	D_13__	D_14__
379f130572e94add1897ffebf88c48e2	D_0__Bacteria	D_1__Actinobacteria	D_2__Actinobacteria	D_3__Kineosporiales	D_4__Kineosporiaceae	NA	NA	NA	NA	NA	NA	NA	NA	NA	NA
1886c326b6cd0ea8b0f9a8e777b9102f	D_0__Bacteria	D_1__Acidobacteria	D_2__Subgroup 6	D_3__uncultured microorganism	D_4__	D_5__	D_6__	D_7__	D_8__	D_9__	D_10__	D_11__	D_12__	D_13__	D_14__
47df760020dba543a15e08f32b241d35	D_0__Bacteria	D_1__Acidobacteria	D_2__Subgroup 6	D_3__uncultured Holophagae bacterium	D_4__	D_5__	D_6__	D_7__	D_8__	D_9__	D_10__	D_11__	D_12__	D_13__	D_14__
8ea6876abfeff755bd924dcadff92e8d	D_0__Bacteria	D_1__Bacteroidetes	D_2__Bacteroidia	D_3__Cytophagales	D_4__Microscillaceae	D_5__Ohtaekwangia	D_6__uncultured bacterium	D_7__	D_8__	D_9__	D_10__	D_11__	D_12__	D_13__	D_14__
b4adf26fa4234c930bd27056e6940a55	D_0__Bacteria	D_1__Proteobacteria	D_2__Deltaproteobacteria	D_3__Myxococcales	D_4__Haliangiaceae	D_5__Haliangium	NA	NA	NA	NA	NA	NA	NA	NA	NA
af61a514ae222e057be3b971c7078952	D_0__Bacteria	D_1__Proteobacteria	D_2__Alphaproteobacteria	D_3__Dongiales	D_4__Dongiaceae	D_5__Dongia	D_6__metagenome	D_7__	D_8__	D_9__	D_10__	D_11__	D_12__	D_13__	D_14__
c856969eadf6d579b7e31160824bc618	D_0__Bacteria	D_1__Proteobacteria	D_2__Gammaproteobacteria	D_3__Pseudomonadales	D_4__Moraxellaceae	D_5__uncultured	Ambiguous_taxa	D_7__	D_8__	D_9__	D_10__	D_11__	D_12__	D_13__	D_14__
d50161b99e0d68f2f8a309db21199f90	D_0__Bacteria	D_1__Bacteroidetes	D_2__Bacteroidia	D_3__Sphingobacteriales	D_4__Sphingobacteriaceae	D_5__Sphingobacterium	NA	NA	NA	NA	NA	NA	NA	NA	NA
71ef742367c7901fbc121ac77c2d8614	D_0__Bacteria	D_1__Proteobacteria	D_2__Deltaproteobacteria	D_3__Myxococcales	D_4__Archangiaceae	D_5__Anaeromyxobacter	D_6__uncultured Anaeromyxobacter sp.	D_7__	D_8__	D_9__	D_10__	D_11__	D_12__	D_13__	D_14__
883a4100d2713910d33002d0a94193af	D_0__Bacteria	D_1__Proteobacteria	D_2__Deltaproteobacteria	D_3__Myxococcales	D_4__Haliangiaceae	D_5__Haliangium	NA	NA	NA	NA	NA	NA	NA	NA	NA
81437735c40b5fb730f44edb0c447d10	D_0__Bacteria	D_1__Latescibacteria	D_2__uncultured soil bacterium	D_3__	D_4__	D_5__	D_6__	D_7__	D_8__	D_9__	D_10__	D_11__	D_12__	D_13__	D_14__
fb3e9385e9fdd1f74be67cc687dbf947	D_0__Bacteria	D_1__Acidobacteria	D_2__Subgroup 6	NA	NA	NA	NA	NA	NA	NA	NA	NA	NA	NA	NA
c9d8d531612da4b04fc2b5dec978d069	D_0__Bacteria	D_1__Bacteroidetes	D_2__Bacteroidia	D_3__Chitinophagales	D_4__Chitinophagaceae	D_5__Flavitalea	NA	NA	NA	NA	NA	NA	NA	NA	NA
69b9aed1e19286c5f2efc881aeb1ce26	D_0__Bacteria	D_1__Actinobacteria	D_2__Thermoleophilia	D_3__Gaiellales	D_4__Gaiellaceae	D_5__Gaiella	NA	NA	NA	NA	NA	NA	NA	NA	NA
32341c9cb362080c9f79860381d9ab6c	D_0__Bacteria	D_1__Actinobacteria	D_2__Actinobacteria	D_3__Micromonosporales	D_4__Micromonosporaceae	D_5__Dactylosporangium	D_6__uncultured bacterium	D_7__	D_8__	D_9__	D_10__	D_11__	D_12__	D_13__	D_14__
b2c36c0c3cfa1a4d5bc6d31698f3b915	D_0__Bacteria	D_1__Firmicutes	D_2__Clostridia	D_3__Clostridiales	D_4__Ruminococcaceae	D_5__Ruminiclostridium 1	Ambiguous_taxa	D_7__	D_8__	D_9__	D_10__	D_11__	D_12__	D_13__	D_14__
5207edeb9b6cf95af051503e13bd1872	D_0__Bacteria	D_1__Bacteroidetes	D_2__Bacteroidia	D_3__Cytophagales	D_4__Hymenobacteraceae	D_5__Adhaeribacter	D_6__uncultured soil bacterium	D_7__	D_8__	D_9__	D_10__	D_11__	D_12__	D_13__	D_14__
26ba5f485a0a878b071950207d7a3103	D_0__Bacteria	D_1__Proteobacteria	D_2__Gammaproteobacteria	D_3__Betaproteobacteriales	D_4__SC-I-84	D_5__uncultured Nitrosomonadaceae bacterium	D_6__	D_7__	D_8__	D_9__	D_10__	D_11__	D_12__	D_13__	D_14__
3af9f056da3bfb26d74b128d2d1ff27f	D_0__Bacteria	D_1__Actinobacteria	D_2__MB-A2-108	Ambiguous_taxa	D_4__	D_5__	D_6__	D_7__	D_8__	D_9__	D_10__	D_11__	D_12__	D_13__	D_14__
9bcef7efb9a105bc0e27de66b220395a	D_0__Bacteria	D_1__Actinobacteria	D_2__Acidimicrobiia	D_3__Microtrichales	D_4__Iamiaceae	D_5__Iamia	NA	NA	NA	NA	NA	NA	NA	NA	NA
2bb580105c58f6e47ce5edbb4b095c42	D_0__Bacteria	D_1__Actinobacteria	D_2__Actinobacteria	D_3__Corynebacteriales	D_4__Mycobacteriaceae	D_5__Mycobacterium	NA	NA	NA	NA	NA	NA	NA	NA	NA
41270897c68b4d86724072df4736f939	D_0__Bacteria	D_1__Chloroflexi	D_2__KD4-96	NA	NA	NA	NA	NA	NA	NA	NA	NA	NA	NA	NA
8dd0d28b664e447d35d7d06c0f1dc66e	D_0__Bacteria	D_1__Acidobacteria	D_2__Subgroup 22	NA	NA	NA	NA	NA	NA	NA	NA	NA	NA	NA	NA
61ac01d994d661c57806b69e7a7d21be	D_0__Bacteria	D_1__Gemmatimonadetes	D_2__Gemmatimonadetes	D_3__Gemmatimonadales	D_4__Gemmatimonadaceae	D_5__uncultured	D_6__uncultured Gemmatimonadaceae bacterium	D_7__	D_8__	D_9__	D_10__	D_11__	D_12__	D_13__	D_14__
e6e6010416d1e4a39e13a48a9a277cae	D_0__Bacteria	D_1__Proteobacteria	D_2__Gammaproteobacteria	D_3__Pseudomonadales	D_4__Moraxellaceae	D_5__Acinetobacter	NA	NA	NA	NA	NA	NA	NA	NA	NA
c05bdc87bf4648fb129c132525b49e63	D_0__Bacteria	D_1__Actinobacteria	D_2__Actinobacteria	D_3__Micrococcales	D_4__Microbacteriaceae	NA	NA	NA	NA	NA	NA	NA	NA	NA	NA
b62d78b499b8b5a8437930ccb8d06005	D_0__Bacteria	D_1__Bacteroidetes	D_2__Bacteroidia	D_3__Cytophagales	D_4__Microscillaceae	D_5__uncultured	D_6__metagenome	D_7__	D_8__	D_9__	D_10__	D_11__	D_12__	D_13__	D_14__
5679e131b64e2de21cac28b6c7743eca	D_0__Bacteria	D_1__Acidobacteria	D_2__Subgroup 6	NA	NA	NA	NA	NA	NA	NA	NA	NA	NA	NA	NA
f3e44b2adbbc057107cc86c1cda741c6	D_0__Bacteria	D_1__Bacteroidetes	D_2__Bacteroidia	D_3__Bacteroidales	D_4__Rikenellaceae	D_5__Rikenellaceae RC9 gut group	D_6__uncultured Bacteroidales bacterium	D_7__	D_8__	D_9__	D_10__	D_11__	D_12__	D_13__	D_14__
b55ee9a0faae8c6f07b0f7fef66aef05	D_0__Bacteria	D_1__Proteobacteria	D_2__Gammaproteobacteria	D_3__Betaproteobacteriales	D_4__SC-I-84	Ambiguous_taxa	D_6__	D_7__	D_8__	D_9__	D_10__	D_11__	D_12__	D_13__	D_14__
064650756562f442b1fe145898dc745e	D_0__Bacteria	D_1__Acidobacteria	D_2__Subgroup 6	D_3__uncultivated soil bacterium clone C112	D_4__	D_5__	D_6__	D_7__	D_8__	D_9__	D_10__	D_11__	D_12__	D_13__	D_14__
2e4472908606f4b1fa88856c2bcd1791	D_0__Bacteria	D_1__Verrucomicrobia	D_2__Verrucomicrobiae	D_3__Chthoniobacterales	D_4__Chthoniobacteraceae	D_5__Candidatus Udaeobacter	NA	NA	NA	NA	NA	NA	NA	NA	NA
beb36bc187d6464fac56a0fbdf84f2e5	D_0__Bacteria	D_1__Bacteroidetes	D_2__Bacteroidia	D_3__Chitinophagales	D_4__Chitinophagaceae	D_5__uncultured	D_6__Chitinophaga sp. BN130233	D_7__	D_8__	D_9__	D_10__	D_11__	D_12__	D_13__	D_14__
85c5cf15a2c1240c7e6feca0e45f334b	D_0__Bacteria	D_1__Acidobacteria	D_2__Subgroup 6	D_3__uncultured Acidobacterium sp.	D_4__	D_5__	D_6__	D_7__	D_8__	D_9__	D_10__	D_11__	D_12__	D_13__	D_14__
56080d1c9bd6def1d30e344ed1a3b01b	D_0__Bacteria	D_1__Proteobacteria	D_2__Deltaproteobacteria	D_3__Desulfuromonadales	D_4__Geobacteraceae	D_5__Geobacter	NA	NA	NA	NA	NA	NA	NA	NA	NA
4e9c8cf878bb5e233baf12eb8d544ec3	D_0__Bacteria	D_1__Gemmatimonadetes	D_2__Gemmatimonadetes	D_3__Gemmatimonadales	D_4__Gemmatimonadaceae	D_5__uncultured	NA	NA	NA	NA	NA	NA	NA	NA	NA
82762ca6ffd3fa994c0cdc77fad69c9c	D_0__Bacteria	D_1__Proteobacteria	D_2__Deltaproteobacteria	D_3__Oligoflexales	D_4__0319-6G20	NA	NA	NA	NA	NA	NA	NA	NA	NA	NA
bd8033ef8192d1e475e36fcecb8131e5	D_0__Bacteria	D_1__Cyanobacteria	D_2__Melainabacteria	D_3__Vampirovibrionales	D_4__uncultured soil bacterium	D_5__	D_6__	D_7__	D_8__	D_9__	D_10__	D_11__	D_12__	D_13__	D_14__
dd01abe74409e65ab6188d54d0960074	D_0__Bacteria	D_1__Proteobacteria	D_2__Gammaproteobacteria	D_3__Pseudomonadales	D_4__Moraxellaceae	D_5__Acinetobacter	NA	NA	NA	NA	NA	NA	NA	NA	NA
ef4c47b8028b575929f4d2f13f7c49ab	D_0__Bacteria	D_1__Firmicutes	D_2__Clostridia	D_3__Clostridiales	D_4__Christensenellaceae	D_5__Christensenellaceae R-7 group	NA	NA	NA	NA	NA	NA	NA	NA	NA
8c31e28b5a45c9c773f42b092f74cb67	D_0__Bacteria	D_1__Acidobacteria	D_2__Subgroup 6	NA	NA	NA	NA	NA	NA	NA	NA	NA	NA	NA	NA
cc7e448e8dcdea8996cc8c50b6793fb1	D_0__Bacteria	D_1__Firmicutes	D_2__Clostridia	D_3__Clostridiales	D_4__Lachnospiraceae	D_5__Anaerocolumna	D_6__uncultured bacterium	D_7__	D_8__	D_9__	D_10__	D_11__	D_12__	D_13__	D_14__
bc7f49a0ac9d1af9406d6a33ff681b62	D_0__Bacteria	D_1__Proteobacteria	D_2__Alphaproteobacteria	D_3__Rhizobiales	D_4__Xanthobacteraceae	D_5__uncultured	NA	NA	NA	NA	NA	NA	NA	NA	NA
6289e3e0f34ac90a59d28001d6e84575	D_0__Bacteria	D_1__Bacteroidetes	D_2__Bacteroidia	D_3__Bacteroidales	D_4__Rikenellaceae	D_5__Rikenellaceae RC9 gut group	NA	NA	NA	NA	NA	NA	NA	NA	NA
5d464f1c84493363ebf2dd45ef2043a8	D_0__Bacteria	D_1__Proteobacteria	D_2__Alphaproteobacteria	D_3__Rhizobiales	D_4__Xanthobacteraceae	D_5__uncultured	NA	NA	NA	NA	NA	NA	NA	NA	NA
dc6ab300693b4511dea3c94a65a607b4	D_0__Bacteria	D_1__Chloroflexi	D_2__Anaerolineae	D_3__SBR1031	D_4__A4b	D_5__uncultured Caldilineales bacterium	D_6__	D_7__	D_8__	D_9__	D_10__	D_11__	D_12__	D_13__	D_14__
7257059c983cedcc53a35454ed4e74e5	D_0__Bacteria	D_1__Latescibacteria	D_2__uncultured soil bacterium	D_3__	D_4__	D_5__	D_6__	D_7__	D_8__	D_9__	D_10__	D_11__	D_12__	D_13__	D_14__
79daa163a78aa0f45166bafea6939c2a	D_0__Bacteria	D_1__Proteobacteria	D_2__Gammaproteobacteria	D_3__Betaproteobacteriales	D_4__Rhodocyclaceae	D_5__Thauera	NA	NA	NA	NA	NA	NA	NA	NA	NA
a45838e2d54beb22a2049211f050aad4	D_0__Bacteria	D_1__Acidobacteria	D_2__Acidobacteriia	D_3__Solibacterales	D_4__Solibacteraceae (Subgroup 3)	D_5__Bryobacter	NA	NA	NA	NA	NA	NA	NA	NA	NA
f0f687961bd4a3a39a6df9b2a2d82092	D_0__Bacteria	D_1__Proteobacteria	D_2__Gammaproteobacteria	D_3__Xanthomonadales	D_4__Xanthomonadaceae	D_5__Lysobacter	NA	NA	NA	NA	NA	NA	NA	NA	NA
e186e3fb6f1ed1906860b46234b6cbed	D_0__Bacteria	D_1__Bacteroidetes	D_2__Bacteroidia	D_3__Bacteroidales	D_4__Dysgonomonadaceae	D_5__Proteiniphilum	NA	NA	NA	NA	NA	NA	NA	NA	NA
611b58e2932d3d5c705d3340394d325f	D_0__Bacteria	D_1__Proteobacteria	D_2__Deltaproteobacteria	D_3__Myxococcales	D_4__BIrii41	D_5__uncultured proteobacterium	D_6__	D_7__	D_8__	D_9__	D_10__	D_11__	D_12__	D_13__	D_14__
c82583e8dd0d40943341c19585338693	D_0__Bacteria	D_1__Proteobacteria	D_2__Gammaproteobacteria	D_3__Xanthomonadales	D_4__Xanthomonadaceae	D_5__Lysobacter	NA	NA	NA	NA	NA	NA	NA	NA	NA
779e5eb8addc892a58e84ba4a93be2b4	D_0__Bacteria	D_1__Gemmatimonadetes	D_2__Gemmatimonadetes	D_3__Gemmatimonadales	D_4__Gemmatimonadaceae	D_5__Gemmatimonas	D_6__Gemmatimonadaceae bacterium LWQ133	D_7__	D_8__	D_9__	D_10__	D_11__	D_12__	D_13__	D_14__
cba41cecb6b8f787595d3afd251899a4	D_0__Bacteria	D_1__Latescibacteria	D_2__uncultured Acidobacterium sp.	D_3__	D_4__	D_5__	D_6__	D_7__	D_8__	D_9__	D_10__	D_11__	D_12__	D_13__	D_14__
d06996087cbaf8093f24e57e6d7ec5c7	D_0__Bacteria	D_1__Acidobacteria	D_2__Subgroup 5	NA	NA	NA	NA	NA	NA	NA	NA	NA	NA	NA	NA
4df4c59c21c5c54619e0787a187cea5d	D_0__Bacteria	D_1__Actinobacteria	D_2__Thermoleophilia	D_3__Gaiellales	D_4__Gaiellaceae	D_5__Gaiella	NA	NA	NA	NA	NA	NA	NA	NA	NA
b64efc2d49a0be8435ab8da3797ce76a	D_0__Bacteria	D_1__Proteobacteria	D_2__Deltaproteobacteria	D_3__Myxococcales	D_4__bacteriap25	D_5__metagenome	D_6__	D_7__	D_8__	D_9__	D_10__	D_11__	D_12__	D_13__	D_14__
5ab4679cda54a1c6a9b1f9b5be93a823	D_0__Bacteria	D_1__Actinobacteria	D_2__Thermoleophilia	D_3__Gaiellales	D_4__uncultured	D_5__uncultured Rubrobacteria bacterium	D_6__	D_7__	D_8__	D_9__	D_10__	D_11__	D_12__	D_13__	D_14__
1cff1ebabc82919ebd1b6b097b09a267	D_0__Bacteria	D_1__Firmicutes	D_2__Clostridia	D_3__Clostridiales	D_4__Heliobacteriaceae	D_5__Hydrogenispora	D_6__uncultured bacterium	D_7__	D_8__	D_9__	D_10__	D_11__	D_12__	D_13__	D_14__
72c083a284e69133d6e98768e661379c	D_0__Bacteria	D_1__Firmicutes	D_2__Clostridia	D_3__Clostridiales	D_4__Family XIII	D_5__Family XIII AD3011 group	D_6__uncultured bacterium	D_7__	D_8__	D_9__	D_10__	D_11__	D_12__	D_13__	D_14__
9557799a13aef38689a6a5aa270094c4	D_0__Bacteria	D_1__Acidobacteria	D_2__Subgroup 22	D_3__uncultured bacterium	D_4__	D_5__	D_6__	D_7__	D_8__	D_9__	D_10__	D_11__	D_12__	D_13__	D_14__
371831675ff25be9c9cc07a6ca665f52	D_0__Bacteria	D_1__Chloroflexi	D_2__Anaerolineae	D_3__SBR1031	D_4__A4b	D_5__uncultured bacterium	D_6__	D_7__	D_8__	D_9__	D_10__	D_11__	D_12__	D_13__	D_14__
66cc2d74484306c75465c3883621545c	D_0__Bacteria	D_1__Acidobacteria	D_2__Subgroup 6	NA	NA	NA	NA	NA	NA	NA	NA	NA	NA	NA	NA
710a360777c38a9c1a4db36427d947f5	D_0__Bacteria	D_1__Actinobacteria	D_2__Acidimicrobiia	D_3__IMCC26256	NA	NA	NA	NA	NA	NA	NA	NA	NA	NA	NA
8753919da97c7073aa494120141ebec7	D_0__Bacteria	D_1__Actinobacteria	D_2__Actinobacteria	D_3__Corynebacteriales	D_4__Mycobacteriaceae	D_5__Mycobacterium	NA	NA	NA	NA	NA	NA	NA	NA	NA
55a89224ac0873def8f646c6bcc52f51	D_0__Bacteria	D_1__Proteobacteria	D_2__Gammaproteobacteria	D_3__Xanthomonadales	D_4__Xanthomonadaceae	D_5__Stenotrophomonas	D_6__Flavobacterium sp. Zs49	D_7__	D_8__	D_9__	D_10__	D_11__	D_12__	D_13__	D_14__
51d8e7a35ef62e372896193c57b419e8	D_0__Bacteria	D_1__Bacteroidetes	D_2__Bacteroidia	D_3__Chitinophagales	D_4__Chitinophagaceae	D_5__uncultured	D_6__uncultured Chitinophagaceae bacterium	D_7__	D_8__	D_9__	D_10__	D_11__	D_12__	D_13__	D_14__
7153f854022b805152a5b7886f36d290	D_0__Bacteria	D_1__Proteobacteria	D_2__Deltaproteobacteria	D_3__Desulfovibrionales	D_4__Desulfovibrionaceae	D_5__Desulfovibrio	D_6__bacterium DCE36	D_7__	D_8__	D_9__	D_10__	D_11__	D_12__	D_13__	D_14__
2ec204ee63c704978015fa68149693be	D_0__Bacteria	D_1__Proteobacteria	D_2__Gammaproteobacteria	D_3__Betaproteobacteriales	D_4__Burkholderiaceae	D_5__Ramlibacter	NA	NA	NA	NA	NA	NA	NA	NA	NA
6cdac8447f1a6b6f752a7f04e556348d	D_0__Bacteria	D_1__Bacteroidetes	D_2__Bacteroidia	D_3__Bacteroidales	D_4__Rikenellaceae	D_5__dgA-11 gut group	D_6__uncultured bacterium	D_7__	D_8__	D_9__	D_10__	D_11__	D_12__	D_13__	D_14__
27bf31a6612d4c5c307df0f8dbf77588	D_0__Bacteria	D_1__Proteobacteria	D_2__Deltaproteobacteria	D_3__Desulfovibrionales	D_4__Desulfovibrionaceae	D_5__Mailhella	D_6__uncultured bacterium	D_7__	D_8__	D_9__	D_10__	D_11__	D_12__	D_13__	D_14__
0696518f75b294735dc4463ee48a981c	D_0__Bacteria	D_1__Bacteroidetes	D_2__Bacteroidia	D_3__Bacteroidales	D_4__Rikenellaceae	D_5__Rikenellaceae RC9 gut group	D_6__uncultured bacterium	D_7__	D_8__	D_9__	D_10__	D_11__	D_12__	D_13__	D_14__
2ca99e000f90dbee732a23fe69b65349	D_0__Bacteria	D_1__Proteobacteria	D_2__Alphaproteobacteria	D_3__Rhizobiales	D_4__Hyphomicrobiaceae	D_5__Pedomicrobium	D_6__uncultured alpha proteobacterium	D_7__	D_8__	D_9__	D_10__	D_11__	D_12__	D_13__	D_14__
bf1c6a8e2c17435cf357e70f0f3e6c41	D_0__Bacteria	D_1__Nitrospirae	D_2__Nitrospira	D_3__Nitrospirales	D_4__Nitrospiraceae	D_5__Nitrospira	D_6__metagenome	D_7__	D_8__	D_9__	D_10__	D_11__	D_12__	D_13__	D_14__
9903d9db3b2d4c75ec40c4f754252be6	D_0__Bacteria	D_1__Proteobacteria	D_2__Gammaproteobacteria	D_3__Xanthomonadales	D_4__Rhodanobacteraceae	D_5__uncultured	D_6__uncultured Xanthomonadaceae bacterium	D_7__	D_8__	D_9__	D_10__	D_11__	D_12__	D_13__	D_14__
123c1cf99e837fbed9ff3f874d620eba	D_0__Bacteria	D_1__Proteobacteria	D_2__Deltaproteobacteria	D_3__Myxococcales	D_4__Haliangiaceae	D_5__Haliangium	D_6__uncultured Kofleriaceae bacterium	D_7__	D_8__	D_9__	D_10__	D_11__	D_12__	D_13__	D_14__
f249efab462e0e81c8899e8050a8f88a	D_0__Bacteria	D_1__Chloroflexi	D_2__Anaerolineae	D_3__SBR1031	NA	NA	NA	NA	NA	NA	NA	NA	NA	NA	NA
8229f6a8d701c59d841a02a2b633dea5	D_0__Bacteria	D_1__Bacteroidetes	D_2__Bacteroidia	D_3__Flavobacteriales	D_4__Flavobacteriaceae	D_5__Flavobacterium	NA	NA	NA	NA	NA	NA	NA	NA	NA
726eca4cafba605b0358cf31c21bfd71	D_0__Bacteria	D_1__Acidobacteria	D_2__Blastocatellia (Subgroup 4)	D_3__Pyrinomonadales	D_4__Pyrinomonadaceae	D_5__RB41	NA	NA	NA	NA	NA	NA	NA	NA	NA
55c454e39ebcb328cf51b51f8a27870d	D_0__Bacteria	D_1__Acidobacteria	D_2__Subgroup 6	NA	NA	NA	NA	NA	NA	NA	NA	NA	NA	NA	NA
8ac2f8d6236d93ed073a29a07252b515	D_0__Bacteria	D_1__Verrucomicrobia	D_2__Verrucomicrobiae	D_3__Pedosphaerales	D_4__Pedosphaeraceae	D_5__uncultured bacterium	D_6__	D_7__	D_8__	D_9__	D_10__	D_11__	D_12__	D_13__	D_14__
4fd2c4d1b81a1520533cb3ce3fbc2457	D_0__Bacteria	D_1__Acidobacteria	D_2__Acidobacteriia	D_3__Acidobacteriales	D_4__Koribacteraceae	D_5__Candidatus Koribacter	Ambiguous_taxa	D_7__	D_8__	D_9__	D_10__	D_11__	D_12__	D_13__	D_14__
9ea9a5f70a6cd95c3aaf5f3368de4915	D_0__Bacteria	D_1__Bacteroidetes	D_2__Bacteroidia	D_3__Cytophagales	D_4__Microscillaceae	D_5__uncultured	D_6__metagenome	D_7__	D_8__	D_9__	D_10__	D_11__	D_12__	D_13__	D_14__
fd05293e76a6e01a87a0c323e86c7ee8	D_0__Bacteria	D_1__Proteobacteria	D_2__Gammaproteobacteria	D_3__Pseudomonadales	D_4__Moraxellaceae	D_5__Acinetobacter	NA	NA	NA	NA	NA	NA	NA	NA	NA
b1fb270e85073b9479645060ca4f257d	D_0__Bacteria	D_1__Firmicutes	D_2__Clostridia	D_3__Clostridiales	D_4__Clostridiaceae 1	D_5__Proteiniclasticum	Ambiguous_taxa	D_7__	D_8__	D_9__	D_10__	D_11__	D_12__	D_13__	D_14__
cf2db1ff0c07bb8e316ea4e34d04163e	D_0__Bacteria	D_1__Verrucomicrobia	D_2__Verrucomicrobiae	D_3__Chthoniobacterales	D_4__Chthoniobacteraceae	D_5__Candidatus Udaeobacter	NA	NA	NA	NA	NA	NA	NA	NA	NA
1bad82f74b962e22df0914132834fe63	D_0__Bacteria	D_1__Firmicutes	D_2__Clostridia	D_3__Clostridiales	D_4__Lachnospiraceae	D_5__Anaerocolumna	D_6__uncultured bacterium	D_7__	D_8__	D_9__	D_10__	D_11__	D_12__	D_13__	D_14__
a1d4f00a5ce7785612f107ad25e42476	D_0__Bacteria	D_1__Proteobacteria	D_2__Alphaproteobacteria	D_3__Azospirillales	D_4__Azospirillaceae	D_5__Skermanella	NA	NA	NA	NA	NA	NA	NA	NA	NA
5a46eb81b5105ef73994c7e2ce7dfb72	D_0__Bacteria	D_1__Bacteroidetes	D_2__Bacteroidia	D_3__Bacteroidales	D_4__Rikenellaceae	D_5__Rikenellaceae RC9 gut group	D_6__uncultured Bacteroidales bacterium	D_7__	D_8__	D_9__	D_10__	D_11__	D_12__	D_13__	D_14__
5df4135b81ecd192b18edf5a90a74062	D_0__Bacteria	D_1__Actinobacteria	D_2__MB-A2-108	D_3__uncultured Kineosporiaceae bacterium	D_4__	D_5__	D_6__	D_7__	D_8__	D_9__	D_10__	D_11__	D_12__	D_13__	D_14__
8d972e5899e2e5a0aba339925b2ec76e	D_0__Bacteria	D_1__Verrucomicrobia	D_2__Verrucomicrobiae	D_3__Verrucomicrobiales	D_4__Rubritaleaceae	D_5__Luteolibacter	Ambiguous_taxa	D_7__	D_8__	D_9__	D_10__	D_11__	D_12__	D_13__	D_14__
1fe0546618b8dc3df25d8abe8ed452d0	D_0__Bacteria	D_1__Bacteroidetes	D_2__Bacteroidia	D_3__Bacteroidales	D_4__Bacteroidales RF16 group	D_5__uncultured Porphyromonadaceae bacterium	D_6__	D_7__	D_8__	D_9__	D_10__	D_11__	D_12__	D_13__	D_14__
10a44af75fc6c8bb69c1f65b29454d94	D_0__Bacteria	D_1__Acidobacteria	D_2__Subgroup 17	NA	NA	NA	NA	NA	NA	NA	NA	NA	NA	NA	NA
[truncated: 61,114 more rows]

## Sheet: rrs_MS_alpha_diversity
Sample_ID	Sample_Code	Sample_Name	Replicate	Role	Sample_Type	Timepoint	Days_After	coverage	Observed	Chao1	se.chao1	ACE	se.ACE	Shannon	Simpson	InvSimpson	Fisher	Evenness
[truncated: 30 more rows]

[truncated: 3 more sheets: rrs_MS-TC_sample, rrs_MS-TC_otu, rrs_MS-TC_tax]
